# Supplementary material for: Integrated spatial analysis of gene mutation and gene expression for understanding tumor diversity in formalin-fixed paraffin-embedded lung adenocarcinoma
Source: Front Oncol. 2022 Nov 24;12:936190. doi: 10.3389/fonc.2022.936190 (PMC9731154; doi:10.3389/fonc.2022.936190)
Supplement: Supplementary file 2 [file DataSheet_2.xlsx]

## Sheet: Table S1-S2
Supplementary table S1. PCR primer set for detection of EGFR exon 19 deletion
Reaction No.	Primer forward		Primer reverse		Amplicon length [bp]
	No.	sequence	No.	sequence
1	1	GCTGGTAACATCCACCCAGAT	1	CCACAACAGCAAAGCAGAAAC	210
3	2	TCTGGATCCCAGAAGGTGAG	2	GAGAAAAGGTGGGCCTGAG	156
2	2	TCTGGATCCCAGAAGGTGAG	1	CCACAACAGCAAAGCAGAAAC	119
4	3	GAGAAAGTTAAAATTCCCGTCGCT	3	CACAGCAAAGCAGAAACTCACATC	99
Supplementary table S2. Combination of PCR primers in 1st PCR and 2nd PCR
PCR primer set		Region classification of measurement sample
1st PCR	2nd PCR	pre-tumor	post-tumor	post-normal	post-tumor stroma	post-stroma in remission
2	-	2	3	7	6	3
2	2	1	4	1	1	-
3	-	-	1	-	-	-
3	2	-	1	-	-	-
3	4	-	-	-	1	-
4	-	-	-	-	-	-
4	4	8	2	3	3	9

## Sheet: Table S3-S4
Supplementary table S3. Quality control of extracted RNA
Replicate No.	EGFR mutation	Treatment	thickness of section [μm]	Embedded year	Extraction kit	Total volume [ng]	RIN	Average(RIN)	DV200	SD(RIN)
1	ex19 deletion	Erlotinib	10	2017	RNeasy mini kit(QIAGEN)	574	1.2	1.1	69.65	0.1
2	ex19 deletion		10	2017	RNeasy mini kit(QIAGEN)	730.8	1		67.77
3	ex19 deletion		10	2017	RNeasy mini kit(QIAGEN)	733.6	1.1		62.64
Supplementary table S4. Quality control of extracted DNA
Replicate No.	EGFR mutation	Treatment	Histological Classification	Thickness of section [μm]	Embedded year	Extraction kit	total volume [ng]	DIN	Average(DIN)	SD(DIN)
1	ex19 deletion	Erlotinib	tumor	10	2017	DNeasy Blood & Tissue Kit (QIAGEN)	4360	5.8	5.86	0.328634
2	ex19 deletion		tumor	10	2017	DNeasy Blood & Tissue Kit (QIAGEN)	16400	6.4
3	ex19 deletion		tumor	10	2017	DNeasy Blood & Tissue Kit (QIAGEN)	8150	5.8
4	ex19 deletion		normal	10	2017	DNeasy Blood & Tissue Kit (QIAGEN)	3120	5.8
5	ex19 deletion		normal	10	2017	DNeasy Blood & Tissue Kit (QIAGEN)	2590	5.5

## Sheet: Table S5
Supplementary Table S5. Differentially expressed genes between post-treatment tumor and normal lung
A.Post-treatment tumor					B.Normal lung
gene_name	logFC	logCPM	PValue		gene_name	logFC	logCPM	PValue
SFRP2	7.51368	8.6581	1.19596e-39		AGER	-6.25831	9.95872	2.12079e-57
SLC1A7	8.29742	6.73995	2.38947e-30		INMT	-6.20469	7.64959	2.64182e-45
APOD	4.22427	7.76938	1.49588e-28		VEGFD	-8.51749	6.83006	2.47349e-42
COL1A1	4.34785	11.5686	3.32108e-27		RTKN2	-5.70121	7.50432	3.23242e-37
TFF3	5.4515	6.95958	2.34968e-26		CAV1	-5.08416	9.50246	1.35463e-36
GFRA3	5.28109	7.66716	3.98624e-26		CAVIN2	-4.67733	8.0409	5.32401e-31
SCGB3A2	6.54198	9.21664	9.95144e-26		CCBE1	-7.2885	6.23019	8.46436e-31
PIGR	3.79876	10.9954	8.50575e-25		LYVE1	-7.28101	6.23037	1.1472e-30
THBS2	4.81332	8.09628	3.3986e-23		THBD	-4.60742	8.43482	5.1605e-30
ECM1	3.50799	7.80056	4.99602e-23		MSLN	-6.03704	6.28555	5.01775e-29
COL3A1	3.68413	11.5861	1.97913e-22		CLIC5	-5.11226	7.52739	5.88877e-29
CTHRC1	5.17883	7.15036	6.33533e-21		ID1	-4.79347	7.92562	9.12063e-29
SLC13A2	7.39142	5.96768	1.79837e-20		ACKR1	-6.53582	7.34244	2.16104e-28
CEACAM5	4.31073	8.13556	2.49515e-20		CDH5	-4.79235	7.45155	2.88446e-28
CPVL	3.31726	7.50415	1.08642e-19		PTPRB	-5.71066	7.11508	4.90425e-28
CILP	7.63337	7.14455	2.31491e-19		EPAS1	-2.84536	10.5832	4.96286e-27
WFDC2	3.3884	9.67311	1.37537e-18		GPX3	-3.74912	8.06986	6.33285e-26
TM4SF4	4.92992	6.26576	3.74215e-18		RGCC	-3.38816	8.5489	1.1898e-25
SERPIND1	5.11716	9.51625	4.90011e-18		FHL1	-4.31295	9.47559	2.13885e-25
HABP2	5.11817	6.44222	5.03696e-18		FAM107A	-6.13363	6.21077	3.42723e-25
FGA	4.96824	8.15273	1.33531e-17		CALCRL	-4.52591	7.41969	4.83733e-24
PLA2G1B	3.79317	7.74719	1.65764e-17		GNG11	-4.08853	7.96929	9.19333e-24
CXCL17	2.82002	9.6058	1.78309e-17		DLC1	-3.18943	8.42134	2.24472e-23
IRX3	3.31456	7.9705	1.96139e-17		FCN3	-6.57309	5.99947	7.60337e-23
COL1A2	2.62978	11.3034	2.31144e-15		EFCC1	-6.6812	5.70142	9.20901e-23
SERPINA1	2.91195	11.0361	3.61224e-15		CAV2	-3.40062	8.18168	1.73359e-22
NPC2	2.88988	12.4764	8.88858e-15		TEK	-5.88718	6.5476	2.633e-22
CDCA7	3.98567	8.2971	9.46858e-15		NPNT	-3.83951	8.03218	1.64188e-21
POSTN	3.27283	8.69812	1.25518e-14		CYYR1	-5.41731	6.10561	1.79113e-21
CD207	6.84386	5.53527	2.13505e-14		FMO2	-4.51301	7.08673	2.12951e-21
HS6ST2	4.70127	5.85594	3.75398e-14		HBA2	-7.84662	6.2375	4.23535e-21
COL5A1	2.69509	8.42529	3.92536e-14		HBB	-8.65338	6.99793	1.02282e-20
PDIA4	2.42248	8.19174	4.37484e-14		EMCN	-4.63776	7.37935	1.39479e-20
CLIC6	3.52768	6.68865	6.18545e-14		ABCA8	-4.85273	6.58533	1.47986e-20
MLPH	2.31099	8.8206	7.24962e-14		LIMCH1	-2.66379	8.65404	2.75796e-20
CHI3L1	3.03951	8.52518	7.33361e-14		HBEGF	-3.06052	7.64554	4.13141e-20
ANKRD22	4.5093	5.70163	8.85361e-14		PCDH17	-3.61484	7.24973	9.03148e-20
LRRC15	6.1094	5.83795	1.99543e-13		AGR3	-4.88722	6.21143	1.03186e-19
VIL1	6.78109	5.48563	2.1671e-13		GPRC5A	-2.76935	8.79339	1.16841e-19
FCGBP	5.88786	5.73116	2.99329e-13		CHRDL1	-4.52288	7.17992	1.17428e-19
UNC5CL	5.775	5.59289	3.58617e-13		PECAM1	-2.82918	7.99366	2.6193e-19
CSTB	2.05374	9.37637	3.76808e-13		SCN4B	-5.05091	5.9832	3.42075e-19
C16orf89	3.10586	8.92063	4.87244e-13		TBX2	-4.08966	6.29529	3.60328e-19
TXNDC17	2.59115	8.09732	5.87465e-13		CLEC14A	-4.60906	6.36917	4.98232e-19
COL10A1	4.30725	6.91224	8.87059e-13		EMP2	-2.352	9.19928	6.37472e-19
CP	4.43769	5.84265	1.95382e-12		SOX7	-5.31683	6.33089	7.60984e-19
SSR4	2.27527	9.19818	2.27887e-12		RAMP3	-4.28911	6.28332	1.22303e-18
CES3	4.45398	5.66349	2.34553e-12		KCNK3	-4.51897	5.95091	1.81055e-18
CTSK	3.9444	8.5379	2.43377e-12		S1PR1	-4.41223	6.55579	2.0589e-18
DBI	1.74071	9.00524	2.96357e-12		LAMC3	-5.78903	5.58518	8.91662e-18
GJB1	5.09725	5.5817	3.06942e-12		SOCS3	-2.53208	9.91763	2.0184e-17
NAPSA	2.0973	10.0975	3.25212e-12		CD93	-2.86777	7.70308	6.28165e-17
RASGRF1	2.67087	8.06371	3.37528e-12		VWF	-3.66017	7.83553	2.00701e-16
DMBT1	2.1659	10.4865	5.78434e-12		ADGRL2	-3.65939	6.96672	4.21559e-16
GGT5	3.19349	6.93978	6.61799e-12		SPTBN1	-2.07759	9.61757	4.22999e-16
SFRP4	3.13012	6.93609	1.05738e-11		COL6A6	-4.42236	6.20426	5.04309e-16
CXCL9	6.03548	7.24082	1.12163e-11		PTGS2	-3.4811	7.17058	5.07326e-16
FAR1	2.22351	7.43639	1.14541e-11		GDF10	-5.67811	5.49996	5.84744e-16
S100A11	1.98423	10.1013	1.24348e-11		NEDD9	-2.32987	8.28519	7.78554e-16
COL8A2	3.5011	6.58634	1.54547e-11		HIF3A	-5.29145	5.56062	8.19082e-16
SULF1	3.68192	6.55493	2.11939e-11		CLDN5	-4.9886	5.61765	1.12821e-15
KIF26B	4.07071	5.80567	2.76944e-11		BTNL9	-5.93916	5.47099	1.16571e-15
GREM1	4.42035	5.9183	2.78568e-11		SCEL	-3.96666	6.43986	1.33631e-15
SLC6A20	3.71605	6.42111	3.11684e-11		RAMP2	-4.05643	6.38839	1.3527e-15
SMIM3	3.00624	6.37172	3.2917e-11		GUCY1A2	-4.09091	6.06662	1.44414e-15
CLDN2	4.37243	9.60413	3.71563e-11		MMRN2	-4.17327	6.08416	1.53139e-15
OAT	2.65527	8.04198	3.95336e-11		ADAMTS8	-4.77935	6.43331	1.75214e-15
HLA-DQB2	3.24465	6.46303	5.90997e-11		MYZAP	-4.77623	5.93691	2.24835e-15
VCAN	2.62782	8.00192	8.57019e-11		PDLIM1	-2.20923	8.43377	2.38979e-15
SLC22A18	2.65842	6.58398	8.91676e-11		MYCT1	-5.27634	5.24433	4.51347e-15
IRX5	3.28099	5.9146	9.80839e-11		AQP4	-2.91071	7.7551	4.73278e-15
CXCL14	3.29928	6.75933	1.11876e-10		GRK5	-3.66757	5.74266	4.82243e-15
MGST1	1.9697	8.67347	1.16535e-10		ZFP36	-2.1647	10.9622	6.53333e-15
CFI	2.26921	7.52762	2.01762e-10		TIE1	-4.13137	5.81955	7.20925e-15
GDF15	2.7223	6.91774	2.1024e-10		AOC3	-2.98294	7.96198	7.89096e-15
KLF8	3.34804	5.90767	2.31691e-10		CAMK2N1	-3.25711	6.86102	1.23226e-14
IGFBP3	3.58118	6.28614	2.44871e-10		DST	-2.62581	7.90289	2.44719e-14
TRIM2	2.48421	8.05934	3.37189e-10		HYAL2	-2.87923	6.88598	5.00471e-14
MMP11	6.23408	5.94541	3.53524e-10		MAMDC2	-4.24703	5.8136	6.99547e-14
S100B	4.19023	5.46492	5.06767e-10		GPC3	-3.44652	7.65866	7.91421e-14
CCDC80	2.50457	7.92059	5.42902e-10		UPK3B	-6.06504	4.73486	8.23079e-14
GJB2	5.90275	5.67817	6.48647e-10		CRIP2	-2.40957	7.70082	1.11464e-13
COL14A1	2.70298	7.29433	6.75161e-10		GKN2	-5.2102	5.74734	1.89214e-13
MXRA5	2.31475	7.40843	7.07343e-10		FAM84A	-6.56855	5.65725	2.00837e-13
ROS1	3.91901	5.68276	7.13989e-10		SHANK3	-3.14439	6.89142	2.21879e-13
PON2	1.75043	9.356	1.13108e-09		RHOJ	-4.13319	5.47752	3.04499e-13
SDK2	3.48142	6.59699	1.15309e-09		CA4	-6.17665	4.82058	3.32997e-13
ACSS3	3.01183	6.59257	1.87859e-09		SPOCK2	-3.00263	6.92271	3.82039e-13
TMPRSS4	3.57455	5.51291	1.96716e-09		LIMS2	-4.13909	5.70595	4.18261e-13
PABPC1L	2.59408	6.57671	2.14924e-09		ANXA1	-2.05109	9.09481	5.23836e-13
CD74	1.53457	13.4923	2.65619e-09		FOXF2	-4.53974	5.49886	5.6992e-13
LCN2	2.87554	6.19424	2.80504e-09		ANKRD29	-3.34088	6.60875	8.34435e-13
KRT15	2.96336	5.98025	2.92408e-09		KLF4	-3.03235	8.36994	1.34468e-12
SCTR	3.10923	6.51353	2.96153e-09		BAALC	-5.9587	4.65157	1.69292e-12
ENC1	2.49907	7.78255	3.05676e-09		TMEM100	-4.80547	6.21332	2.27825e-12
SERINC2	3.12883	5.84402	3.06733e-09		SHISA3	-6.3655	4.97835	2.44472e-12
MPP7	3.38009	5.7388	3.08228e-09		PPP1R15A	-2.2824	7.01919	2.63613e-12
DPP4	2.26888	7.06757	3.30709e-09		EGFL7	-2.93968	6.58668	2.76626e-12
HSPB1	1.65726	8.23041	3.87714e-09		TBX4	-4.10101	5.95042	3.41306e-12
TMED10	1.59945	8.9677	3.9313e-09		LMCD1	-2.72564	6.63866	3.79248e-12
STEAP1	3.22317	5.84253	4.22378e-09		IL33	-2.94204	6.66756	8.23529e-12
SFTPD	1.73136	9.65047	4.43434e-09		ADRB1	-5.13165	5.0691	9.47786e-12
TMED3	2.34074	6.67221	5.50737e-09		DPYSL2	-1.94115	8.86489	1.43294e-11
CORO1B	2.51299	6.19665	5.7664e-09		GADD45B	-2.37428	8.9855	1.52016e-11
AGR2	2.33444	8.14245	5.91104e-09		ST8SIA6	-5.89783	5.08641	1.87354e-11
TESC	2.77189	6.36157	6.46707e-09		PTGDS	-2.81313	6.54901	2.20536e-11
ADGRG1	2.34073	6.61093	6.76797e-09		CCN1	-2.20202	9.42178	2.53137e-11
CFTR	3.36454	5.79447	6.81453e-09		TM4SF1	-1.90079	8.78497	2.95567e-11
CLDN1	3.03106	5.83223	6.88724e-09		LDB2	-2.89433	6.60743	3.20959e-11
C3	1.54756	9.227	6.93114e-09		MYADM	-2.02042	8.68134	3.38662e-11
BCAT1	2.32062	7.52772	8.07989e-09		MYH10	-1.96602	8.28563	3.91938e-11
SLC28A3	5.69375	4.73658	9.11028e-09		HEG1	-2.48975	7.62684	4.34738e-11
ADAM12	3.62754	6.22777	9.95221e-09		FCGR3B	-6.32216	4.90625	4.42289e-11
LGALS4	2.93012	6.95287	1.00234e-08		AHNAK	-1.80943	9.52734	5.04509e-11
TMEM98	2.03416	7.75022	1.04518e-08		PPP1R14A	-3.32565	5.54686	5.73584e-11
PRDX4	2.24863	6.94025	1.07778e-08		CCN2	-2.36554	10.2121	6.42493e-11
HSPH1	1.85826	7.59551	1.09667e-08		EMP1	-1.80966	9.29777	8.44726e-11
ELF5	4.10914	5.19193	1.13729e-08		CREB5	-2.51416	6.66372	9.67542e-11
TMEM97	2.53144	6.33434	1.16669e-08		SOX18	-3.83505	5.60175	1.08771e-10
SMIM22	2.72955	6.01273	1.18974e-08		RND1	-3.96753	5.61762	1.25722e-10
ITGA2	2.11377	8.51744	1.22088e-08		FAM189A2	-2.78244	6.22523	1.28503e-10
IGFL2	5.65979	4.70377	1.24536e-08		ARHGEF15	-4.27856	5.15867	1.50035e-10
PDIA5	2.47467	6.45435	1.32803e-08		TMTC1	-4.13385	5.48753	1.66081e-10
CLTRN	5.73398	4.75517	1.39919e-08		JUND	-1.54698	9.41632	1.7365e-10
SDF2L1	2.38708	6.5946	1.41044e-08		WIF1	-3.27457	6.16734	2.29896e-10
GSTA1	3.47485	5.5556	1.47965e-08		SH2D3C	-2.824	6.28722	2.40685e-10
CYP1B1	2.2143	7.03656	1.51025e-08		AREG	-3.45318	5.98048	2.69695e-10
HTRA1	2.12466	7.50697	1.52147e-08		STXBP6	-4.01265	5.32644	2.96213e-10
SEL1L3	1.77973	8.1174	1.64957e-08		ADH1B	-3.74953	9.03746	4.00151e-10
ADM2	5.58801	4.6685	1.70532e-08		FOXF1	-3.2507	6.06614	4.22971e-10
GGCT	2.54509	6.91976	1.84507e-08		CSF3	-4.57547	5.90592	4.56231e-10
PTTG1	2.66275	6.65474	2.15812e-08		CSRNP1	-1.86604	7.53	4.9149e-10
DDC	3.2204	5.87116	2.2871e-08		CNTN6	-5.12317	4.50511	5.50852e-10
CAPN8	2.62708	6.55888	2.33469e-08		SEMA6A	-3.71666	5.41478	6.2883e-10
CDH1	2.10402	8.21748	2.47414e-08		AMOTL2	-2.28777	6.49294	6.32057e-10
TPD52	2.15994	6.80685	2.49901e-08		NOTCH4	-3.29976	5.81948	7.14068e-10
SPP1	5.70043	8.59911	2.67295e-08		FAM110D	-4.81681	4.82352	7.23224e-10
SNTB1	2.12932	7.16155	2.69431e-08		LTBP4	-1.93661	7.58664	8.04305e-10
CCL19	6.13937	5.02555	3.00497e-08		RFX2	-2.83775	5.97475	8.35306e-10
KIAA1324	2.79448	5.98878	3.15687e-08		CRIM1	-2.04072	7.47792	9.65309e-10
SLC12A8	3.61834	5.27776	3.39467e-08		FOSB	-2.04324	9.67154	9.70073e-10
GALNT10	2.00053	7.21879	3.58533e-08		KDR	-3.31931	5.79173	1.11602e-09
GCNT3	3.22197	6.12776	4.37245e-08		FBLN5	-2.75364	6.92008	1.19319e-09
ZMYND8	1.96504	6.71402	4.39604e-08		C1orf115	-2.97454	5.73805	1.47891e-09
COL5A2	2.11589	7.74599	5.07974e-08		MEF2D	-1.98247	7.38127	1.70483e-09
CIT	2.76245	7.06853	5.19873e-08		TNS1	-1.7138	9.04722	1.79328e-09
ST3GAL1	1.68643	7.80749	5.39122e-08		DUSP1	-1.67481	10.9436	1.79483e-09
RHPN1	3.43317	5.55329	5.55032e-08		STOM	-1.62493	8.55553	1.92682e-09
MMP13	5.42352	5.31699	6.62151e-08		VGLL3	-2.70701	6.21807	2.1917e-09
BET1	2.55356	6.21597	6.62671e-08		KCTD12	-1.8353	8.71433	2.28327e-09
CREB3L1	2.16601	6.53536	6.72613e-08		ACE	-3.08026	5.8579	2.46574e-09
UQCRQ	1.62439	8.61062	6.86945e-08		LTBP2	-1.88387	8.56355	2.65485e-09
SPARC	1.59949	11.1802	7.62714e-08		NES	-2.45903	6.22287	3.0687e-09
BHMT2	3.37609	5.33849	7.6353e-08		GPM6A	-4.2781	5.36754	3.24164e-09
AQP3	1.88529	9.20782	7.668e-08		NDRG4	-4.08566	5.32344	4.16117e-09
RDH11	1.91929	7.04131	7.86737e-08		BMP5	-3.87679	5.29163	4.33609e-09
TOX3	4.6643	4.81846	7.90106e-08		PALMD	-3.43135	5.62649	4.7202e-09
ENO1	1.55702	9.27256	8.08839e-08		ATF3	-2.06012	7.49411	4.77828e-09
SHISA2	2.46063	6.78419	8.28977e-08		LRRC32	-2.89591	6.43247	4.88936e-09
NECTIN4	3.47567	5.14953	8.51643e-08		LMNA	-1.55034	8.34319	4.95891e-09
PCP4	5.73332	4.75819	8.57722e-08		SOSTDC1	-5.84168	4.64549	5.00123e-09
FNDC5	3.48064	5.62995	8.57728e-08		NDEL1	-2.38616	6.57157	6.19161e-09
MAL2	1.63809	8.82402	9.20045e-08		CD34	-2.53389	6.1286	6.67132e-09
SEMA3C	2.43272	6.78539	9.35782e-08		GYPC	-3.51403	4.9556	7.4196e-09
SLC22A31	2.04007	7.59142	9.41471e-08		MACF1	-1.53743	8.58136	7.54297e-09
LGALS3BP	1.51112	9.33089	9.73126e-08		KRT4	-4.53644	4.81601	8.29896e-09
ATP9A	2.05802	6.55673	9.88788e-08		RRAD	-2.51761	6.55996	8.62641e-09
SHROOM1	2.21992	6.10356	1.10531e-07		SLIT2	-2.18575	7.73754	9.78984e-09
HLA-DRB5	1.42133	10.4441	1.19473e-07		RNF152	-2.70837	6.14073	1.06707e-08
IGDCC4	4.68205	4.8155	1.25304e-07		NTM	-2.70682	5.97058	1.07283e-08
GSTP1	1.55143	9.55365	1.33317e-07		MEIS2	-2.80159	5.82712	1.27781e-08
CLINT1	1.96977	7.11231	1.34291e-07		FABP4	-3.98649	7.02993	1.41959e-08
CCL22	4.12494	5.78236	1.41379e-07		TCF4	-1.85929	7.98004	1.42872e-08
FGG	2.78468	9.13222	1.4401e-07		PELI1	-2.22529	7.24008	1.4908e-08
COL6A3	1.84133	9.00179	1.45225e-07		LHX6	-5.4891	4.39347	1.68197e-08
KRT10	1.72034	7.71467	1.49713e-07		COL4A3	-3.3322	5.54978	1.72258e-08
CD1A	3.56625	5.54638	1.5974e-07		MFAP4	-2.17283	8.33611	1.83737e-08
GGCX	2.20969	6.99275	1.62137e-07		SELE	-5.92818	4.66665	1.90008e-08
SCOC	1.75328	7.49183	1.64528e-07		APLP2	-1.44516	10.311	1.96547e-08
DNPH1	2.28814	6.43908	1.65518e-07		FMO3	-3.37325	5.4718	2.18927e-08
MPC2	1.87377	7.29092	1.6908e-07		ARHGAP29	-2.49179	6.68802	2.21124e-08
HLA-DPB1	1.40777	10.3982	1.74533e-07		NRARP	-3.6601	4.85089	2.29172e-08
AP1B1	1.7313	6.92916	1.81029e-07		PDK4	-2.9509	6.1182	2.29739e-08
ISCA2	2.20769	6.19313	1.83424e-07		MAL	-5.07612	4.42436	2.4589e-08
CYP3A5	2.08782	6.79696	1.91861e-07		SLC6A4	-4.623	4.84086	2.78557e-08
CST3	1.2633	9.96077	2.03096e-07		ANOS1	-2.09094	7.41114	2.94307e-08
TPPP3	1.98144	8.94927	2.14341e-07		COX4I2	-4.4594	4.5916	3.33209e-08
PON3	2.52475	6.83858	2.33725e-07		MT1E	-1.9068	7.71693	3.43608e-08
PRDX5	1.37047	8.27794	2.50382e-07		BMPER	-4.47247	4.61121	3.46603e-08
SEZ6L2	2.50524	6.0761	2.66203e-07		ALS2CL	-2.66332	6.01353	3.51355e-08
RNASE1	1.54072	10.9531	2.87729e-07		CDKN1C	-2.53701	6.22412	4.12877e-08
HOXC10	4.65099	4.79562	3.02809e-07		BMP2	-2.27209	6.61811	4.37864e-08
ACSS2	1.84275	6.703	3.05858e-07		SRGN	-1.70898	9.34276	4.71433e-08
EPCAM	1.50056	8.91268	3.30583e-07		ERG	-2.8124	5.69698	4.98655e-08
LTB	3.78463	5.01202	3.38863e-07		FXYD6	-2.12486	6.25464	5.95273e-08
ABRACL	2.41602	5.91398	3.43833e-07		TGFBR3	-2.62515	6.46498	6.24797e-08
SERPINF1	1.94713	7.47262	3.51378e-07		CXCL2	-2.20093	9.36354	6.84929e-08
STEAP2	1.98963	6.55591	3.53584e-07		A2M	-1.76721	8.19972	7.0158e-08
C9orf152	3.38825	5.24897	3.54464e-07		LRRK2	-1.83144	7.66863	8.60871e-08
AZGP1	5.35736	4.52632	3.66974e-07		ROBO4	-3.96865	4.84314	9.06632e-08
LANCL3	5.41026	4.55898	3.77471e-07		RUNX1T1	-2.67405	6.0996	9.08053e-08
RGS1	2.05704	7.43094	3.8661e-07		TBX3	-2.36001	6.40526	9.24115e-08
PDZD11	2.76567	5.4765	3.93683e-07		IFT57	-1.63964	7.11029	9.28536e-08
TMTC4	2.57196	5.93367	4.00561e-07		SELP	-4.42686	4.84912	9.65027e-08
SPINT1	2.08277	6.17363	4.04832e-07		NEDD4L	-2.28749	6.91939	9.6782e-08
RAMP1	2.57384	5.91848	4.08312e-07		HBA1	-5.47619	4.41975	9.92717e-08
STAP2	4.08184	4.85474	4.10458e-07		EDNRB	-3.36289	5.71553	1.07325e-07
RHOD	2.45018	6.15522	4.32129e-07		TRPC6	-3.25495	5.43933	1.08076e-07
RRAGD	2.45013	5.98036	4.35884e-07		KCNT2	-4.77877	4.66132	1.22034e-07
TRIB3	2.92114	5.59714	4.67399e-07		ENG	-1.77073	6.88465	1.29911e-07
OCIAD2	2.15664	6.42857	5.25253e-07		LMO2	-3.06373	5.28972	1.32177e-07
C2CD4A	3.4595	5.64938	5.67191e-07		FAM129B	-1.28339	8.44492	1.51218e-07
HLA-DQA1	1.58761	9.56424	5.81567e-07		PAPSS2	-1.8688	7.62103	1.59099e-07
TMEM125	1.73571	7.5253	5.81809e-07		FILIP1	-2.80767	5.36331	1.64416e-07
POLR2C	2.11002	6.48543	5.83813e-07		RUNDC3B	-5.43009	4.40238	1.65713e-07
ITPRID1	3.771	5.03577	6.15805e-07		PLEKHH2	-2.32865	6.72696	1.74262e-07
MUC1	1.51732	9.81611	6.23914e-07		LRP4	-3.76327	5.0568	1.74401e-07
SUB1	1.29987	8.79661	6.82694e-07		DOCK4	-2.27732	6.71194	1.75034e-07
TMEM163	1.96529	6.75534	7.46359e-07		ITGA8	-2.38737	6.59522	1.75146e-07
GALE	2.00072	6.47802	7.49356e-07		VIPR1	-2.64258	5.67135	1.75366e-07
ETNK1	1.7196	7.06902	7.71986e-07		PLPP3	-1.76269	7.24074	1.85182e-07
ATOX1	1.85512	6.5701	7.85161e-07		MS4A15	-4.696	4.53304	1.92326e-07
NRXN3	2.14669	6.121	8.03508e-07		ADARB1	-2.04676	6.66901	1.92398e-07
CS	1.5273	7.38358	8.58984e-07		CDKN2B	-2.91519	5.43803	1.9315e-07
SOCS1	2.80248	5.66156	8.99348e-07		GAS6	-1.72113	7.33771	2.03544e-07
COX7C	1.26715	9.99945	9.06874e-07		ANO6	-1.91245	7.08147	2.12284e-07
ERP29	1.59283	7.47718	9.6252e-07		TMEM74B	-4.74234	4.3429	2.24827e-07
CHST15	2.2564	6.05848	9.94398e-07		MASP1	-4.81252	4.41505	2.28396e-07
KDELR2	1.29698	8.38404	1.08252e-06		ANXA3	-2.05144	7.41671	2.33041e-07
C5	2.08213	6.26698	1.09471e-06		LMO7	-1.43252	8.05967	2.37876e-07
XBP1	1.37901	9.18247	1.1226e-06		FGD5	-2.83483	5.45062	2.4036e-07
TMEM164	1.73882	7.3516	1.306e-06		KLF10	-1.64056	7.76136	2.74553e-07
TMEM144	2.69227	5.56522	1.32491e-06		SEMA5A	-1.98486	6.72709	2.76115e-07
MLEC	1.67293	7.74376	1.36868e-06		TOX2	-5.18877	4.21671	2.77757e-07
HMGN3	1.45316	8.51711	1.36918e-06		REEP1	-5.17182	4.22726	2.86757e-07
MMP15	1.87638	6.93734	1.37297e-06		GPIHBP1	-4.62611	4.62118	2.87192e-07
APEX1	1.78367	6.94243	1.37558e-06		NOS3	-4.11946	4.65455	3.06108e-07
CHPF	1.90783	6.33741	1.40163e-06		PDE1C	-3.64124	4.9465	3.10599e-07
COMMD10	2.81112	5.25641	1.44296e-06		EGR1	-1.393	11.0977	3.22878e-07
PDIA3	1.4382	8.39206	1.47956e-06		AP002956.1	-2.36445	7.39952	3.31238e-07
TMEM63A	2.50705	5.6989	1.50794e-06		DOCK6	-2.13728	6.12145	3.4677e-07
WWC1	1.925	6.66466	1.55847e-06		GIMAP7	-2.85994	5.95791	3.72287e-07
TST	1.88747	6.37979	1.61955e-06		ADD2	-4.4337	4.87414	3.7342e-07
MYO1D	1.78925	6.87294	1.64101e-06		GNLY	-3.78013	5.11619	3.76025e-07
AARS	1.87195	6.81621	1.64313e-06		ADAMTSL3	-3.31422	5.34443	3.76584e-07
CPNE7	4.45346	4.67078	1.68261e-06		BMPR2	-1.76475	7.58724	3.90622e-07
RGS14	2.3523	5.77445	1.72581e-06		SCUBE1	-4.25222	4.47779	4.06379e-07
QPCT	2.72788	5.43696	1.77393e-06		SH3D19	-1.62622	6.98459	4.40447e-07
HMGN1	1.39415	7.883	1.82263e-06		TSPAN7	-2.21254	6.95318	4.44437e-07
PLEKHA6	2.32617	5.91095	1.82302e-06		PKNOX2	-4.2902	4.97652	4.87533e-07
RPN2	1.38003	9.29825	1.86504e-06		TCEAL7	-4.73642	4.80442	5.92306e-07
HKDC1	2.8552	5.28556	1.90033e-06		NCAM1	-3.43992	5.37043	6.09801e-07
PKM	1.21187	9.20109	2.03386e-06		ABLIM1	-1.8298	6.71834	6.12967e-07
RRBP1	1.5532	7.34784	2.10521e-06		SLC9A3R2	-1.98416	5.96642	6.35045e-07
RUNX1	1.45659	7.57104	2.19379e-06		PMP22	-1.64105	8.24771	6.62616e-07
NET1	1.53038	7.1511	2.26611e-06		PGAP1	-2.57999	5.92779	6.75126e-07
SLC11A2	1.69443	7.20221	2.29052e-06		THBS1	-1.67785	9.40352	6.81346e-07
LY96	2.20202	5.98405	2.31554e-06		PDLIM2	-1.73533	6.68496	6.99394e-07
VWA2	2.2973	6.22894	2.34023e-06		COL13A1	-2.81007	5.68063	7.73663e-07
SEMA4B	2.08122	6.23085	2.5448e-06		WNT2	-3.23775	5.00114	7.8969e-07
GRTP1	3.781	4.6629	2.56066e-06		EFEMP1	-1.46026	8.10055	7.93304e-07
SH3BGRL2	1.91444	6.44285	2.75971e-06		CCM2L	-3.73068	4.74149	8.9258e-07
HSP90AA1	1.27337	10.3737	2.89566e-06		CHN1	-2.49747	6.15674	1.02663e-06
LGI2	4.42214	5.01969	2.91228e-06		PNPLA2	-2.01428	5.95728	1.03333e-06
HOXB2	2.14519	5.85619	3.03885e-06		KLF2	-1.71273	7.2206	1.06353e-06
SLC50A1	1.81329	6.35185	3.06313e-06		CFD	-1.93617	6.88412	1.09652e-06
ALDH6A1	1.56568	7.3991	3.23847e-06		ABLIM3	-3.28403	4.84801	1.09791e-06
FAT1	1.42531	7.76666	3.26289e-06		LBH	-1.55642	7.69729	1.1062e-06
SEC24D	1.43417	7.6491	3.29561e-06		PRKG1	-2.24179	6.42493	1.21155e-06
SLC1A4	2.3988	5.80372	3.49972e-06		TMEM178A	-2.6001	6.02765	1.26422e-06
C2	1.48989	7.49687	3.52667e-06		GIMAP6	-2.41486	5.8235	1.3126e-06
ACSL5	1.61441	7.71468	3.56243e-06		SNRK	-1.76213	6.34874	1.35126e-06
LY6E	1.42546	8.19846	3.57988e-06		RIMS1	-5.1967	4.24883	1.37156e-06
VPS41	1.80522	6.64929	3.81315e-06		CYB5A	-1.47715	7.73131	1.38611e-06
C14orf119	1.59354	7.19584	3.82216e-06		ARHGAP23	-2.19223	6.33528	1.3889e-06
TEPP	2.67347	6.14988	3.83778e-06		SOBP	-2.66318	5.19432	1.47269e-06
GTF2A1	1.98165	6.21107	3.84561e-06		MAP2	-2.73645	5.67211	1.48697e-06
GPNMB	2.01956	8.91356	3.94977e-06		C5AR1	-2.26498	6.42317	1.7832e-06
DIO2	2.70691	5.46621	4.1571e-06		CARHSP1	-2.1532	5.45948	1.85557e-06
ETV4	2.51225	5.8002	4.31581e-06		MAOA	-1.6401	7.01725	2.01392e-06
PLPPR1	3.20762	5.09271	4.42197e-06		CTNNAL1	-1.99353	6.41446	2.02815e-06
MYDGF	1.55567	6.85625	4.44248e-06		CASS4	-3.31856	4.90422	2.10286e-06
ADH1C	3.66026	4.8612	4.48257e-06		CCNL1	-1.41866	8.48146	2.1301e-06
NIPSNAP1	2.02158	5.96364	4.49673e-06		ANKRD1	-4.16613	4.59954	2.32049e-06
TTC3	1.44067	7.92216	4.68895e-06		SLCO2A1	-1.69039	7.16519	2.52221e-06
VWA1	1.61039	7.42913	4.69389e-06		PLAC9	-2.72921	5.82037	2.64166e-06
DCTPP1	2.10757	6.18174	4.73912e-06		CAVIN1	-1.50806	7.41311	2.65034e-06
SSR2	1.40931	8.05053	5.10701e-06		ABI3BP	-1.82482	7.24411	2.77754e-06
IFNGR2	1.60524	7.2088	5.11676e-06		BTG2	-1.29381	8.73218	3.08517e-06
ZNF117	1.92006	6.64804	5.39386e-06		S100A8	-2.6647	6.44533	3.08711e-06
KDELR3	2.1978	6.16091	5.73809e-06		ANGPT1	-3.04685	5.2465	3.10865e-06
LAPTM4B	1.41115	7.5874	5.80828e-06		MMRN1	-4.12729	4.72226	3.14157e-06
STK39	2.00188	6.45347	5.82034e-06		ITGA6	-1.51679	7.06121	3.41668e-06
IDH2	1.59908	6.61687	5.83432e-06		RASIP1	-3.2989	4.69453	3.46469e-06
OSTC	1.40904	7.49846	5.85913e-06		BCHE	-3.62873	4.60374	3.56835e-06
COX6C	1.1796	8.96481	5.9044e-06		TRIB1	-1.4135	7.63967	3.73068e-06
MFSD2A	1.74056	7.07221	5.97569e-06		CPM	-1.55113	6.83663	3.80017e-06
MNX1	4.83046	4.24516	6.00402e-06		AC129492.1	-1.45386	6.59249	3.98822e-06
DECR2	3.0882	4.92752	6.05026e-06		RDX	-1.67219	7.07515	4.0787e-06
CILP2	5.17984	4.40583	6.15676e-06		SLIT3	-2.1865	5.98697	4.09711e-06
CREB3L2	1.49424	7.26432	6.41265e-06		RXFP1	-4.36373	4.13041	4.21815e-06
SPINT2	3.32908	5.06556	6.56027e-06		WNT7A	-4.84907	4.05471	4.71674e-06
PCSK1N	2.71958	5.49591	6.70832e-06		JUNB	-1.21338	9.75048	4.75174e-06
PAM	1.45693	7.94773	6.72366e-06		ITPRID2	-1.55686	7.13292	4.84518e-06
ABCA4	3.12796	5.08208	6.72774e-06		JUN	-1.23665	9.35329	5.02435e-06
GPX2	5.4148	4.54972	6.75722e-06		DNAJB4	-2.07887	6.13679	5.36876e-06
PEX2	2.29694	5.73815	6.83104e-06		UACA	-1.54358	6.62747	5.47755e-06
ZNF469	5.06587	4.35623	7.08461e-06		NTNG1	-4.45188	3.87684	5.64465e-06
TNS4	2.46861	5.59881	7.12226e-06		APOBEC3A	-4.08822	4.48471	5.65649e-06
KCNQ3	2.6694	5.44307	7.26667e-06		FGFR4	-3.33194	4.90614	6.23059e-06
HOXC6	3.69969	4.62024	7.56211e-06		GIPC2	-4.07583	4.61392	6.35005e-06
C8orf33	1.96494	6.29086	7.79524e-06		ITPR1	-1.93541	6.6451	6.60672e-06
ST6GALNAC1	2.50169	6.00037	7.82236e-06		SEMA3B	-2.49646	5.14526	6.61553e-06
INSIG1	1.71278	6.68796	8.06325e-06		ACVRL1	-2.61492	5.26207	6.67846e-06
SCRN1	1.68362	6.49444	8.18006e-06		PRELP	-1.58058	8.66115	6.69478e-06
CDK2AP2	1.41601	7.8244	8.32253e-06		ECSCR	-3.25084	4.64245	7.10142e-06
KCNJ15	1.52175	8.36998	8.49952e-06		KAT6B	-2.11853	5.90536	7.32376e-06
GPT2	2.75449	5.39873	8.68717e-06		ICAM5	-3.76707	4.44631	7.4047e-06
SLC34A2	1.36897	9.87604	8.95897e-06		KLK10	-4.84671	4.01999	7.63854e-06
SMYD3	2.22294	5.65013	9.13057e-06		ITGA3	-1.34647	6.87022	8.07308e-06
GNPDA1	1.80857	6.05991	9.35985e-06		GRASP	-1.85905	6.05216	8.30616e-06
MDFIC	1.47183	7.08536	9.4328e-06		FAM43A	-2.24347	5.79506	8.7619e-06
HLA-DPA1	1.15347	10.7865	9.75758e-06		SNCG	-4.70869	3.98184	8.7638e-06
ELOB	1.56085	6.83422	1.02524e-05		FZD4	-2.58479	5.37608	9.29031e-06
SIX1	3.0807	5.11044	1.03676e-05		SGK1	-1.44756	8.15479	9.36506e-06
LMAN2	1.40471	7.09429	1.03691e-05		PEAR1	-3.01103	5.21887	9.38231e-06
ADGRV1	1.76164	6.47506	1.04166e-05		KLF6	-1.16495	8.82775	9.39701e-06
APOH	2.88013	5.21365	1.08994e-05		VLDLR	-2.31536	5.85358	9.51681e-06
MTSS1	1.46324	7.81726	1.09915e-05		TP53INP1	-1.59768	6.53887	9.79643e-06
BUB1	2.83798	5.23434	1.10751e-05		SGMS2	-1.42114	6.85404	1.01529e-05
HOOK1	2.46463	5.80644	1.11017e-05		EDNRA	-1.94173	6.09322	1.01875e-05
MSANTD4	2.98142	5.06153	1.12375e-05		PLAT	-1.91157	7.34625	1.08702e-05
TTC22	3.21149	4.90717	1.1532e-05		OLFML2A	-2.51029	5.3048	1.12777e-05
LIF	2.50871	5.51932	1.15429e-05		STON2	-2.58379	5.13408	1.12968e-05
EIF6	1.59307	6.5608	1.19813e-05		ITGA5	-1.82716	6.33834	1.25108e-05
PCNA	1.81603	6.4887	1.21107e-05		MIDN	-1.37103	7.27295	1.30579e-05
LYPLA1	1.55347	6.76197	1.21148e-05		VN1R1	-4.78271	4.05126	1.31793e-05
SIX4	4.02803	4.80567	1.27587e-05		GJA4	-3.70476	4.26974	1.32926e-05
IFI16	1.24516	8.27431	1.2959e-05		SLC16A12	-3.85743	4.29918	1.34048e-05
FAM83H	1.89833	6.09148	1.32325e-05		ABCA9	-3.04464	5.23242	1.45881e-05
CBLN4	4.44062	4.65001	1.33931e-05		PLCB4	-3.02063	4.99179	1.51321e-05
CASK	1.75118	6.64013	1.35116e-05		PDE5A	-2.27164	5.96315	1.62336e-05
NDUFA6	1.33317	7.57071	1.38417e-05		ATOH8	-3.33839	4.76661	1.69457e-05
NDUFV1	1.50391	6.84726	1.38784e-05		MYL9	-1.37211	7.95968	1.80967e-05
IGSF3	2.13209	6.36076	1.39569e-05		FAM124A	-4.40156	4.13971	1.8511e-05
SOD1	1.0904	8.84693	1.43789e-05		HYAL1	-2.64041	5.26975	1.85391e-05
SFTA2	1.35689	8.68088	1.50772e-05		NR4A3	-1.97237	6.4128	1.89993e-05
SPOCK1	5.42789	4.52613	1.50894e-05		USP2	-4.08665	4.42548	1.97225e-05
LAD1	2.05699	6.19334	1.53284e-05		AGTR1	-4.32449	3.85407	2.03123e-05
SMCO4	2.01385	5.95466	1.58273e-05		SCARA5	-4.7379	3.97648	2.07017e-05
PROM2	2.97723	4.96596	1.67986e-05		SEC14L1	-1.31143	7.12125	2.07781e-05
B4GALNT3	3.1297	4.9551	1.68881e-05		METTL7A	-1.50867	6.78823	2.08655e-05
HLA-DMB	1.48401	7.40371	1.73775e-05		LIFR	-1.55597	7.28683	2.15185e-05
KCNK1	2.50143	5.80519	1.83983e-05		CDKL5	-2.12592	5.8763	2.17095e-05
HLA-DQB1	1.56164	7.89071	1.84137e-05		PRX	-3.54842	4.6745	2.25655e-05
SOX2	4.02586	4.4822	1.87233e-05		JCAD	-1.90157	6.22399	2.29947e-05
PLEKHA8	2.94546	5.14039	1.93771e-05		FOXP1	-1.21343	8.04794	2.29987e-05
COL22A1	3.13293	4.99357	1.94652e-05		TP53INP2	-1.97374	5.9187	2.29999e-05
QPRT	1.65581	6.40379	1.97366e-05		ITGA1	-1.5768	6.7748	2.35408e-05
RASL11A	4.05887	4.47161	2.05308e-05		GCOM1	-3.80364	4.57914	2.36647e-05
PLA2G3	2.81871	5.44823	2.19771e-05		NDST4	-5.13087	4.26553	2.411e-05
MEGF11	2.42809	5.53169	2.32805e-05		TGM2	-1.22793	9.16926	2.42171e-05
TMC5	1.60223	6.65533	2.35619e-05		TYRP1	-4.33738	4.13211	2.42605e-05
PDXK	1.21983	7.80763	2.39454e-05		GFRA1	-3.35665	4.7678	2.42876e-05
HM13	1.49495	6.90775	2.41282e-05		KIAA0040	-2.0215	6.15642	2.47596e-05
VAC14	1.61079	6.2108	2.43846e-05		TSPAN8	-2.19746	5.47138	2.49442e-05
ITPR2	1.70324	6.13833	2.4592e-05		AKAP12	-1.9994	6.27889	2.68635e-05
COTL1	1.23088	8.14674	2.48556e-05		SERTM1	-4.42773	3.87865	2.72016e-05
HOXC4	3.58034	4.55164	2.50789e-05		NFIA	-1.14532	7.70499	2.77965e-05
TCEAL8	1.55176	6.74493	2.52166e-05		NR2F2	-1.42367	7.00045	2.79482e-05
MMP9	4.16181	7.10738	2.57632e-05		SESTD1	-1.85946	6.38448	2.80793e-05
TIMM17A	1.4557	7.20905	2.57792e-05		NCALD	-2.70551	5.1785	2.85192e-05
CCL17	4.39791	4.61914	2.59414e-05		SCN7A	-2.03055	6.8721	2.91795e-05
LRRC17	3.66145	4.97286	2.65205e-05		MYO10	-1.3717	6.84989	3.00674e-05
TMED7	1.36025	7.38882	2.66029e-05		RHOB	-1.368	7.97203	3.13648e-05
TIMP1	1.49744	9.19826	2.67495e-05		VEGFC	-3.18021	4.82109	3.19626e-05
ENTPD6	3.02518	5.02003	2.67554e-05		NCOA7	-1.19075	9.40525	3.20666e-05
FERMT1	2.91544	4.99046	2.69954e-05		PLK2	-1.79849	5.79065	3.24578e-05
ARL1	1.33345	7.39461	2.74529e-05		EHD2	-1.64942	6.30555	3.26322e-05
PARK7	1.23922	8.18155	2.7713e-05		PRSS23	-1.34543	7.71054	3.28966e-05
TMEM8A	1.67946	6.55672	2.81901e-05		HIGD1B	-4.46253	3.85388	3.29804e-05
H2AFY	1.17449	7.6304	2.88034e-05		LAMA4	-1.55897	6.93893	3.3153e-05
GOLT1A	2.32623	5.4869	2.89244e-05		KANK2	-1.42037	7.26022	3.41155e-05
SDHB	1.31736	7.08488	3.12279e-05		PLEKHG2	-1.98413	5.6951	3.45491e-05
EFNA4	3.51558	4.7588	3.14082e-05		AFAP1L2	-2.61761	5.40955	3.65658e-05
CHKA	2.23144	5.41395	3.17726e-05		CCDC50	-1.47281	6.78258	3.67748e-05
LRRC36	1.75141	7.2916	3.20631e-05		NR4A2	-1.47239	6.56855	3.74213e-05
FCER1A	2.27143	6.2563	3.20828e-05		PKIG	-2.11442	5.3898	3.75849e-05
ISLR	1.99487	6.3377	3.22165e-05		HPGD	-1.85743	6.80824	3.89937e-05
CPXM1	3.92929	4.37412	3.2258e-05		FAM162B	-3.76128	4.43357	3.96114e-05
SLC22A3	2.94532	5.15576	3.23203e-05		RTTN	-2.74439	5.60636	4.00003e-05
PDIA2	4.28953	4.57412	3.36454e-05		FRAS1	-2.02678	6.23168	4.01877e-05
NDUFA2	1.38369	6.99388	3.42833e-05		CAB39L	-2.17741	5.42476	4.02037e-05
DLD	1.35038	7.34719	3.56191e-05		DCDC1	-4.68224	3.98928	4.06985e-05
ADAMTS16	4.8644	4.25197	3.62009e-05		PEAK1	-1.52683	6.86328	4.08273e-05
PLTP	1.68506	6.4251	3.66029e-05		VSIR	-1.77102	5.88016	4.14732e-05
HSP90AB1	1.02806	9.67193	3.70588e-05		PPARGC1A	-3.054	4.73685	4.15572e-05
SEC24A	1.73055	6.13285	3.70705e-05		OR4D9	-4.25761	4.1	4.18128e-05
SSR1	1.25023	8.08474	3.78383e-05		ADGRL4	-2.49202	5.37031	4.19296e-05
NUDT21	1.65149	6.72563	3.78414e-05		TTLL7	-2.50579	5.29915	4.2202e-05
PPP1R14B	1.79991	6.0732	3.78967e-05		RAPGEF2	-1.62365	6.78005	4.28632e-05
TPBG	2.26672	5.54668	3.8438e-05		RBP7	-4.18392	3.80994	4.3529e-05
CACNB1	2.50429	5.29541	3.97992e-05		LDLR	-1.09507	8.48957	4.37683e-05
NAXE	1.77866	6.20094	4.02588e-05		CREBRF	-1.4112	6.60138	4.38884e-05
AKR1A1	1.41814	6.62732	4.09973e-05		SGIP1	-2.70935	5.02648	4.39543e-05
SHLD1	3.53043	4.87704	4.12447e-05		ARC	-4.69555	4.01697	4.42767e-05
FNDC1	2.39096	5.64269	4.15213e-05		FADS3	-2.22069	5.25703	4.44882e-05
MPV17	1.42541	7.09353	4.26851e-05		MT2A	-1.41663	8.58417	4.52356e-05
MYO1E	2.03325	6.39013	4.30005e-05		TMEM109	-1.27107	7.17328	4.5359e-05
SLCO4C1	2.85604	5.47744	4.30238e-05		RPS6KA2	-1.39721	6.77122	4.64869e-05
ARPC1A	1.54687	6.56676	4.31474e-05		CTNND1	-1.22938	7.78029	4.77447e-05
CD24	1.76109	7.638	4.37106e-05		WNT3A	-4.31894	3.86452	5.05279e-05
TFPI	1.3397	9.2404	4.45197e-05		DIPK2B	-2.42003	5.14688	5.33426e-05
SFN	1.64891	6.82636	4.46714e-05		EZR	-1.07875	7.8652	5.34274e-05
SOX4	1.31492	8.14807	4.54834e-05		MXRA7	-1.5112	6.32573	5.42325e-05
DNTTIP1	1.7353	6.41983	4.69696e-05		PROS1	-1.71303	6.22763	5.48206e-05
ATP6V0E1	1.15208	8.04984	4.78439e-05		CCN5	-2.37789	5.5101	5.49482e-05
UMODL1	4.77442	4.21049	4.79676e-05		OR2AG2	-5.05145	4.23551	5.75337e-05
MRPS26	1.84622	5.96242	5.06757e-05		TINAGL1	-1.53201	6.28071	5.85498e-05
ACAD8	2.05798	5.5539	5.087e-05		HEATR4	-4.73306	3.97989	5.93536e-05
C1QL2	4.72739	4.19532	5.105e-05		CCDC68	-3.20989	4.63102	6.09133e-05
GRIN2D	4.72566	4.19156	5.12723e-05		SULT1C4	-2.61403	5.39691	6.12067e-05
FAIM2	3.50571	4.49728	5.17827e-05		JCHAIN	-3.55094	10.729	6.18522e-05
SLC27A2	4.68154	4.1692	5.23251e-05		FEZ1	-2.94539	4.68257	6.48044e-05
DEPTOR	3.42461	4.48583	5.34254e-05		PDGFRB	-1.35022	7.47188	6.53655e-05
FASTKD3	2.0796	5.4588	5.36933e-05		NFKBIZ	-1.15235	8.56678	6.54175e-05
HACD3	1.3726	7.13936	5.45857e-05		PPP2CB	-1.21506	7.63142	6.5939e-05
SLC30A1	1.63405	6.55985	5.84215e-05		PCDH12	-2.58254	4.96213	6.75756e-05
PRKD1	2.01354	6.15966	5.87932e-05		ZNF385B	-2.85245	4.82277	6.8391e-05
HMGA1	1.90842	5.54633	5.95093e-05		SLCO1A2	-4.39305	3.8729	6.91775e-05
VAMP8	1.25429	7.40135	5.99796e-05		MMP28	-2.26003	5.13934	7.17101e-05
UGCG	1.40634	7.86192	6.21581e-05		SLC38A2	-1.20644	7.64812	7.19854e-05
DAP	1.33407	7.11735	6.24689e-05		ADRA1D	-4.80691	3.97801	7.29774e-05
MED13	1.40761	7.1453	6.53618e-05		STARD13	-2.22189	5.59313	7.484e-05
IQANK1	2.26916	5.71857	6.63064e-05		CYBRD1	-1.31582	7.38886	7.79773e-05
PYCR2	1.21317	7.57454	6.74135e-05		SMAD9	-2.99627	4.7585	7.84978e-05
TK1	3.51448	4.73852	6.9263e-05		ROBO2	-2.8557	4.79363	7.93758e-05
MPZL2	1.2645	7.55942	7.20285e-05		PLAC8	-1.96156	5.42393	7.93955e-05
TBC1D30	3.08217	4.74038	7.20286e-05		CXCL8	-2.32189	6.23402	8.02255e-05
SLC2A1	2.15188	5.71622	7.22045e-05		PLEKHA1	-1.38751	6.97086	8.06644e-05
HOXB7	3.29957	4.64675	7.22923e-05		NOVA2	-3.09489	4.46964	8.36438e-05
ZNF2	4.85858	4.25869	7.3137e-05		NFIB	-1.23634	7.62332	8.43112e-05
PGC	1.32536	8.10697	7.34408e-05		ABHD6	-2.76365	4.86582	8.49383e-05
SCUBE2	1.8623	6.13828	7.45524e-05		TRPV2	-2.00091	5.69177	8.65082e-05
GPR160	2.36457	5.54999	7.49254e-05		C2orf40	-3.11549	4.77585	8.81526e-05
C3orf14	2.27031	5.49025	7.53976e-05		ELK3	-1.47765	7.28788	8.89627e-05
HIF1A	1.07246	8.80489	7.74661e-05		ZYX	-1.28763	7.58938	9.16877e-05
GORASP2	1.31671	7.80396	7.93295e-05		SYNPO2	-1.96078	6.60281	9.29022e-05
NUDT8	3.05244	4.69579	7.94614e-05		SLC17A4	-4.45151	4.31224	9.35152e-05
44812	1.70661	6.3487	8.22912e-05		DIPK2A	-1.88477	5.50141	9.63814e-05
SQLE	1.61803	6.4987	8.23892e-05		UGT2B4	-4.03083	4.26256	9.92578e-05
PARM1	1.49419	7.64153	8.34413e-05		SPINK9	-4.93477	4.17609	9.93388e-05
DHX32	3.31574	4.64967	8.40457e-05		ESAM	-1.20621	7.4198	0.000100226
NENF	1.36968	6.59809	8.58999e-05		QKI	-1.26823	8.033	0.000100285
PRR15L	2.31543	5.53838	8.63663e-05		TACC1	-1.13699	8.21359	0.00010057
SLC2A10	2.21736	5.31257	8.65233e-05		ADCY9	-1.80269	5.51274	0.000105401
EIF2B2	2.48768	5.1458	8.68545e-05		SH2D4A	-2.69314	4.62641	0.000105612
NDC1	2.10314	5.9515	8.75777e-05		CNTNAP3	-4.16936	3.76026	0.000107254
CRELD2	1.72288	6.5028	8.86248e-05		APLN	-2.40924	5.56083	0.000108715
FAM3C	1.85383	6.049	8.8656e-05		CDH13	-2.58031	5.31026	0.00011031
USB1	2.14108	5.30967	8.88985e-05		HES4	-2.30255	4.97557	0.000111279
PARP1	1.3401	6.9691	9.27132e-05		OMG	-3.7898	4.18937	0.000112666
DNM1	3.47317	4.47762	9.28619e-05		PKD2	-1.29513	7.66346	0.000114319
CEACAM1	1.99383	5.79521	9.30521e-05		RNF182	-4.52573	3.83097	0.000114453
FBXO32	2.1445	5.64742	9.38367e-05		CRYAB	-2.23092	5.74344	0.000116428
CEMIP	2.4745	5.21033	9.44937e-05		JAM2	-2.08867	6.30106	0.000118907
CALR	1.45986	6.61534	9.64202e-05		GLCCI1	-1.67883	6.66826	0.000124088
MANF	1.46591	6.85885	9.70562e-05		HECW2	-1.82599	5.9685	0.000124646
SDC4	1.18107	9.56786	9.73857e-05		ITM2A	-1.69239	6.9228	0.000125719
FABP3	4.55002	4.11137	9.8749e-05		C9orf3	-1.62746	6.37679	0.000128412
BACE2	1.93925	5.46822	9.91164e-05		CADM1	-1.27334	8.09346	0.000131836
ASL	2.12021	5.21386	9.99842e-05		NPDC1	-1.46923	6.11762	0.000132585
DIO1	3.04505	4.6914	0.000100907		NDST1	-1.69797	5.7618	0.000133366
TFAP2C	2.60862	5.15336	0.000101816		DNASE1L3	-3.40011	4.31593	0.00013618
RHEB	1.21087	7.38395	0.000102176		MFSD14C	-2.16243	5.11564	0.000137039
COA1	1.73065	6.19101	0.000103633		PKHD1L1	-4.26265	3.85427	0.00013779
AMOT	2.87596	4.78123	0.000106515		CD151	-1.05344	8.03261	0.000139176
JTB	1.2321	7.38421	0.000106888		MUC17	-4.59114	3.96427	0.000140994
CLDN3	2.17873	5.19461	0.000107407		RGS5	-1.56006	7.43054	0.000144801
SORD	2.96275	4.72635	0.00010826		GABRG1	-4.85121	4.13508	0.0001453
PYGB	1.57615	6.31405	0.000112433		TPPP	-2.38585	4.90146	0.000146641
ALDH3B2	4.59637	4.14904	0.000120374		UBXN7	-1.86708	5.4325	0.000147584
RAP1GAP	1.60252	6.12073	0.000120439		FLT1	-1.80373	5.88315	0.000149549
KIAA0895	3.55802	4.58204	0.000121523		NFASC	-2.61266	4.61144	0.000149586
BMX	3.38248	4.95291	0.000123165		CPT1A	-1.35753	7.07247	0.000153264
SLC25A1	1.69673	5.79781	0.000125088		CLDN18	-1.18824	9.03662	0.000153723
AMY1A	4.56176	4.1331	0.000125675		RARRES2	-1.3085	7.29342	0.000153964
CRYZ	1.48539	7.16915	0.000126647		SOX17	-4.00359	4.30634	0.000155309
LIN52	2.21937	5.33733	0.000128831		ABCA10	-2.75535	4.74443	0.000155708
SYVN1	1.87572	5.54921	0.000133448		SHPRH	-3.08337	4.5481	0.00015855
LGMN	1.15059	8.17035	0.000135881		KANK3	-4.04561	3.75189	0.000159232
SAMD12	1.94824	5.81574	0.000136193		SCD5	-1.92048	5.43832	0.000164026
ATP1A1	1.03637	8.50731	0.000136389		ZNF704	-1.41523	6.3063	0.000165378
RNF19B	1.57301	6.02272	0.000139825		LRRIQ1	-4.27875	3.9915	0.000167966
ADAM8	1.61984	6.50409	0.000144394		SPARCL1	-1.22403	9.54137	0.000170543
PPP1R1B	2.03943	5.4699	0.000144766		MCOLN3	-2.35703	5.54921	0.00017969
SPON2	1.6502	6.63652	0.000145847		F5	-4.03167	4.14599	0.000184156
ATP6V1G1	1.02181	8.06649	0.000148771		FREM3	-4.43575	3.85681	0.000189117
SLC25A5	1.09454	9.12668	0.000150527		RSPO2	-4.00308	4.01407	0.000190831
XDH	2.54076	5.73227	0.000152389		SLITRK6	-4.3118	3.83463	0.000194375
WDR66	1.98332	5.45144	0.000156933		KLF9	-1.22433	7.40331	0.00019449
SMIM26	1.38265	6.43139	0.000157724		BST2	-1.83557	5.79783	0.000194651
TTC39A	1.99942	6.13999	0.000158816		CHD7	-1.78477	5.83708	0.00020039
FNIP2	1.24372	7.71924	0.000160203		ZNF471	-2.86791	4.57349	0.000202429
SMIM30	1.82709	5.84685	0.000160769		SYNM	-3.15197	4.62919	0.000208059
DHTKD1	1.78851	5.77503	0.000162691		ZNF211	-2.47253	4.74016	0.000214387
EBP	1.99073	5.51842	0.000166597		DACH1	-2.75941	4.82875	0.000220136
NDUFS8	1.43094	6.70262	0.000168934		ADAMTS9	-2.24833	4.7938	0.000237364
IL37	3.74071	4.28857	0.000169509		NPR3	-1.42203	6.83497	0.000237556
TMED9	1.13259	7.87943	0.000169771		SPOCD1	-2.97711	4.92556	0.000237984
FUT3	2.64417	5.21554	0.000171039		NKD1	-1.90522	5.70471	0.000242892
AHCY	1.46266	6.35386	0.000173984		MGAT3	-2.33522	4.88351	0.00024561
DGCR6L	2.18	5.29352	0.000174453		CCL8	-3.18491	4.64974	0.000245932
C1orf210	2.33026	5.21848	0.00017817		MGAM	-3.96045	3.90478	0.000258539
TBC1D24	1.52073	6.38732	0.000179907		FSIP1	-4.39304	3.8884	0.000258624
ZDHHC9	1.55758	6.86099	0.000182301		CXCL3	-2.06042	6.40587	0.00025875
HSD17B4	1.04573	7.96232	0.000182882		OR4N2	-3.89235	3.66315	0.000260249
CIAO3	2.44774	4.81044	0.000184548		GALR1	-4.64404	3.98861	0.000260524
SMPDL3A	1.78765	6.0472	0.000185264		ATP13A4	-1.32421	6.78489	0.000263611
HLA-DRA	1.05233	12.5472	0.000187192		NEURL1B	-2.27382	5.09165	0.000267001
OLA1	1.6079	6.09097	0.000187613		COL4A5	-1.92462	5.47861	0.000268249
DNAJC12	3.11761	4.93264	0.000193024		MCEMP1	-2.55837	5.65984	0.000270922
ITGA11	2.62244	5.14391	0.00019691		LAYN	-2.8629	4.36003	0.000273962
TRAPPC2L	1.53699	5.95454	0.000204415		FAM167A	-3.62446	4.19832	0.000277603
LRBA	1.49585	6.49461	0.000204876		MFSD6	-1.493	6.29895	0.000284685
TIGD2	4.51642	4.11556	0.000206349		DEPP1	-1.52566	7.21021	0.000288641
RPA3	1.87352	6.43133	0.000209201		RRAS	-1.33573	6.85722	0.000289392
FAM19A5	4.53569	4.08577	0.000211958		FBXW12	-4.59839	4.35104	0.00029038
KLHL12	1.67037	6.08432	0.000216548		RAPGEF5	-1.28587	6.63411	0.000293234
FAM136A	1.70449	5.99656	0.000216742		OPRM1	-4.1698	3.78156	0.000294295
MUC13	4.31366	4.00081	0.000220305		CYP4B1	-2.42818	5.42302	0.000298986
HSPA4	1.297	6.67613	0.000220956		EPB41L2	-1.17099	7.33961	0.000299695
MAPK13	1.32701	7.16148	0.00022383		SASH1	-1.53635	6.20235	0.000301784
SND1	1.13075	7.14886	0.000224204		CELF2	-1.07076	8.08465	0.000309985
GPCPD1	1.05109	8.44124	0.000226883		EDN1	-2.4896	4.87201	0.000312771
ATXN10	1.16665	7.523	0.000227449		ATF7IP2	-2.28158	5.11813	0.000314879
FAM84B	1.38038	6.81941	0.000232881		TMEM269	-4.24747	4.10019	0.000315613
C15orf48	2.22793	5.28519	0.000234012		OTUD1	-1.53649	6.56696	0.000319201
UGDH	1.32758	6.76883	0.00023488		NCAM2	-3.29432	4.30099	0.000319539
GPAA1	1.28425	7.09522	0.000241219		SERPING1	-1.06061	9.02577	0.000322833
EEF1E1	1.86031	5.31364	0.000242415		ITIH5	-2.07018	5.16621	0.00033212
C1GALT1	1.66395	6.23515	0.000244527		MBNL2	-1.17823	8.06919	0.000336909
COMP	2.69902	5.32526	0.000250235		ARHGEF10	-3.96493	3.94685	0.000337694
SBK1	2.49003	5.02502	0.000250317		PMM2	-3.14559	4.90075	0.000338153
SOAT1	1.23288	6.99446	0.000254223		SLC26A7	-4.58325	3.87649	0.000341519
C3orf80	4.30386	4.00908	0.000256618		DDB1	-1.23507	6.77726	0.000348799
KRT23	3.21414	5.23213	0.000258369		TMSB15A	-4.08862	3.71149	0.000350683
GUSB	1.24033	6.8055	0.000259753		SGCG	-4.13326	3.7932	0.000350761
SCPEP1	1.05112	7.91213	0.000262562		MME	-2.29256	5.09814	0.00035224
CCT8	1.07296	7.33227	0.000264823		EPB41L5	-1.3186	6.59212	0.000357293
MTIF2	2.69286	4.82986	0.000265559		CD14	-1.3739	6.60177	0.000359992
RASSF10	3.65049	4.24935	0.000266342		IL11RA	-1.88323	5.70598	0.000361649
ZSCAN12	2.75755	4.70396	0.000268291		ZIK1	-4.12956	3.98103	0.000363553
STRA6	3.54062	4.56929	0.000270607		PRR11	-2.93453	4.4537	0.00036603
SCFD2	2.73056	4.67179	0.000274131		NCKAP5	-2.86583	4.63383	0.00037263
PCOLCE	1.45518	6.88168	0.000275206		GPR4	-3.3277	4.13775	0.000373083
ASB9	3.26304	4.4376	0.000278512		SDR16C5	-1.72478	6.17104	0.000376031
MMP3	4.82878	4.21182	0.000278841		NAP1L2	-3.43999	4.41847	0.000376696
AC007325.2	4.42843	4.05543	0.000282678		AR	-2.19267	5.15554	0.000377624
GOLGA7B	4.32328	4.01234	0.000285553		PTPRT	-4.06636	3.77097	0.000380329
CALU	1.07071	8.04602	0.000285734		MEIS1	-1.77281	6.14124	0.000381146
CLPTM1L	1.34506	7.51003	0.000287224		CDKN1A	-1.27998	8.29738	0.000381192
ANKEF1	2.64777	5.10733	0.000290968		ATP1B3	-1.12361	7.44074	0.000381411
MEDAG	3.00316	5.03425	0.00029434		OR1D2	-4.21593	4.02102	0.000389138
MED30	2.83792	4.58776	0.000296756		ZSCAN18	-1.38613	6.27093	0.000390227
HMOX2	1.41771	6.42513	0.000308868		ARHGAP18	-1.42114	6.37071	0.000393998
CST1	4.70488	4.19726	0.00030955		DOK6	-2.39321	4.79267	0.000394023
PLEK2	3.47905	4.48868	0.000309586		SGCA	-3.039	4.25624	0.00040045
VDR	1.55054	6.04148	0.000313115		NRG1	-2.09113	5.21531	0.000403011
CYCS	1.15304	7.54348	0.000314113		ADAMTS7	-2.57304	4.45422	0.000407688
SLC4A2	3.76095	4.27435	0.00031918		SH3TC2	-4.17432	3.77096	0.000411945
AK2	1.29439	6.83592	0.000322337		ZNF670	-2.97808	4.55352	0.000417458
SLC39A4	1.82928	6.01375	0.000330614		CAPN11	-3.9784	4.00756	0.000420308
TMEM106B	1.31205	6.88662	0.000331876		MYBL2	-4.00311	3.73061	0.0004204
STAU1	1.26288	6.86617	0.000334672		PTPRM	-1.67094	5.82115	0.000439649
GRB14	2.29299	5.31675	0.000342441		ARHGEF40	-1.32653	6.37355	0.000443486
IMP4	2.13778	5.17161	0.00034637		MOBP	-4.29148	3.73756	0.000443562
PPP1CA	2.14843	5.3903	0.00034726		ID3	-1.21923	7.14865	0.000443751
SLC17A9	2.37237	5.1111	0.00035121		ATL1	-4.16215	4.08272	0.00044674
ERO1A	1.26234	7.04274	0.000352756		ADAM33	-2.37215	4.9193	0.000450224
ILF2	1.02854	7.82079	0.000358032		ATG9B	-2.88895	4.37213	0.000452784
CD40	1.7182	5.98377	0.00036466		OSGIN2	-1.56499	6.05421	0.000452788
SNX30	1.27735	6.40432	0.000365054		ZEB2	-1.3425	7.10867	0.000453673
FNDC10	2.56611	4.76994	0.000365207		EBF1	-2.15796	5.62152	0.000460592
ARL4A	1.89961	5.48979	0.000367109		DRC3	-3.67178	4.09515	0.000463863
AHCYL1	1.09396	7.38895	0.000367937		EFNB1	-2.11895	4.96362	0.000465609
RAD9A	3.0777	4.51677	0.000372591		FLI1	-1.69207	5.87248	0.00046667
HPRT1	1.58521	6.37629	0.000373023		STARD9	-2.06467	5.40063	0.00047795
NFE2	3.45817	4.45832	0.00038209		TGFBR2	-1.0156	8.4697	0.000483008
ERH	1.01928	7.99251	0.000391171		FRY	-1.41408	6.68967	0.000484501
SNRPF	1.31327	7.109	0.000393102		HACD1	-2.42835	4.9228	0.000485678
CAD	1.90678	5.45856	0.00039465		DUSP14	-1.75836	5.84391	0.000511299
PIGH	3.52606	4.18749	0.000395831		KLHL9	-1.79605	5.50335	0.000517452
RASSF4	1.63663	5.95377	0.000397096		VSTM4	-2.01029	4.98915	0.000517686
SLC46A3	1.64529	5.91649	0.000401029		MS4A7	-1.77453	6.79662	0.000521023
TLCD1	2.92177	4.49816	0.000409948		MYO15B	-1.30687	5.94574	0.000543728
GOLGA6L9	2.97824	4.46845	0.000418222		RBMS3	-1.39073	6.46121	0.000544868
CKAP4	1.19664	7.07126	0.000418743		RSF1	-1.1587	6.57135	0.000564643
POR	1.18301	6.95597	0.000420559		GZMA	-1.72257	5.6286	0.000564707
S100A14	1.64066	6.05712	0.000421963		CACNA2D2	-1.18109	6.62203	0.000566335
NEURL4	4.23506	3.97612	0.000425491		BEND2	-3.84258	3.70244	0.000578365
TSN	1.37573	6.50863	0.000426935		RNF122	-1.63092	5.79431	0.000579923
AKR7A2	1.6516	6.31199	0.000427714		JDP2	-1.25897	6.61895	0.000583086
AZIN1	1.16038	7.16802	0.00042847		BAMBI	-2.57377	4.54859	0.00058659
SRC	1.68801	5.66468	0.000432677		LRRC10B	-4.23283	3.8196	0.000586679
CERCAM	1.96426	5.48511	0.000433159		TIPARP	-1.23732	6.82385	0.000587854
TMEM230	1.21907	7.12188	0.000453854		SGCB	-1.57206	5.85408	0.000587955
ATP5MF	1.04062	7.48459	0.000454689		LINC00672	-2.37999	5.04599	0.000588576
GINS1	3.51971	4.48141	0.000455162		PEG10	-2.53808	4.71202	0.000598086
PGP	1.64036	5.60696	0.000457776		MRPL41	-1.53776	5.53887	0.000602193
THY1	1.73115	5.86955	0.000457783		CLEC4C	-4.2967	3.7036	0.00061298
TMEM208	1.62285	5.64968	0.000461773		TNFRSF11B	-4.03016	4.00236	0.000630267
CLCA2	4.26875	3.96407	0.000468272		DMWD	-1.8037	5.6356	0.000631266
PSD4	1.43035	6.36577	0.000476466		GIMAP8	-2.17267	5.02881	0.000632175
ENTPD7	2.2689	5.0662	0.000477816		SPRED3	-4.15493	4.02424	0.000635513
IPO9	1.1799	6.82269	0.000478934		CALCOCO1	-1.22287	6.5485	0.000637803
WFDC10B	4.36698	4.04024	0.000490528		KCNJ2	-2.36712	5.16111	0.000637824
ERBIN	1.24107	6.66832	0.000503817		MYO1C	-1.00115	7.33604	0.00064702
PLXDC1	1.70393	5.66002	0.000504313		TUBB6	-1.36783	6.71189	0.000647763
UPK3A	3.54755	4.18836	0.000507265		MYC	-1.74602	6.08026	0.000655905
XRN2	1.24402	7.28873	0.000515581		TENM2	-3.75785	4.12043	0.000658822
NSF	1.21836	6.62707	0.000524917		KCNMB4	-2.16644	4.89069	0.000664654
OST4	1.1401	7.55079	0.000527227		APBB1	-2.09793	4.87079	0.000669656
YEATS4	2.40675	4.78289	0.00053238		TENT5B	-2.94856	4.17819	0.000677276
CCDC153	4.54182	4.06296	0.00053469		LEPR	-1.71263	6.01825	0.000678034
REN	3.23318	4.37907	0.000536491		ZMIZ1	-1.03021	7.78134	0.000692652
WRAP73	1.8052	5.42206	0.000553632		IFIT3	-1.47118	6.12412	0.000700103
MROH1	1.52481	6.00423	0.000555761		NME9	-3.78588	3.8847	0.000706984
SP5	2.55334	5.0542	0.000556383		LDHAL6A	-3.89712	3.71005	0.000708649
POC1A	3.90328	3.84939	0.000557993		GALNT13	-3.72221	3.83741	0.000708658
TM4SF18	1.48896	6.30958	0.000559235		NXPH3	-4.0268	3.75149	0.000711672
PAPLN	2.00683	5.78429	0.000562202		SLC5A9	-3.37155	3.55982	0.000720367
MRPL20	1.87213	5.5087	0.000566187		LRRTM2	-3.67768	3.61526	0.000722616
FAM135A	1.80746	5.38686	0.00056628		ADCY4	-2.5805	4.93809	0.000724706
LPIN1	1.16921	6.7533	0.000577846		APAF1	-2.15363	4.89723	0.000739002
VPS35	1.15365	7.19275	0.00057813		ABCB1	-2.53964	4.79185	0.000743036
FMO5	1.79708	5.96824	0.000581671		C20orf194	-1.49924	6.07712	0.000748908
SLC22A18AS	2.92697	4.41505	0.000587985		B3GALNT1	-1.77738	5.65226	0.000749314
LAMB3	1.20856	6.7232	0.000588475		STC1	-2.61699	4.65031	0.000756747
FAM20A	1.33687	6.44145	0.000604479		SIK1B	-2.02688	4.79605	0.000765108
NDUFB9	1.08897	7.29638	0.000604754		KLF3	-1.04986	7.52656	0.000767593
GFPT1	1.12052	7.22073	0.00061715		CFLAR	-1.00262	7.67303	0.000774127
PITHD1	1.4421	6.56885	0.000618134		PODXL	-1.44554	6.35349	0.000806943
LINGO1	4.17035	3.97072	0.000621557		NIM1K	-4.09226	3.66408	0.000807339
SIPA1L3	1.78533	5.54043	0.000623357		MAPK1IP1L	-1.03009	7.41736	0.000807575
PTK6	1.99111	5.39799	0.000635905		TCF21	-4.13457	3.74439	0.0008081
SDHAF3	1.84118	5.50112	0.000639663		STAB2	-3.796	3.84671	0.00080849
CISD2	1.53987	5.9344	0.000641006		FAM153C	-3.21426	4.45106	0.000817079
SEM1	1.03029	7.64442	0.000645121		ZNF331	-1.63695	6.82477	0.000822369
GMPPA	1.6002	5.60781	0.000647424		TNNC1	-2.47023	4.36044	0.000832205
BMP4	1.68651	6.99835	0.000652371		ETS1	-1.26611	6.59432	0.000843641
MRPS34	1.55211	5.85221	0.000656088		KCNJ16	-4.11379	3.99579	0.000850311
NME1	1.42574	6.40519	0.000656417		SIK2	-1.62837	6.04522	0.00085297
SNAP29	2.0501	5.09222	0.000661376		CDH12	-3.93181	4.26694	0.000859093
AIFM1	1.47958	6.02389	0.000668518		F10	-3.8321	3.67559	0.000867461
PIK3R3	2.10172	5.15517	0.00066858		KAT6A	-1.23321	6.27818	0.00086812
SNRPE	1.08802	8.19224	0.000670026		ZC3H12A	-1.38497	6.35614	0.000877934
FANK1	3.09049	4.32869	0.000671413		NFIL3	-1.38319	7.10744	0.000889621
BHLHE41	2.00431	5.99737	0.000675099		DNAJB1	-1.10238	6.9685	0.000898426
RIIAD1	4.34881	4.01719	0.000679586		MT1G	-3.5166	4.4042	0.000902468
SPTBN2	3.65147	4.22207	0.000681339		AIF1L	-2.64405	4.59758	0.00091118
LONRF2	1.98289	5.34454	0.000684449		MAGI3	-1.4447	5.98378	0.000918983
LDHB	1.03271	8.3181	0.000690054		CCDC173	-3.67389	4.15384	0.000922095
CLDN12	1.70301	5.7713	0.000702146		SLC10A5	-3.5104	4.30629	0.000924011
STEAP3	1.696	5.8066	0.000704308		DKK3	-1.18195	7.59768	0.000952665
TMPRSS3	2.05047	5.1228	0.000710775		ALCAM	-1.01087	7.38734	0.000971211
SNRPG	1.12834	7.16888	0.000713004		FAM126A	-1.41406	5.90558	0.00100276
ROMO1	1.17293	7.66001	0.000714001		FIBIN	-1.58511	6.78331	0.00100459
PAK6	2.41544	4.69294	0.000717098		GJC2	-3.72593	3.58372	0.00100934
KDELR1	1.13588	6.90324	0.000728998		MAPRE2	-1.17332	6.64956	0.00101663
PSMD14	1.26788	6.67052	0.000749792		FOXM1	-3.70409	3.65247	0.0010291
MSI2	1.23354	6.549	0.000757042		ADGRD1	-1.4842	6.15678	0.00102924
AMBRA1	1.7994	5.43429	0.000758897		RNF112	-4.3251	3.72253	0.00103459
KCNJ5	2.52809	4.58584	0.000779732		TIMP3	-1.20899	10.9165	0.00103927
ULK3	1.45175	6.04275	0.000785004		KCNB1	-3.52952	3.82639	0.00105606
BEX2	1.71628	5.58817	0.000791394		PRKCH	-1.31352	6.50567	0.00106146
SLC52A2	1.54345	6.08642	0.000820635		MATN2	-1.62147	5.92243	0.00106203
RHBDL2	3.68051	4.2508	0.000821235		HECA	-1.37059	6.24616	0.00106892
STX18	1.72825	5.29862	0.000829922		HMBOX1	-1.59261	6.01779	0.00106934
ABHD17C	1.39577	6.42308	0.000831322		UGT3A1	-4.25476	3.81586	0.00107043
NAGLU	1.7042	5.44105	0.000832268		KCNK6	-1.64984	5.66498	0.00107239
MOXD1	1.45496	6.6176	0.000833616		SLC25A31	-4.51529	3.77561	0.00107971
IKBKE	2.48668	4.56081	0.000838894		PDE2A	-2.76437	4.22814	0.00108685
MAPK1	1.04981	7.08867	0.000847606		SLCO1C1	-4.09637	3.71152	0.00111634
ITIH2	3.4916	4.17668	0.000858912		DLL1	-2.67374	4.26362	0.00111976
RAB29	1.50969	6.0167	0.000871477		MAP3K8	-1.51743	6.17606	0.00113348
NTN4	1.10065	7.63889	0.000871837		PRRG3	-3.3542	4.19075	0.00113349
SERPINF2	2.57281	4.52635	0.000873745		VDAC2	-1.13407	6.77421	0.00113421
CYP7B1	1.5742	5.75686	0.000874724		BCL6B	-2.42319	4.46206	0.0011411
JPT2	1.46658	6.06993	0.000882862		TSPAN18	-2.57566	4.42733	0.00115968
RMI2	3.56477	4.52658	0.000886463		TCP10L2	-4.11622	3.70862	0.00117189
IMMP2L	2.60461	4.73738	0.000888651		DGKE	-2.26552	5.00333	0.00117865
CRABP2	2.13008	5.27382	0.000895364		NFKBIA	-1.04756	9.34073	0.00117892
ZBTB18	1.24645	6.88962	0.000899514		ELMO1	-1.67823	5.16374	0.00118405
IARS	1.40573	6.7235	0.000906358		CCL23	-2.80919	4.47518	0.00119769
NR2F6	1.40109	6.35228	0.000910823		OR5A1	-4.27925	3.87757	0.00122908
IPO7	1.07947	7.11512	0.000928514		ICAM1	-1.32186	7.01596	0.00123273
ZSCAN31	1.7343	5.67997	0.000948689		RBM7	-1.62146	5.18864	0.00123747
GADD45G	2.99677	4.23157	0.000955567		PZP	-3.32849	3.55452	0.00124858
WNT10B	4.22267	3.97798	0.000957931		TREM1	-1.87901	5.80046	0.00124912
MDK	1.14816	7.18977	0.000961234		CCSER2	-1.30541	6.25379	0.00125572
SUSD4	2.8246	4.64378	0.000964259		NEBL	-1.25575	6.71008	0.00126118
ZDHHC7	1.16919	6.88812	0.000972034		PRCP	-1.13838	6.76279	0.00127329
GBP5	2.9331	4.62894	0.000975244		PDE7B	-2.41032	4.8103	0.00128866
ZMAT2	1.27489	6.29058	0.000975454		PPP6R3	-1.09183	6.90728	0.00129395
CMTM8	1.53471	5.8524	0.000984403		CADM2	-3.62275	4.32465	0.00130207
LIPG	2.2505	5.0231	0.000990434		DSCAM	-3.95833	3.68409	0.00131384
SEMA4F	2.57896	4.77435	0.000995759		KCNJ12	-3.80796	3.89402	0.0013209
MED9	3.21243	4.3505	0.000998266		RHOBTB1	-1.72927	5.42297	0.00132559
SCG2	4.22915	3.99397	0.00100049		ITPRIP	-2.22811	4.73678	0.00135018
SRPK2	1.55482	5.68748	0.00100187		RAB44	-3.62462	3.61996	0.00136262
AADAT	2.32715	4.75049	0.00100529		PLA1A	-1.91329	6.1313	0.00136362
ATPSCKMT	2.05407	5.41148	0.0010223		ARHGAP28	-1.80039	5.08123	0.00138604
NELFCD	1.38799	6.07327	0.00102752		PTGER2	-3.04616	4.541	0.00139702
TRIM24	1.40587	6.70367	0.00103073		MYRIP	-3.72114	4.0289	0.0014129
CDC45	4.33765	4.00648	0.00103566		ENPP2	-1.14218	7.11173	0.00143162
IL13RA1	1.04917	7.46836	0.00104283		PLA2G16	-1.41645	5.71792	0.00143671
NUP93	1.2921	6.32083	0.00105027		MET	-1.22728	6.99627	0.001448
CBLC	3.94545	3.86321	0.00105996		HAP1	-3.88485	3.66676	0.00145648
P4HB	1.21045	6.54238	0.00107523		COL4A2	-1.03193	8.27029	0.00145806
CCDC24	2.49966	4.54457	0.00108232		CRP	-3.79523	3.6654	0.00149106
NDUFB3	1.04524	7.47629	0.00109015		UTRN	-1.00254	7.35881	0.00149599
SLC41A1	1.64785	5.59214	0.00109069		CLIC3	-1.91386	4.83631	0.00150195
TCEA1	1.25923	6.05272	0.00109557		SNTG1	-3.31246	3.53736	0.00150505
TMEM39A	1.51786	6.17055	0.00109637		GIMAP1	-2.19806	4.82084	0.00151319
SCD	1.19162	8.49538	0.00110868		S100A3	-3.70816	3.66859	0.00151735
TENT2	1.32426	6.20624	0.00111259		RERG	-1.7645	5.61629	0.00151768
MST1R	1.62676	5.59444	0.00111392		TLE2	-1.44059	6.03723	0.00152317
GALNT7	1.82461	5.4591	0.00112091		TSLP	-3.40364	3.57998	0.00152317
RRS1	2.31026	4.72838	0.00114031		CREM	-1.48714	6.29292	0.00152582
PIGS	1.61104	6.12985	0.00115222		PLK3	-1.79259	5.13774	0.00152897
SEC61G	1.03086	8.36565	0.0011602		VIP	-3.53155	3.57233	0.00153478
TMEM205	1.16395	6.63147	0.00116332		HEYL	-1.76045	5.05853	0.00154064
WASHC5	1.16592	6.7658	0.00116636		SLC25A37	-1.36684	6.27845	0.00154875
CCT3	1.01229	7.49273	0.00116835		ZNF829	-2.96532	4.31385	0.00157671
CD1C	2.17356	5.15454	0.0011745		WTIP	-1.70704	5.24756	0.0015867
NUDCD1	2.3103	4.74978	0.00118462		SMAD4	-1.15261	6.68572	0.00160388
PRXL2B	2.08976	5.10543	0.00118568		ANXA8	-3.23362	3.52801	0.00161966
GALNT12	1.7953	5.24904	0.00118845		IL6	-2.15927	6.63752	0.00162625
C1QTNF6	1.76683	5.37013	0.0011951		UPB1	-2.93634	4.22987	0.00162826
GRAMD2B	1.65377	5.69482	0.00119527		GFOD1	-2.25905	4.57507	0.00162906
FAM241B	3.13145	4.30643	0.00120992		NR2F1	-1.34419	6.72226	0.00163348
ABO	1.57469	5.64811	0.00121115		SLC12A4	-1.39819	5.54535	0.00163679
PTBP3	1.10578	6.68642	0.00121365		G0S2	-1.38545	6.62045	0.00163907
LONP2	1.0752	6.81245	0.00122708		ERICH3	-3.67947	3.65141	0.00164449
NUDT16L1	1.81126	5.33265	0.00123119		PHLDB2	-1.25525	6.75886	0.00166306
TTLL4	2.884	4.50407	0.00123228		ULBP1	-3.53653	3.83249	0.00169021
PLEKHG4	1.92236	5.08054	0.00123531		RGR	-3.75595	3.67821	0.00169272
ZNF629	2.12061	4.75765	0.00123727		PDLIM3	-1.1441	8.14065	0.00169293
CYP2D6	3.27387	4.06984	0.00123881		MBD1	-1.38442	6.39605	0.00171541
COL16A1	1.18833	7.0665	0.00124328		RCSD1	-1.84121	5.39775	0.00173009
AP1S1	2.4076	4.54305	0.00124711		DAB2IP	-1.39247	5.95417	0.00173256
PRRX1	1.35416	6.55815	0.0012519		TMEM246	-2.65188	4.59856	0.00174185
SYNJ2	1.65848	5.42745	0.0012554		PKN3	-2.7394	4.21101	0.00174358
POM121C	1.74635	5.38141	0.00125961		DNAH1	-2.72581	4.46129	0.00175351
NEU1	1.23386	6.52876	0.00129382		ALPP	-2.92984	4.66562	0.00175942
SLC9A1	1.32006	6.52117	0.00130363		CNOT7	-1.27802	6.31152	0.00176157
EVA1A	1.38877	6.61248	0.00130947		LATS2	-1.35597	6.17083	0.00177609
SOX9	1.74006	5.38384	0.00131196		IQCN	-1.76917	5.19963	0.00180266
MAN1A2	1.3392	6.08527	0.00133509		CTNNA2	-4.07342	3.74976	0.00182972
HS2ST1	1.31224	6.27857	0.00134085		CEP128	-2.35197	4.82252	0.00183487
CXCL11	4.85353	4.28016	0.00134418		CLSTN2	-3.08646	4.22011	0.00184449
MMD	1.77463	5.4501	0.00136245		ID2	-1.05127	8.00108	0.00186103
INTS11	1.79662	5.36393	0.00137011		RANBP3L	-4.0846	3.61284	0.00187528
CUL7	1.71873	5.18944	0.00137084		KIF17	-3.51252	3.55623	0.0018821
SCIN	1.73368	6.11769	0.00137822		PF4	-3.70012	3.67918	0.00189217
CIB1	1.09431	6.95587	0.00138548		KIF13A	-1.07063	7.1049	0.00190099
IVD	1.21463	6.43345	0.00144031		OR10T2	-4.43289	3.70664	0.00190603
PIGT	1.03563	7.12362	0.00144528		LIMS1	-1.07226	7.41214	0.00191612
PGD	1.14057	6.72611	0.00145051		ECE1	-1.16789	6.14966	0.00191726
CEP170B	1.10069	6.41455	0.00147724		SCIMP	-2.34398	4.51165	0.00192158
MIOX	3.89026	3.84162	0.00148948		SAXO1	-3.22974	4.17599	0.00193966
SUCO	1.24617	6.34047	0.0014906		MS4A13	-3.72448	3.66555	0.00196542
GXYLT2	2.62062	4.61904	0.00149731		LRCOL1	-3.65617	3.61492	0.00196555
LAMTOR3	1.25852	6.42891	0.00150967		BID	-1.36174	5.74811	0.00197078
ENSG00000033050	1.58975	5.61418	0.00151863		OXR1	-1.45081	6.23758	0.00197809
MVP	1.00235	7.96747	0.00153556		EXTL3	-1.87733	5.17442	0.001981
FBXO4	2.42746	4.56718	0.00153559		GIMAP4	-1.71523	5.96947	0.00198603
PLOD1	1.30606	6.02446	0.00153794		ADARB2	-4.01225	3.60474	0.00203132
ATPAF2	2.21111	4.76324	0.0015429		ABHD1	-3.7811	3.60337	0.00203442
MTCH2	1.25106	6.50552	0.00156384		COL21A1	-2.48687	4.71454	0.00204069
RNF14	1.42256	6.1136	0.00156568		MPDZ	-1.36235	5.7349	0.00204153
MANEAL	3.82319	3.82157	0.00157334		ARAP3	-1.8663	4.87634	0.00204201
EXOSC7	1.75587	5.45963	0.0015824		NAALAD2	-2.54355	4.35494	0.00204372
SLC35A2	1.34737	6.1556	0.00159457		CD300E	-3.29779	3.98994	0.00204861
PDLIM4	2.03019	5.14324	0.00159706		MTTP	-3.45523	3.55527	0.00205113
MOCS3	3.24182	4.13436	0.00160184		LYPD5	-2.85622	4.24967	0.0020536
DCAF11	1.27473	6.00789	0.00160942		HHIP	-1.26458	6.31956	0.0020629
NUDT14	1.60243	5.68073	0.00161204		OR10G3	-3.94744	3.74004	0.00206581
MEGF6	1.08305	7.13313	0.00161274		TTLL9	-3.94744	3.74004	0.00206581
SORCS2	2.03085	4.91445	0.00161505		RBMS2	-1.08062	6.60637	0.00207138
PKIB	3.77624	3.80933	0.00161527		WDR88	-3.5834	3.60557	0.00208301
EI24	1.06892	6.92542	0.00162428		44624	-3.8898	3.72852	0.0021037
NUP210	1.73447	5.66199	0.00162981		DSCAML1	-3.28792	3.53519	0.00213048
MMP1	4.26135	3.95901	0.00164943		PRR32	-3.69798	3.61079	0.00214033
NUCB2	1.21269	7.0277	0.00165033		HACD4	-1.70039	5.18438	0.00216667
CHCHD10	1.14861	6.70414	0.00165841		CNTN4	-3.41459	3.75568	0.00218418
WDR5B	2.53016	4.5673	0.00166431		GRIK4	-3.15535	3.50349	0.00218513
GCAT	3.38196	4.1068	0.0016661		EPHX4	-4.0675	3.71352	0.00220859
MFSD3	2.13362	4.96547	0.00167478		SLC14A2	-3.02191	3.78995	0.00222393
PC	1.92271	4.91647	0.00170239		DUSP4	-1.91763	5.60918	0.00222517
TMEM106C	1.97095	5.09829	0.00170917		CACNA1A	-1.73362	5.0819	0.0022295
TRAF1	2.06426	4.99839	0.00175516		RGS11	-2.61432	4.44191	0.00223135
NDUFAF8	1.58722	5.55254	0.00177338		CXCR1	-4.00287	3.72645	0.00223223
TMEM38A	3.87614	3.83855	0.0017794		HLX	-2.01315	4.77784	0.0022481
HMGN5	2.04078	4.95224	0.00179995		TRIM63	-4.09561	3.87549	0.00225852
DPY19L3	1.41556	5.96813	0.00181047		GLIPR1L2	-3.1496	4.43504	0.00229822
PDZK1IP1	1.42812	5.93121	0.00181169		CPED1	-1.74246	5.29175	0.00231344
SDSL	3.21471	4.02897	0.00181274		PDCD6	-3.4564	3.60253	0.00233983
DGCR2	1.11795	6.81212	0.00181804		IL5RA	-3.54805	3.59929	0.00234695
SLC25A14	1.85445	5.18414	0.00182776		PRKG2	-3.40616	3.96593	0.00236239
KCTD19	3.13667	4.32238	0.00182893		PI3	-4.18729	3.70671	0.00237096
PDAP1	1.14599	6.65261	0.00183021		GPX5	-4.18275	3.78549	0.00237353
VPS45	1.46505	6.13774	0.00183395		ST8SIA5	-3.59653	3.62346	0.00237498
CACFD1	2.08957	4.84708	0.00184405		GATA2	-1.54293	5.99439	0.0023847
TUFM	1.0253	6.86067	0.00184442		THSD1	-2.65247	4.48777	0.00239159
ACACA	1.14398	6.26307	0.00185377		ADM	-1.90434	5.22671	0.00240135
APOO	2.03716	5.27972	0.00185753		LHFPL6	-1.145	7.48481	0.00242287
GM2A	1.22047	6.4289	0.00187028		FRMD4B	-1.25714	5.90892	0.00243478
TMEM9	1.17961	7.22218	0.00187546		MTA2	-1.39323	5.32893	0.00245547
BCL2L13	1.59638	5.67325	0.00188995		SEMA6D	-2.19498	4.97713	0.00246669
TRUB1	1.64522	5.52719	0.00189347		DGKH	-1.52968	5.78971	0.00247663
TOMM34	1.55054	5.52974	0.00191986		KCNK10	-3.64331	3.60764	0.00248956
TSPAN6	1.21568	7.05688	0.00192547		NFATC1	-1.86233	4.86087	0.00249351
NUDT5	1.23231	6.04864	0.00192836		FGF18	-2.12077	4.83737	0.00251794
TSNARE1	2.19749	4.84146	0.00195848		NKG7	-1.97662	5.00918	0.00252429
SMIM7	1.23845	6.11378	0.00197954		SNX22	-2.62017	4.3625	0.00253808
FHL3	2.10585	4.82586	0.00198537		CD300LG	-3.24415	3.52906	0.00254111
PUS1	1.899	5.0361	0.0019894		PLEKHM3	-1.73792	5.3038	0.00254427
MGAT5	1.39286	5.84332	0.0019922		PHKG1	-3.48608	3.57605	0.00254753
GALNT11	1.13548	6.76574	0.00200756		GPR20	-3.50925	3.57471	0.00255175
PATJ	1.06643	6.45028	0.00202247		PTCH1	-2.06325	5.21029	0.00255834
TASOR2	1.34036	5.80104	0.00202993		LRRC19	-2.99037	3.48494	0.00256683
TMC6	1.13638	6.57762	0.00204103		ZPLD1	-3.14183	3.51847	0.00256772
TCEAL9	1.15627	7.36056	0.00205296		EPHA5	-3.36768	3.52105	0.00257282
BIK	2.60082	4.46566	0.00205357		LCNL1	-3.39044	4.04572	0.00258449
FGF1	3.45284	4.1223	0.00206318		TBCEL	-1.93071	4.99664	0.00258607
DPP9	1.2927	6.1029	0.00208319		CEP164	-1.77372	4.93013	0.00258956
SGPP2	1.46291	6.4331	0.00209429		HSPA12B	-2.05249	4.81365	0.00259946
ENDOD1	1.30947	5.87067	0.00209734		ATP1B4	-3.51124	3.58	0.00261103
ARSB	1.65937	5.61154	0.00211925		MAFF	-1.42157	6.15759	0.00264041
SMYD5	2.03531	5.17091	0.00213449		NRN1	-2.73166	4.33184	0.00264147
MAP3K21	2.35736	5.03179	0.00215712		EVA1C	-1.73343	5.44303	0.0026431
RAB7B	2.38603	4.89371	0.00218188		ZNHIT3	-1.98574	5.1016	0.00264784
VAPB	1.17792	6.42253	0.00218293		VAMP5	-1.50419	5.46501	0.0026665
PHLDA2	1.62225	5.49063	0.00218401		DBR1	-1.76205	5.49862	0.00270368
YKT6	1.35417	5.72854	0.0021949		SERAC1	-1.93419	5.13329	0.00271019
METTL27	3.68801	3.77896	0.00221529		SPATA21	-3.29827	3.79109	0.00272653
ZNF19	4.51917	4.01093	0.00222112		HS6ST3	-3.30398	3.51514	0.00272954
DUSP23	1.3598	5.93774	0.0022407		DMD	-1.44588	5.97693	0.00273686
SRPRB	1.41154	6.01659	0.00226141		AMOTL1	-1.2011	6.70329	0.00274903
IBSP	4.45806	4.06813	0.00227424		TCEAL2	-3.44111	3.57228	0.0027609
POLDIP2	1.36233	5.93062	0.00231873		ZFP42	-3.04784	4.30365	0.0028402
RAI14	1.13505	6.58028	0.00233385		TPO	-3.3646	3.90239	0.0028472
ITPA	1.21432	6.0981	0.00233862		RADIL	-2.89194	4.06829	0.00286029
PODNL1	2.55308	4.59967	0.00234708		ITIH3	-3.82746	3.68931	0.00288958
LSR	1.18005	6.53919	0.00235741		ADAMTS1	-1.17602	6.80336	0.00295864
SH3BP4	1.23104	6.0616	0.00237757		LAMC2	-1.38822	6.17987	0.00296293
COL12A1	1.11502	7.58919	0.00238205		PHLDB1	-2.34415	4.45751	0.00297756
ZFYVE16	1.12942	6.28217	0.00238228		PCF11	-1.14939	6.5437	0.00298759
PHKB	1.1938	7.0774	0.00238299		MMP27	-3.51254	3.55514	0.002992
TDO2	3.18897	4.52329	0.00238553		LRRC34	-3.30252	3.86793	0.00300898
SH3PXD2A	1.05632	6.95051	0.00238992		DYNC2H1	-1.85342	4.87788	0.00301686
MAP7D2	4.06701	3.90051	0.00240452		CCL2	-1.1154	8.63683	0.00302322
FAM102A	1.82344	5.2585	0.00241085		AC087651.1	-3.28112	3.56346	0.00305099
PAFAH1B3	1.90138	4.85884	0.00244185		CDC42BPG	-2.1749	4.48169	0.00305166
TNFRSF21	1.20439	6.26925	0.00247702		KANK4	-2.59812	4.56754	0.00306942
GREB1	2.22766	4.66204	0.00248277		GAGE1	-3.51761	3.55378	0.00307119
SGPL1	1.3378	6.0432	0.00248308		NMUR1	-3.14244	3.50277	0.00307966
HMGXB3	1.19897	6.1833	0.00250422		BAG2	-1.5132	5.89262	0.00309788
GEM	1.41338	5.87544	0.00253237		UBXN1	-1.11343	6.36041	0.00310456
ADPRHL2	1.74539	5.15143	0.0025716		OR10H4	-4.0824	3.75209	0.00312171
GMDS	1.97265	5.13138	0.00260628		ARMCX1	-1.57484	6.00696	0.00312624
ATP8A2	2.23198	4.74362	0.00262079		CDNF	-3.47597	3.81033	0.00316675
PSD	3.74305	3.79937	0.00262102		ARAP2	-1.42749	5.82725	0.0031739
IGFBPL1	2.52419	4.40296	0.00263346		ANGPTL4	-1.95286	4.66743	0.00320578
KIAA0100	1.39601	5.74312	0.0026346		DIRAS3	-2.32453	4.67203	0.00320947
LPCAT2	1.45462	5.94995	0.00268051		JPH4	-3.32605	3.96537	0.0032165
POLR2B	2.291	4.67935	0.00270835		SINHCAF	-2.47907	4.41067	0.00322339
TIMM23	1.24172	6.30785	0.0027166		PITPNM2	-1.49716	5.43549	0.00324196
DDR1	1.07984	7.31942	0.00272034		PCDHGA9	-3.19787	3.53956	0.00326644
KIAA1522	1.24699	6.43001	0.00272857		POU2F1	-1.45457	5.58601	0.00327108
RIDA	1.45875	5.63602	0.00276084		WDR74	-3.26304	3.54661	0.00327192
HOMER2	1.6115	5.56866	0.00277016		C1orf21	-1.39225	5.79255	0.00328716
ALDH5A1	1.32159	5.77686	0.00277648		FGF10	-3.82101	3.63863	0.0033427
CXADR	1.1694	6.57096	0.00278866		PTPRG	-1.01276	6.63155	0.0033462
ZHX3	1.48818	5.58497	0.0027972		ROPN1L	-3.72987	3.67585	0.00337748
PLEKHD1	4.02141	3.90318	0.00280969		MED12L	-3.34673	3.72763	0.00345976
SNRPD3	1.26578	6.05063	0.00281369		PALD1	-2.03903	4.95881	0.00348328
TMEM155	4.14016	3.93761	0.0028189		MBD3L1	-3.52315	3.54075	0.00348677
CABIN1	1.32516	6.18353	0.00282812		TMEM47	-1.57196	5.93078	0.00353048
SIMC1	2.06598	5.00999	0.00284854		ZNF195	-1.43351	5.34168	0.00354106
NQO1	1.20737	6.85354	0.00284982		NOP2	-3.30379	3.53781	0.00354274
PPP1R14D	2.74043	4.3501	0.00285833		LCTL	-3.70351	3.61957	0.00354566
NSDHL	1.61846	5.45805	0.00285924		SLC24A4	-2.55688	4.27821	0.00356497
ADRA2A	1.90528	5.11051	0.00288684		TRIM10	-3.53204	3.62896	0.0035728
PPIL1	1.99781	4.85165	0.00289549		OR1N2	-3.89498	3.74318	0.00360245
FGL1	4.08889	3.9327	0.00290408		GALNT18	-1.17578	6.08816	0.00367376
RFX7	2.13806	4.99291	0.00291866		CHRNA10	-3.24583	3.53139	0.00372464
TRIM46	3.22885	4.10186	0.00292368		DUSP27	-3.96105	3.60189	0.00372612
CALM3	1.62563	5.43403	0.00292568		GABARAPL1	-1.06371	6.45606	0.00373036
KAT2A	1.30875	6.27997	0.00293208		TBC1D2	-1.34661	5.8576	0.00373603
RAE1	1.71258	5.2465	0.00293411		RSPH4A	-3.49732	3.62335	0.00378807
NAGA	1.56369	5.87503	0.00294734		FIG4	-1.47733	5.32987	0.00379434
CYP2J2	2.89076	4.60947	0.00297204		AATK	-2.99059	3.64227	0.00380822
NDUFS6	1.15803	6.51852	0.00297331		TTL	-1.41528	5.59956	0.00382541
BOK	1.3346	5.65708	0.00299799		FCGR3A	-1.56094	6.77712	0.00384595
FKBPL	3.52707	3.73503	0.00301848		CHRM1	-3.21271	3.52702	0.00384815
FHL2	1.54216	5.68003	0.00302135		ALG14	-1.76819	5.15337	0.00385444
RASAL1	3.68765	3.76889	0.00302632		PAFAH1B2	-1.01758	6.90871	0.00386348
DDAH1	1.05652	8.15658	0.00304728		ZBTB38	-1.00356	6.76311	0.00388379
HOXA10	3.66532	3.76465	0.003055		THEMIS2	-1.53048	5.50898	0.00390139
CHDH	2.45989	4.57969	0.00308858		NXNL2	-3.97861	3.84343	0.0039461
SLC35F6	1.46524	5.92342	0.00312975		KLHL24	-1.17663	6.28068	0.00395142
RPP25	3.13443	4.2704	0.00315568		HS3ST5	-3.57009	3.60439	0.00396012
ERG28	1.05051	6.69869	0.00316323		ADRA1A	-3.09873	3.51425	0.0039707
LTN1	1.75713	5.36357	0.0031689		COL6A5	-2.6903	4.04725	0.0039895
MMP7	1.55291	6.1711	0.00317174		LRCH3	-1.58029	5.60497	0.00400139
GRK3	1.16911	6.75928	0.00318645		SRPX	-1.75538	5.69529	0.00403845
DTL	3.50818	4.14642	0.00320089		IL31	-3.83052	3.73048	0.00404266
KLHL36	1.20061	6.31814	0.00321979		PIP5K1B	-2.1296	4.47043	0.00410335
P2RY6	3.27278	4.14014	0.00323175		USP26	-3.11086	3.51605	0.0041182
C12orf65	1.60654	5.42499	0.00323252		NXPE3	-2.0237	4.81868	0.00412977
GTF3C6	1.08088	6.48218	0.00324229		PHACTR3	-2.9318	3.75063	0.00413559
KCND1	3.72636	3.78901	0.00325552		SLC19A1	-1.41123	5.48312	0.00414627
AKAP17A	1.23149	6.54185	0.00325691		SORBS3	-1.15504	5.96876	0.00420364
CUTA	1.03046	6.66698	0.00327263		TLE4	-1.1944	6.41646	0.00424015
ATIC	1.69758	5.43494	0.00328623		ONECUT2	-2.14944	4.61543	0.00425484
CA13	1.99193	5.11648	0.0033248		EHD1	-1.0796	6.13962	0.00429459
ISM1	2.69742	4.37694	0.00334384		TMEM255B	-2.57804	3.99472	0.00430532
BCO1	3.37423	4.10024	0.00336793		CMKLR1	-1.45084	5.14419	0.00440501
MVD	1.55738	5.4061	0.00339131		TLL1	-2.84499	4.43445	0.00443264
COMMD7	1.30273	6.11616	0.00341185		PTN	-1.95161	5.14106	0.00443399
SLC37A3	1.14988	6.28963	0.0034445		ADAMTS5	-2.33405	4.41861	0.00444044
CST2	4.1027	3.87725	0.00344464		P2RY14	-2.6385	4.53348	0.00445764
TM9SF4	1.28055	5.99068	0.00345137		SVEP1	-1.25364	6.35713	0.00446381
SLC9A7	1.75497	5.1556	0.00346042		VPS37D	-3.57374	3.59891	0.00448025
PVALB	3.92232	3.82635	0.00346393		ELMOD1	-3.71463	3.99743	0.00448997
OTUD3	1.73471	5.49481	0.00347069		BTNL3	-3.04093	3.5067	0.00449928
GGT6	2.04686	4.77823	0.00347175		SLC22A17	-1.45971	5.3381	0.00451238
CPAMD8	1.14754	6.60461	0.0034773		KCNN2	-3.16079	3.50592	0.00451298
ZBED8	3.80279	3.82928	0.00349038		INO80C	-1.66398	5.35775	0.00451485
AC007325.4	3.64962	3.77919	0.00350762		SOX6	-1.71403	5.32027	0.00452008
TMEM251	2.01746	4.88853	0.00351764		B4GALT6	-2.72141	4.0223	0.00452571
ELFN2	1.94469	5.02411	0.00353332		PALM	-1.79451	4.92	0.00453912
RBM14	1.18377	6.09845	0.00356029		GPX6	-3.8037	3.71482	0.00456166
SEPHS2	1.11866	6.61772	0.00356572		SCML1	-1.41411	5.84995	0.00459974
SYNE4	1.81552	4.85372	0.00357318		HSBP1L1	-1.35703	5.86532	0.00466224
FARSA	1.36021	5.75997	0.00360227		SYT5	-2.99164	3.98925	0.00467864
SAMD10	2.76908	4.2291	0.00360248		CTNNA3	-3.07307	3.51136	0.00468425
GAP43	3.92829	3.8469	0.00361133		FRMD3	-2.09661	4.92572	0.00472154
POLR1C	1.43711	5.40978	0.00362618		AC027796.3	-3.37624	3.58044	0.00475127
MRPS36	1.05383	6.52478	0.00362621		DMRT2	-3.19263	4.1103	0.00475218
PPM1H	1.63065	5.75141	0.00363098		FRMPD4	-2.95679	3.46693	0.00477615
LOX	1.48361	5.73171	0.00368662		B4GAT1	-1.54951	5.2186	0.0048391
MPST	1.4517	5.31859	0.0036985		BCAM	-1.40003	5.04934	0.00488598
MIEF1	1.24336	5.80203	0.00372256		EXTL1	-3.08433	3.49628	0.00489495
RBM43	2.88262	4.27657	0.00376695		HMCES	-1.55197	5.22109	0.00493035
BRI3BP	1.43198	5.72971	0.00376848		NOS2	-3.02166	3.84479	0.00495675
MLXIPL	3.15383	4.28641	0.00376856		PENK	-3.12434	3.71796	0.00496153
FAM185A	2.31186	4.55511	0.00380523		S100A12	-3.3569	4.04067	0.00501556
RNLS	2.38226	4.46741	0.00380647		ITLN2	-3.08328	3.49277	0.00502355
ALDH1A3	1.73579	6.06113	0.00381681		ANGPTL1	-2.38809	4.3427	0.00503206
KIF22	1.33856	5.74486	0.00382222		CEP126	-1.99564	5.08242	0.00505363
ABHD12	1.07501	6.24917	0.00384217		HSD11B1	-2.05392	4.92955	0.00506232
FBN1	1.04472	7.17072	0.00385328		E2F7	-3.24762	4.01137	0.00508925
SRSF9	3.5408	3.7341	0.00385425		NEXN	-1.68132	5.18928	0.00509762
CCDC167	2.06371	4.69195	0.0038634		HIVEP2	-1.14594	6.08163	0.00509883
CDKL2	1.69006	5.73065	0.00386416		BATF2	-2.1916	4.35771	0.00510615
P4HA2	1.79589	5.14684	0.00387787		MED31	-3.44769	3.55459	0.0051086
NSUN4	1.66801	5.11676	0.0038816		FIBCD1	-3.42777	3.57269	0.00514902
PDXDC1	1.01095	7.04237	0.00388665		CELA2B	-3.35925	3.57821	0.00518775
TIMM17B	1.29	5.73491	0.00391376		SIK1	-2.53099	3.89981	0.00519246
RPA2	1.44132	5.56365	0.00392175		OR2L2	-3.60605	3.80115	0.00520414
SCNM1	1.65717	5.03707	0.00392734		ADAMTSL2	-1.62137	5.14004	0.0052764
FUK	1.49666	5.40044	0.00392806		C18orf54	-2.64069	4.47081	0.00531835
PEX19	1.31055	6.29291	0.00393265		CTNND2	-2.95345	3.841	0.00533258
ALDOC	3.51883	3.72873	0.00393317		RND3	-1.7577	5.14952	0.00534162
SQOR	1.09951	6.47184	0.00395396		HRH4	-3.05981	3.49292	0.0053434
PSMD8	1.06924	6.40936	0.00396544		AP003108.2	-2.98204	3.94396	0.005358
ATG12	1.06093	6.63963	0.00396645		TTLL11	-3.70523	3.86174	0.00537919
PITX1	3.75748	3.81695	0.00398914		AC010255.3	-3.28218	3.5537	0.00543382
SLC26A9	1.26345	6.33212	0.00399701		FSTL3	-1.24231	5.84945	0.00549643
PNMA6A	3.70514	3.78767	0.00400484		C11orf95	-1.90291	4.7551	0.00550129
SALL4	2.09859	4.70123	0.0040056		ZNF135	-3.10173	3.81535	0.00551442
CARNS1	3.84405	3.80287	0.0040265		HYPK	-2.2674	4.33064	0.00553586
SCNN1A	1.09099	7.11655	0.00404463		SRGAP1	-1.58176	5.08004	0.00560895
AMY1B	2.16801	4.6249	0.00406152		KIT	-1.48573	5.65189	0.00566433
ZFP64	1.98745	4.75081	0.00408574		LRRC4B	-2.78034	3.45003	0.00566679
VPS53	1.33693	5.73452	0.00409642		PDZRN3	-1.34053	6.09136	0.00567498
MLST8	2.90482	4.19223	0.0040965		MSH5	-3.31776	3.69109	0.0056795
ACY3	3.22515	4.05816	0.00411431		ID4	-1.04453	7.05871	0.00569923
MROH6	1.99398	4.81886	0.00412043		PIK3C3	-1.48756	5.40893	0.00573306
ARV1	1.75268	5.06823	0.00414687		SETBP1	-1.42876	5.53744	0.00574681
CACHD1	1.21313	6.5388	0.00417229		YPEL2	-1.34991	5.92332	0.00576266
ERAP1	1.28969	5.89548	0.00419527		IGF2BP1	-2.91476	3.47724	0.00577174
LARS	1.00789	6.91761	0.00420154		ANKFY1	-1.53973	5.41427	0.00578266
MKS1	1.9079	4.96735	0.00422477		ME3	-1.67022	4.6924	0.00578487
DNAJA3	1.16617	6.17104	0.00426179		FGFBP2	-3.00929	3.97495	0.00581793
PPIP5K1	2.5857	4.35452	0.00426212		NEK3	-1.96611	5.04376	0.00581876
HGD	2.46436	4.36962	0.00427076		SMTNL1	-3.27561	3.55293	0.00585786
LRRC59	1.95567	4.85293	0.00427606		FOXO1	-1.05078	6.34347	0.00586588
SGSM2	1.05351	6.53619	0.00432287		PCDHGA10	-3.16199	3.53681	0.0058777
P3H3	2.0449	4.66406	0.00432312		CDO1	-2.52059	4.13263	0.00587807
DMKN	1.13582	6.21837	0.0043369		ZNF438	-2.43384	4.56631	0.00588158
NCS1	3.09196	4.00057	0.00434184		PRPH	-2.73648	3.44598	0.00588549
NPC1	1.24757	6.03006	0.00437391		C1QTNF7	-1.85733	4.91793	0.00589724
AMBP	3.42829	3.70745	0.00438291		GDPD2	-3.26984	3.53517	0.00590177
CLEC2D	1.35948	5.53024	0.00439095		AC114490.3	-3.10099	3.80189	0.00593064
FLOT2	1.05418	6.27726	0.00439185		C10orf82	-3.44179	3.80271	0.00595513
EDN2	3.9264	3.86217	0.00443057		RALGDS	-1.02785	6.15938	0.00597653
METTL1	1.8558	4.98561	0.00447213		ABCC11	-3.17847	3.46544	0.0060149
DPM3	1.34201	5.84688	0.00447969		C1orf189	-3.17847	3.46544	0.0060149
SPTLC2	1.16009	6.36596	0.00450308		TREML4	-3.17847	3.46544	0.0060149
DESI1	1.0793	6.20012	0.00451503		XAGE2	-3.17847	3.46544	0.0060149
FAM20C	1.38989	5.5856	0.00454398		PNLIPRP1	-3.94834	3.72974	0.00604882
SPINK1	3.8199	3.83589	0.00455349		ITPKC	-1.45794	5.42938	0.00605499
LY6D	3.51956	3.717	0.00456883		UNC13C	-3.25279	3.66442	0.00609666
SLC5A6	1.6614	5.1465	0.0046067		STC2	-3.30495	3.95228	0.00610267
ANKDD1B	1.92897	5.2062	0.00461096		ZNF805	-2.25388	4.71457	0.00611954
STK32A	1.53104	5.47046	0.00462288		ELAVL2	-3.02817	3.47199	0.00612551
SNCAIP	3.8144	3.81337	0.00464603		IL3RA	-1.947	4.42462	0.00614236
DCAF4	1.94721	4.63993	0.00464967		ZKSCAN3	-2.13264	4.75734	0.00622813
IL36G	3.70855	3.79874	0.0046785		PLXNB1	-1.11847	6.12258	0.00623287
ATAD3C	1.48897	5.72975	0.00469364		OR5B17	-3.18315	3.46097	0.00629087
NPRL3	1.77772	4.90691	0.00472841		TLR1	-2.36016	4.43729	0.00629706
COL11A1	1.86423	5.36499	0.00473184		PDGFRA	-1.19047	6.43251	0.00632351
CIAO1	1.78277	5.09256	0.00474343		LZTFL1	-1.72079	5.14726	0.00639005
FUCA1	1.08083	6.53962	0.00475683		SCAI	-1.49231	5.51251	0.00643211
H3F3A	1.22392	5.91236	0.00479348		COLGALT2	-2.79869	4.23819	0.00643922
OMD	2.70487	4.29127	0.00480223		BCAR3	-2.08407	4.4274	0.00647072
NPTX1	3.61246	3.73645	0.00485781		RAVER1	-3.78167	3.61431	0.00651072
BMP8A	2.1313	4.92779	0.0048677		F13B	-2.83962	3.47038	0.00652166
AQP5	1.24899	6.50299	0.00489058		ANO3	-2.9468	3.46603	0.00652931
LGSN	1.65678	5.22001	0.00490112		TMEM221	-3.13679	3.53429	0.00661862
MOCS2	1.0106	6.52353	0.00490998		PIAS2	-1.25091	5.69685	0.00663622
ZNF511	1.63233	5.23206	0.00495269		DFFB	-1.97765	4.43249	0.0066384
NDFIP2	1.07887	6.2784	0.00495868		DRC7	-3.20111	3.52786	0.00665038
TBXT	3.76271	3.81355	0.004983		EML1	-1.50979	5.39207	0.00670244
ATP6V1D	1.14306	6.22733	0.00498588		H2BFWT	-3.54427	3.646	0.00671078
MRPL52	1.15088	5.85605	0.00501463		MBOAT1	-3.54427	3.646	0.00671078
GMPPB	1.29013	5.56411	0.0050784		SLC27A6	-3.54427	3.646	0.00671078
KHDRBS3	1.37444	5.79006	0.00508137		GABPB1	-1.56438	6.21502	0.00672367
COL9A3	3.24126	4.02116	0.00509242		WDR93	-2.84459	3.631	0.00676036
RAB15	1.55883	5.38698	0.00510251		ATP6V1FNB	-3.13365	3.95593	0.0067899
TIPIN	2.45614	4.38619	0.00515353		TDRD3	-1.46706	5.49385	0.00682033
ACTA2	1.62125	5.65573	0.0051755		R3HDM1	-1.37359	5.68903	0.00689551
BUD23	1.26594	5.95214	0.00518898		SLC4A1	-2.90508	3.46005	0.00692489
SLC25A17	1.92204	4.77331	0.00524027		CCNK	-3.39722	3.49987	0.00694463
OSGEPL1	2.08403	4.73375	0.00525786		ACSM2A	-3.07411	4.02925	0.00696421
H1F0	1.16447	6.10959	0.00531635		IL26	-3.56807	3.62423	0.00698978
ERICH5	2.89095	4.23805	0.00533118		NR5A2	-2.36557	4.87127	0.00700679
C9orf135	3.59473	3.74645	0.00533883		ZNF329	-2.35824	4.06662	0.00701608
MPND	2.46968	4.28204	0.00534951		DSTYK	-1.10543	6.54772	0.00703765
LAMP5	1.5829	5.27153	0.0053728		PCDHGA2	-2.85772	3.45876	0.00704151
DCLRE1B	2.98189	4.19631	0.00541112		ARGFX	-3.09313	3.76078	0.00704771
LAMTOR2	1.14037	5.98369	0.00543255		CDH6	-2.66696	4.09755	0.00705556
ZCCHC9	1.65233	5.07003	0.00545428		PATE2	-2.85138	3.45804	0.00709067
LMBRD2	1.46293	5.36808	0.00547497		BRSK2	-2.87939	3.45703	0.00713411
SYNGR1	1.67766	5.21967	0.00548084		CR589904.2	-2.8857	3.46121	0.00713651
NOX1	2.7231	4.35486	0.00549715		DGKZ	-1.24321	5.42569	0.00730712
ZNF446	3.34794	3.67536	0.00552636		LAMA3	-1.53068	5.16086	0.00734771
ZNF74	1.99847	4.71107	0.0055293		KIF26A	-3.32541	3.93713	0.00735547
TEDC2	3.48676	3.71453	0.00557411		AKR1C1	-2.62453	4.06787	0.00736318
STK31	2.18395	4.67359	0.00570882		NCOA1	-1.03541	6.04615	0.00745704
C1RL	1.21518	5.71351	0.00571364		ARID3C	-3.43646	3.61674	0.00751907
GPATCH4	1.35792	5.49471	0.00573599		AVPR2	-3.05648	3.51128	0.00752289
FAM173A	1.38065	5.37238	0.00574576		ZNF782	-2.83584	3.45555	0.00754428
SPPL2B	1.38021	5.39678	0.0057693		PKD1L3	-3.46646	3.60915	0.00756544
GSAP	1.33566	6.09746	0.00579017		LRRC8C	-1.38732	5.57343	0.00757757
RECQL5	1.77384	4.81148	0.00581084		C16orf45	-1.49927	5.3113	0.00759026
RPF2	1.7828	5.0325	0.0058632		PTGER4	-1.36318	6.31473	0.00759288
LDB1	1.95477	4.79058	0.00588084		TOM1L2	-1.10623	6.47477	0.007607
ANKHD1	2.42091	4.35821	0.00588505		HPX	-2.81977	3.45484	0.00760827
LZTS3	1.47285	5.22931	0.00589783		NUP214	-1.22029	5.76395	0.00762902
BLACAT1	3.54476	3.73844	0.00591209		SNAP23	-1.00475	6.48761	0.00766196
FBLN2	1.56828	5.37141	0.00592261		FAT3	-2.0733	4.48229	0.00768048
RFX5	1.72182	5.05839	0.00593614		PNLDC1	-2.80329	3.45363	0.00770378
MTERF3	1.69812	5.1995	0.0059417		GALNT17	-3.41757	3.74004	0.00772442
FAHD1	1.44741	5.32488	0.00597943		TLR4	-1.63877	5.69049	0.00774701
TBL2	1.27926	5.87787	0.0059836		EVI2B	-1.47805	5.44432	0.0077479
PDCL3	2.20393	4.4012	0.00599404		ALKAL2	-2.54036	4.77184	0.00777737
SERPINE2	1.81543	4.87863	0.00600543		DAOA	-3.59941	3.57196	0.0078187
TSTA3	1.34545	5.68317	0.00603262		MYL3	-3.59941	3.57196	0.0078187
FBXO16	3.52422	3.7284	0.00603339		ENSG00000285053	-2.75751	3.448	0.00782469
CD80	3.74811	3.76286	0.00607975		UBN2	-1.21197	5.90809	0.0078464
MRPL55	1.27256	5.66548	0.0061266		TAS1R2	-3.21156	3.48217	0.00790994
PTPN9	1.35282	5.47055	0.00615453		CCDC194	-3.46503	3.74658	0.00791194
LIMK1	1.61413	5.1891	0.00619319		NOX3	-3.00844	3.44964	0.00795093
NPTX2	3.52399	3.72265	0.00620173		NALCN	-1.86589	4.72013	0.00795578
PLAU	1.17109	7.28521	0.00623428		CLCN2	-3.43414	3.59038	0.0080358
GRAMD4	1.10012	6.338	0.00623892		DPY19L2	-3.43414	3.59038	0.0080358
MVK	1.93249	4.59174	0.00624567		MUC22	-3.43414	3.59038	0.0080358
SKP2	1.9602	4.60016	0.00626083		OR2B3	-3.43414	3.59038	0.0080358
NCBP3	1.14258	6.00136	0.00627219		CCNI2	-2.7607	3.44909	0.00805483
GLRX2	1.2392	5.85843	0.00628913		CRLF2	-2.7607	3.44909	0.00805483
C17orf107	3.28633	3.66029	0.00629565		DNAJC5G	-2.97227	3.44976	0.00810992
ZNF317	1.62538	5.00949	0.00631034		LILRA1	-3.37806	3.59582	0.00811672
BBOF1	2.22279	4.7449	0.00636363		ETFBKMT	-1.79852	5.1034	0.00818779
HOXC13	3.41311	3.70422	0.00642721		C2CD2L	-1.83202	4.73423	0.00820801
HSDL1	1.64927	5.1569	0.00648853		RAB3C	-3.91651	3.76221	0.00822085
GOLPH3L	1.2247	5.94118	0.00649762		ARHGEF4	-2.45737	4.15208	0.00826755
ZSCAN16	2.52353	4.2564	0.00649829		DUSP15	-2.72753	3.44626	0.00828445
FKBP1C	3.59031	3.73402	0.0065108		HHLA1	-2.97306	3.44751	0.00828758
PPCS	1.10913	6.38035	0.00654527		LYG2	-3.02634	3.49287	0.00831378
SNRPB2	1.08477	7.00146	0.00659621		FRA10AC1	-1.51494	5.33764	0.00832046
DPP10	3.58398	3.75894	0.00661074		PYY	-3.44173	3.5751	0.00832633
UBE2S	3.30002	3.65799	0.00664177		TULP3	-1.30315	5.19744	0.00839556
C2orf42	2.44479	4.37046	0.00664354		MYBPC3	-2.71377	3.44487	0.00839747
ARHGAP40	3.26422	3.64648	0.00668241		ADGRG6	-1.03062	6.27129	0.00841985
TNFAIP6	1.75489	4.90084	0.00669848		LUZP2	-3.15929	3.68581	0.00843905
PHC2	1.00916	6.4837	0.00671849		ZADH2	-1.40342	5.05398	0.00848854
HOOK2	1.41414	5.57753	0.00677224		TLDC2	-2.92644	3.44789	0.00849051
NDUFA10	1.06995	6.07141	0.00677307		CASZ1	-1.21973	5.55959	0.00850098
MIA2	1.1872	6.22336	0.00678483		NKX3-1	-2.69144	4.07127	0.00851291
BCKDK	1.10443	5.83366	0.00679126		SNAP25	-2.47492	4.08574	0.0085359
TIMM44	2.04398	4.50683	0.00679193		HOXA13	-3.62713	3.86948	0.00856207
TMC8	1.2948	5.95931	0.00680677		GPM6B	-1.55152	5.74464	0.0085944
SGK2	2.67163	4.36524	0.00682801		CST7	-2.22636	4.27225	0.00861263
SYNDIG1	3.76554	3.76861	0.00691432		GPRASP1	-1.43695	5.90082	0.00862906
ESRRA	3.61709	3.76155	0.00692366		B3GALT1	-2.98762	3.4873	0.00867086
EXOSC4	1.76596	4.84696	0.0069331		TEX15	-2.97291	3.48647	0.00874945
FOXA1	1.74725	5.35696	0.0069596		PFN4	-3.42745	3.71743	0.00877731
SMPDL3B	1.90885	4.97599	0.00696816		ADCYAP1	-2.90034	3.47932	0.00877919
RSPH1	3.64244	3.74716	0.00698466		MPEG1	-1.59825	5.33879	0.00884779
FOXJ1	2.69872	4.10141	0.00699661		PEBP4	-1.23542	5.33914	0.00891491
FA2H	1.941	4.74252	0.00706867		PIH1D3	-2.95227	3.48407	0.00892004
TMEM182	2.36009	4.22709	0.00708655		HSPB2	-2.77542	3.79188	0.00892145
NLRP11	3.34052	3.67629	0.00709782		CDH9	-2.90836	3.44402	0.00893733
GP1BA	3.05884	3.96949	0.00722028		TAF10	-2.64937	3.4374	0.00902609
EIF3B	1.0661	6.1964	0.00728917		OR51I1	-3.61186	3.51687	0.00905047
RPGRIP1L	2.36618	4.4548	0.00730067		TXNDC8	-3.61186	3.51687	0.00905047
GPR143	2.78288	4.137	0.0073122		CACNA1C	-1.42018	5.35022	0.00907293
PEPD	1.05899	6.35087	0.00733834		DENND2A	-2.24282	4.36803	0.0090994
TSKU	1.49089	5.30563	0.00735135		DYSF	-1.53892	5.44438	0.00922692
PDIK1L	1.86709	4.84056	0.00736226		ANKRD30A	-3.02127	3.47342	0.00925764
UTP4	1.27147	5.60892	0.00740513		COX7A1	-1.58529	4.84947	0.0093047
TP53I3	1.48843	5.22502	0.00742151		DPF3	-3.0673	3.80907	0.00931898
CMAS	1.26589	6.27042	0.00749147		ST8SIA1	-1.82083	4.85433	0.0093348
CDH3	2.05562	4.5163	0.0075288		PPFIA2	-2.99581	3.46618	0.00934902
SLC4A5	3.5599	3.74183	0.00756581		KIR3DL1	-3.28618	3.55583	0.00938663
C6orf222	2.36119	4.30274	0.00756904		APH1B	-1.62572	4.8346	0.009418
YIPF1	1.5537	5.02343	0.00757091		KLK6	-2.82503	3.47057	0.00942074
TANC2	1.20208	6.38487	0.00765939		NXPE4	-2.82503	3.47057	0.00942074
ITPRIPL2	1.6014	5.05317	0.00770805		PTH1R	-2.12927	4.31969	0.00946162
FBXL22	3.25887	3.64868	0.00773959		CRISP1	-2.81388	3.46906	0.00953161
TRIM54	3.4297	3.70869	0.00778625		ARID3B	-1.19292	5.43343	0.00959602
C5orf51	1.11893	5.82116	0.0078215		ZSCAN25	-1.5984	5.07805	0.0096191
MAPK6	1.43198	6.00239	0.00782656		RASSF9	-2.24295	4.21527	0.00964043
AGPAT1	3.44662	3.69928	0.00784257		AKNAD1	-3.39061	3.5288	0.00967265
SLC33A1	1.06915	6.0442	0.00784804		ZFPM2	-1.7276	4.67593	0.00967812
CCDC14	1.00149	7.08426	0.0078482		KCNS3	-1.20179	5.7895	0.00973393
NDRG3	1.39622	5.21536	0.00785451		GOT1L1	-3.19224	3.55648	0.00974773
SMIM15	1.13767	6.35489	0.00794985		NDC80	-3.19224	3.55648	0.00974773
ZC3HC1	1.82149	4.8644	0.00796421		AP001931.1	-2.82294	3.43991	0.00978501
PDK3	1.37746	5.74596	0.00798159		CCDC54	-2.82294	3.43991	0.00978501
TMC4	1.17967	5.90552	0.00799033		TGM5	-2.82294	3.43991	0.00978501
CCNG1	1.0757	6.70093	0.00801892		ZBTB20	-1.1124	6.31119	0.009802
MORC4	1.7643	4.87691	0.00804802		SGCE	-1.01485	6.29015	0.00984139
ADK	1.16229	6.2103	0.00807182		TBC1D9	-1.17915	5.91051	0.00987548
MMP14	1.42303	5.37727	0.00817717		TACO1	-1.67987	4.91541	0.00990154
LCT	2.62309	4.11098	0.00818966		PROM1	-2.75591	3.85775	0.00991612
PTGR1	1.19831	5.91446	0.00819436		ARHGAP6	-2.37388	4.0998	0.00992542
TMEM185B	1.18689	5.77233	0.00819652		IL5	-3.27069	3.53754	0.0099554
RAB17	1.3951	5.33152	0.00824892		FAM122C	-2.03292	4.54475	0.00998775
SUGCT	2.48043	4.37458	0.00827169		SLC5A3	-1.39297	5.42543	0.0099989
ZNF133	1.63693	5.30596	0.00829124		SUMF2	-1.4686	5.20571	0.0100021
ZNF678	1.90392	4.73657	0.00832183		PPFIBP1	-1.00887	6.33774	0.0100457
GNL3L	1.0577	6.33838	0.00832288		FCN1	-1.70649	5.31897	0.0100803
SLC25A13	1.12424	6.39924	0.00833466		ZBTB10	-1.22672	5.79563	0.0101229
TTC26	2.30997	4.1821	0.00835375		C5orf58	-2.80416	3.46852	0.0101625
IRF5	2.09425	4.51091	0.00836052		WFDC12	-2.8037	3.43707	0.0101847
IFT27	1.75759	5.11703	0.00838769		USP49	-2.28516	4.47957	0.0102279
PREB	1.43109	5.36266	0.00840959		CORO2A	-1.47471	4.91479	0.0103514
TNFSF11	3.41699	3.71289	0.0084251		APBB2	-1.02055	6.32312	0.0103515
DCXR	1.09447	5.86471	0.0084372		SIK3	-1.04205	5.96434	0.0103605
KRTAP4-1	3.50965	3.73179	0.00843855		AL162171.1	-1.24844	5.49133	0.0103717
EMC8	1.22136	6.01928	0.00847688		FBXO10	-2.76001	3.58396	0.0104763
ZNF761	1.99901	4.80982	0.00851167		CNR2	-2.78104	3.62312	0.0104808
OCSTAMP	3.94523	3.89122	0.0085485		LMOD1	-1.46765	5.34234	0.0106652
IQCB1	1.48163	5.27216	0.00855445		GABRG2	-2.41115	4.12173	0.0106796
EPHX3	2.36849	4.3265	0.00857677		NOSTRIN	-1.01702	6.33795	0.0107255
PRSS22	2.45748	4.25549	0.00861341		ANKRD40CL	-2.95886	3.42372	0.0107725
NREP	1.04098	6.05262	0.00864141		DBH	-2.95886	3.42372	0.0107725
ACP1	1.0231	6.62146	0.00864867		PRAME	-2.95886	3.42372	0.0107725
PFDN4	1.38048	5.37623	0.00865432		PRCD	-3.23081	3.82578	0.0108159
TM7SF2	1.54603	5.26258	0.00869482		PCDHGA11	-3.10688	3.53269	0.0108393
TTC8	1.58777	4.91978	0.00870328		ADGRE3	-2.82737	4.14964	0.0108411
PPP1R16A	1.58047	5.14425	0.00875503		SHOX	-2.89359	3.59683	0.0108742
RAD1	1.03484	6.18291	0.00875881		MEF2A	-1.58856	5.05839	0.010878
HDAC2	1.04203	6.08513	0.00877836		ATP13A5	-3.32272	3.72596	0.0109976
ALG11	3.52645	3.72381	0.00879336		RGS2	-1.0756	7.40331	0.0110128
DAGLB	1.51006	5.08853	0.00882905		SLC14A1	-2.69708	3.73643	0.0110573
DEGS2	2.76414	4.12651	0.0088917		FAM131B	-2.97893	3.75433	0.0111921
MRPS12	1.46305	5.43279	0.00893806		SERPINA7	-2.73647	3.43132	0.011212
ZNF787	1.61673	4.9469	0.00895822		STIM2	-1.16552	5.87761	0.0112512
ADRM1	1.12753	5.79502	0.00897178		GNAI1	-1.35444	5.61944	0.0112656
EVL	2.08571	4.87438	0.00901153		DMRTA2	-3.05193	3.52541	0.0113419
AURKA	1.96413	4.70187	0.00904676		PAQR9	-3.05193	3.52541	0.0113419
ANKRD34B	3.17513	3.63026	0.00906096		PIAS1	-1.51169	5.38042	0.0113447
ANKRD34A	3.48707	3.71732	0.00909238		OR5W2	-3.27909	3.49478	0.0113492
DOK5	2.53172	4.2144	0.00909457		CCDC85B	-1.57954	5.03002	0.0113549
ARHGAP26	1.3749	5.55573	0.00911441		VSIG4	-1.30824	6.34096	0.011358
TXN2	1.11797	6.17369	0.00914091		MYO5B	-1.7371	4.61723	0.0113657
PPWD1	1.18192	5.92054	0.00926124		NR2C2	-2.52569	3.96289	0.0113662
CECR2	1.4966	5.30446	0.00936632		GJD2	-2.73265	3.44731	0.0113836
VPS35L	1.09895	5.99891	0.00940304		SYT11	-1.52846	5.22156	0.0113975
RCN3	1.45245	5.37295	0.00943935		DENND3	-1.10637	6.11764	0.0114319
MICOS13	1.20888	5.75607	0.00944461		KCNN3	-2.7454	3.81431	0.0115158
RIOX1	2.20111	4.26263	0.00945845		ASPA	-1.8088	4.65769	0.0115335
FNDC4	2.26057	4.36433	0.00946629		GLP2R	-2.76883	3.45077	0.0115428
TUBA4A	1.48178	5.36676	0.00949354		CCDC141	-2.41542	3.99767	0.0115516
RAB36	1.50401	5.00741	0.00952674		JADE1	-1.14858	5.82498	0.0116109
AP3S1	1.07174	6.53953	0.00954259		KLRK1	-2.75386	3.45022	0.0116308
DSG2	1.33327	5.7002	0.00960649		NKAPD1	-1.51667	5.10082	0.0116355
SHPK	2.39129	4.24024	0.00967431		MYO18A	-2.81399	3.97309	0.011643
MPHOSPH6	1.23923	6.09167	0.00981066		CD209	-2.07379	4.61648	0.0116962
UPF2	1.48936	5.38527	0.00982031		ARSH	-2.69807	3.44449	0.0117041
RCN1	1.21735	6.10284	0.00983909		CDK17	-1.24913	6.16964	0.0117457
TFF1	3.27384	3.65878	0.00986948		GRPEL2	-1.3065	5.77723	0.0117772
ARL8A	2.34927	4.21661	0.00991169		CCKBR	-3.05655	3.51305	0.0117889
GEMIN2	1.53195	5.28071	0.00994649		CACNA1E	-2.49689	4.06376	0.0118091
UBE2D1	1.16514	6.21447	0.00995718		CWF19L2	-1.32822	5.15607	0.0118336
ZBTB1	1.43831	5.45615	0.00996111		GBP7	-2.71491	3.42733	0.0118418
ATRN	1.3172	5.4893	0.00998535		ALKAL1	-2.68844	3.42737	0.0119653
AGTRAP	1.15125	6.11166	0.010022		CYP1A1	-3.02852	3.50973	0.0120609
SIRT1	1.17435	5.9624	0.0100224		ZNF547	-2.63653	4.18934	0.0120625
ACTL10	2.99465	3.96062	0.010034		MAPT	-2.61939	4.02107	0.012102
CENPBD1	2.17975	4.35789	0.0100802		PIGN	-1.25425	5.38779	0.0121223
MCM5	1.41635	5.13884	0.0100802		AGXT2	-2.65843	3.44041	0.0121542
PHKG2	1.28943	5.58977	0.0100953		SYNPO2L	-2.67697	3.42627	0.0121736
NOC3L	1.60108	4.91393	0.0101211		HCN4	-3.07612	3.4992	0.012253
ADSS	1.03905	6.11854	0.0102263		OR14C36	-3.07612	3.4992	0.012253
PAIP2B	3.11115	3.61324	0.0102603		CTDSPL	-1.0013	6.10286	0.0123484
PI4K2B	1.28288	5.77523	0.0102882		USHBP1	-2.20049	4.11184	0.0123496
ORC6	2.69002	4.09245	0.0103014		COL5A3	-1.42867	5.33107	0.0124053
PNP	1.59019	5.43516	0.0103331		CPLX1	-2.37363	4.06005	0.0124499
CCDC117	1.27256	5.57326	0.0103423		SAMD7	-2.6814	3.42414	0.0124551
NHS	1.51248	5.35431	0.0104518		CYSLTR2	-3.14624	3.48479	0.012502
SMIM6	2.70792	4.10313	0.0105338		FCAMR	-3.14624	3.48479	0.012502
LYSMD1	1.62251	5.24044	0.010555		SERPINB11	-3.14624	3.48479	0.012502
ZNF253	2.50155	4.02609	0.0105552		SMKR1	-3.14624	3.48479	0.012502
TRIP11	1.01779	6.17313	0.0105579		OR51M1	-3.24213	3.72771	0.0125132
KLHDC8A	3.45507	3.72382	0.010567		ERCC1	-1.01346	6.06992	0.0125554
CABP4	1.7696	5.04644	0.010647		MCHR2	-2.67012	3.44183	0.0125796
RSPRY1	1.09443	6.04275	0.0106884		SLC6A13	-2.82393	3.41668	0.0126128
GADL1	3.8254	3.79099	0.0106907		NRXN1	-2.54822	4.15429	0.0126397
FAM57A	1.71568	4.93985	0.0106982		UEVLD	-1.41516	5.56046	0.0127205
FOXRED2	1.25272	5.80158	0.0107068		IL1B	-2.00366	4.78648	0.0127238
PDSS1	3.47036	3.70474	0.0107255		ITGBL1	-2.65387	3.44016	0.0127768
ACVR1B	1.16638	5.7954	0.0107538		GIPC3	-2.66332	3.43948	0.0128116
ZBED9	3.39347	3.69364	0.0108176		PHF24	-2.66332	3.43948	0.0128116
TMEM45B	1.70635	4.96284	0.0108177		MTRF1L	-2.58674	3.89964	0.0129407
ESRRG	3.06727	4.03921	0.0108714		ZFP37	-2.15792	4.18039	0.0129725
SLC25A35	2.13829	4.39779	0.0109304		MKRN2OS	-2.63432	3.42199	0.0129998
TDP2	1.28136	5.775	0.0109781		C2orf15	-2.65508	4.1901	0.0130711
SYS1	1.14644	5.68044	0.0110129		HOXA5	-1.81446	4.86842	0.0131108
SH3PXD2B	1.32006	5.65497	0.0110325		CGAS	-1.66139	4.77365	0.0131737
GASK1A	2.43816	4.36954	0.0110775		ASIC4	-2.62498	3.42104	0.0131895
WDR72	2.48029	4.05348	0.0111024		SCN3B	-2.75566	4.08978	0.0132584
GART	1.01133	6.02057	0.0111095		ZNF229	-2.62043	3.42033	0.0133263
DDRGK1	1.058	6.50483	0.0111439		SERTAD1	-1.32072	5.31828	0.013329
IRX6	1.96392	4.76251	0.0111811		FAM124B	-2.93585	3.57134	0.0133721
TARS2	1.97904	4.43141	0.0111895		ZNF707	-2.393	3.9394	0.0133979
SEC14L6	1.50367	5.02682	0.0112056		SCGB2A2	-2.60067	3.43456	0.0134553
FIGNL1	1.995	4.95142	0.0112289		FATE1	-2.58535	3.42007	0.0135519
TMEM63C	2.69833	3.84873	0.0112851		KCNV1	-2.58535	3.42007	0.0135519
ZBTB25	1.32094	6.06586	0.011364		MYL4	-2.58535	3.42007	0.0135519
PGAM1	1.88518	4.62234	0.0113721		OR2AP1	-2.58535	3.42007	0.0135519
CAMK2D	1.1087	6.71845	0.0113886		ZRANB1	-2.58535	3.42007	0.0135519
CTPS1	1.21211	5.9384	0.0113932		CHAT	-2.75758	3.41318	0.0135945
HHIPL1	3.21806	3.63167	0.0114451		LYPD4	-2.75758	3.41318	0.0135945
RHOV	3.26972	3.6587	0.0115117		POPDC3	-2.75758	3.41318	0.0135945
ADAM28	1.65436	4.99047	0.0115669		GPR135	-3.27992	3.72333	0.0136135
SLAMF1	3.14106	4.00502	0.0116317		METTL6	-2.067	4.99634	0.0136177
PQLC2	1.92817	4.41828	0.0116364		NEGR1	-2.06282	4.58726	0.0136222
SNX9	1.09318	6.16803	0.0117049		DMRTC2	-2.58973	3.41899	0.0136902
COMMD8	1.23274	5.72601	0.0117595		CSPG4	-1.86593	4.63016	0.0137383
CNPY2	1.138	5.73179	0.0118003		JAG1	-1.1128	6.47681	0.0137545
ZNHIT1	1.03622	6.36292	0.0120212		FAM129C	-2.37737	4.15727	0.0139151
COCH	4.19094	3.86058	0.0120293		PHF21A	-1.37813	5.19234	0.013982
USP45	1.95705	4.69461	0.0121162		SMIM10	-2.32003	4.24369	0.0140477
DNAH2	1.56028	5.12872	0.0121356		LRRC4	-2.90726	3.88198	0.0140946
RMND5B	1.14485	5.60507	0.0121539		C8orf58	-1.67885	4.77488	0.0142011
CYP27B1	3.4002	3.7016	0.0121868		GFRAL	-3.39333	4.04404	0.0142568
SLC2A11	1.55334	5.31364	0.0122245		PAPOLG	-1.28369	5.68149	0.014265
AP3B1	1.30398	5.97037	0.0122366		GPR162	-2.44379	4.11703	0.0143301
FOXC2	3.34146	3.68197	0.0123436		M1AP	-2.54372	3.41627	0.0143685
MARS2	2.25779	4.13474	0.0123549		BCL10	-1.27059	5.61881	0.0143751
RGS19	1.30579	5.30278	0.0123553		CCDC69	-1.30257	5.05727	0.0143979
HLF	1.02435	6.74765	0.01249		GALNT8	-2.87216	3.47806	0.0144423
NELL1	2.26205	4.27661	0.0125038		BEST3	-2.94418	3.79671	0.0145293
TARS	1.02323	6.2126	0.012551		TBX5	-1.35007	5.24885	0.0145318
ZDHHC21	1.09383	5.9172	0.0125601		ERBB4	-2.13177	4.44068	0.0145582
MAT1A	3.13506	3.61951	0.0125623		CYP4F12	-2.5264	3.56539	0.0145672
MAP3K14	3.41793	3.70051	0.012692		CNN1	-1.88798	5.0293	0.0145919
TIMM9	1.67999	4.84718	0.0126986		HTR7	-2.85955	3.47671	0.0145942
TRIM39	1.6548	4.98062	0.012735		C19orf18	-2.60808	3.54198	0.0146883
DPP3	1.07291	6.08689	0.0128092		SAGE1	-2.8455	3.47519	0.0147659
PHB2	1.01331	6.32832	0.0128753		NXF3	-2.85822	3.85154	0.014832
ZFYVE19	1.71282	4.61892	0.0128755		MROH2B	-2.51701	3.41365	0.0149433
THNSL2	1.59159	4.82229	0.0129087		RADX	-2.66954	3.77431	0.0149508
TSPYL5	1.08623	6.25137	0.0129346		FAM13C	-2.67975	3.40793	0.0150527
CAPG	1.11006	6.49658	0.0129382		ZNF821	-2.67975	3.40793	0.0150527
NFYA	1.42225	5.14089	0.0129418		CDH4	-2.51501	3.41299	0.0150662
TSTD2	4.03261	3.86927	0.0129474		HGF	-1.40517	5.49148	0.0150858
MATN3	1.50289	5.62622	0.0129885		ARL15	-1.35227	5.49825	0.0151207
TMED8	1.30735	5.54529	0.0129965		CARD16	-1.13819	5.59543	0.0151532
HPN	1.31468	5.76978	0.0129991		ING3	-1.32833	5.2175	0.0151766
PARP16	1.87309	4.67562	0.0130718		KLHL35	-2.94063	3.93957	0.0152952
GRWD1	1.55639	4.83546	0.013094		PTPRD	-1.27495	5.20246	0.015299
TBC1D32	2.39055	4.40373	0.0132018		TTF1	-1.40533	4.97531	0.0153208
ACSM3	3.11776	3.60744	0.0132071		IL15	-1.98899	4.76929	0.015415
KLK2	3.91509	3.78837	0.0132166		ZBTB7C	-1.63123	4.87499	0.015439
IRF6	1.53172	5.13589	0.0132257		TTN	-1.53954	5.24276	0.0155436
MEST	1.29105	5.42043	0.0132614		MYO16	-2.55745	4.16939	0.0155534
C4B	2.57931	4.11958	0.013537		SLITRK2	-2.48526	3.41106	0.0155592
TMEM37	1.33336	5.11492	0.0135506		EFCAB12	-2.85037	3.46006	0.0157184
ATP13A1	1.51928	4.94669	0.0135722		CENPA	-3.26639	3.91996	0.0157373
TDG	1.29033	5.5777	0.0135786		DEFA6	-2.76943	3.46688	0.0157434
CENPK	2.0821	4.45545	0.0137578		SIDT2	-1.14628	5.50443	0.0157553
TRIM16L	1.89557	4.68318	0.0138204		BX276092.9	-2.47433	3.41018	0.0157746
POLD2	1.62303	5.01674	0.0138445		RBP2	-2.47433	3.41018	0.0157746
TCTE3	3.36946	3.68995	0.0138846		MED27	-1.63768	4.74752	0.0159183
IDH1	1.05125	6.36291	0.013907		ENSG00000163635	-2.46667	3.40912	0.0160068
ACTR5	1.82582	4.57984	0.0140016		ST7L	-2.28363	3.99089	0.0160638
CFAP410	3.19371	3.62504	0.0140174		PDE8B	-1.50796	5.34223	0.0160908
PRDM8	3.36739	3.68138	0.0140188		SLC27A1	-1.26024	5.23573	0.0161061
GOT1	1.06929	6.44589	0.0140474		ADAMTS4	-1.12426	6.8293	0.0161305
PLPP2	1.56914	5.1463	0.0140756		TMEM117	-2.57499	3.89355	0.0161969
SGSM3	1.74648	4.50143	0.0143749		ZFHX4	-2.01967	4.41283	0.0161979
EDEM2	1.19298	5.58742	0.0144074		CT45A1	-2.46362	3.40809	0.0162154
MRPL3	1.04547	6.24962	0.0145422		OR2AG1	-2.71136	3.57415	0.0162176
TBX6	2.46303	4.06062	0.0145819		TTC32	-2.23148	4.22258	0.0162563
INAVA	2.01064	4.3461	0.0146795		MUC5B	-2.46612	3.4077	0.0162791
SMG5	1.059	5.86154	0.0147002		PGLYRP2	-3.66885	3.77836	0.0163241
DLG3	1.23834	5.92754	0.0148773		CAMSAP1	-1.39716	5.24374	0.0164092
RBAK	1.28384	5.31347	0.0149112		ZNF236	-2.11192	4.23737	0.0164316
STK32B	1.83903	4.76773	0.0149249		TRIM51	-2.71934	3.46132	0.016434
FEZF1	1.94634	4.62648	0.0149357		LCLAT1	-1.20774	5.63275	0.0165559
POLR3GL	1.02042	5.98449	0.0150466		RBFOX3	-2.8684	3.88984	0.0166166
SPDEF	2.50269	4.0385	0.0151081		TTLL1	-2.4325	3.40623	0.016728
BHLHE22	2.87038	4.00456	0.0151614		GIT1	-1.02908	5.6859	0.0167374
IFNLR1	2.04123	4.57759	0.0151998		ART1	-2.43077	3.40619	0.0167447
AP1G2	2.66338	4.12672	0.0152012		MAPK12	-2.40005	3.77436	0.0168101
MAGEL2	3.37414	3.69203	0.0152105		CSF2RB	-1.10185	6.61927	0.0168413
EME2	2.03547	4.53823	0.015307		ACTL6B	-2.42613	3.40578	0.016848
MRPL34	1.15939	5.64607	0.0154042		AP001034.1	-2.42613	3.40578	0.016848
KBTBD6	1.85713	4.87964	0.0154045		CCL25	-2.42613	3.40578	0.016848
NFE2L3	1.44241	5.13463	0.015465		RHOXF2	-2.42613	3.40578	0.016848
EPHX1	1.01888	5.98133	0.0154813		SPOPL	-1.0946	5.25086	0.0169189
TBX18	3.33195	3.68977	0.0155052		RNF224	-2.42244	3.40542	0.0169374
POLR3G	2.35344	4.12509	0.0155926		NKAPL	-2.42085	3.40529	0.0169702
NECAB3	1.12401	5.58762	0.0156918		CELF4	-2.48497	3.78163	0.0170411
BTK	2.63328	4.23285	0.0157141		CCND1	-1.12332	5.64756	0.0170686
ENSG00000229415	1.96688	4.51374	0.0157308		FBLL1	-2.41613	3.40486	0.0170794
IFT81	1.34481	5.14496	0.015846		KCNA3	-2.41613	3.40486	0.0170794
C19orf24	1.31316	5.2587	0.0158621		ZNF679	-2.41613	3.40486	0.0170794
HGH1	1.54362	4.80821	0.0159053		MTF1	-1.46551	5.16669	0.0171182
COMMD5	1.31357	5.21943	0.0160669		TMEM174	-2.41335	3.40461	0.0171445
GADD45GIP1	1.21884	5.3392	0.0161182		EPN2	-1.1587	5.53281	0.0171866
ACSS1	1.07686	6.11229	0.0161277		ISL1	-2.41056	3.40435	0.0172099
VPS26C	1.06324	5.67668	0.0161757		PRKCZ	-2.41056	3.40435	0.0172099
RGS10	1.44821	5.39977	0.0165366		SIM1	-2.40777	3.40409	0.0172755
ZNF717	2.14067	4.32623	0.0165998		PTGR2	-2.33753	4.33577	0.0173056
MACC1	1.20532	6.14062	0.0166544		ACMSD	-2.40498	3.40384	0.0173413
NARF	1.06397	5.7208	0.0166621		FAM209B	-2.40498	3.40384	0.0173413
BARD1	1.67833	4.93386	0.0167019		HTR3A	-2.40498	3.40384	0.0173413
GSTZ1	1.70288	4.64084	0.0167483		KBTBD12	-2.40498	3.40384	0.0173413
SLC7A8	1.18857	5.67766	0.0167523		KLK5	-2.40498	3.40384	0.0173413
SART3	1.07036	6.02346	0.0167797		MYO3A	-2.40498	3.40384	0.0173413
PLA2G12B	2.75461	3.53347	0.0168061		SLC5A11	-2.40498	3.40384	0.0173413
CCDC136	2.44204	4.31058	0.0168582		ATP2B2	-2.99567	3.96677	0.0174091
CLDN9	3.36004	3.64944	0.0169272		NNAT	-2.39829	3.40319	0.017505
TCF7	1.68104	4.73371	0.0170141		RHO	-2.54372	3.4001	0.0175111
PEX6	2.16086	4.09339	0.017015		TMPRSS12	-2.54372	3.4001	0.0175111
HES6	2.09849	4.47623	0.0170269		ZNF728	-2.54372	3.4001	0.0175111
FUNDC1	1.38005	5.3486	0.0170614		DNTT	-2.71655	3.44777	0.0175441
PAK1IP1	1.49439	4.75042	0.0170806		TMEM255A	-2.71655	3.44777	0.0175441
MMP12	3.26287	3.64192	0.0171297		LEFTY2	-2.69109	3.77691	0.0175954
CDC6	2.59599	4.24503	0.0171425		PROK2	-2.35877	4.3723	0.0176172
FBXL4	1.47172	5.11346	0.0172828		KL	-2.33437	4.10448	0.0176303
TYSND1	1.39864	5.11704	0.0173079		CH25H	-1.98126	5.20061	0.0176366
NTHL1	1.26135	5.20461	0.0173529		AC090360.1	-2.55789	3.39928	0.0176576
CFAP221	1.4476	5.12691	0.0174178		F3	-1.04249	6.52734	0.0177944
ALDH18A1	1.20453	5.52341	0.0176185		SLC15A1	-3.4214	3.645	0.0178116
BCL2L12	1.68927	4.61709	0.0176442		KLRD1	-1.55881	4.89191	0.0178453
BRAP	1.52428	5.01061	0.0177158		KRBA2	-2.38288	3.40176	0.0178794
ASCC3	1.19071	5.47319	0.0177691		HSD17B13	-2.85242	3.81199	0.0178913
DTWD2	1.75558	4.48693	0.0177809		PLA2R1	-1.83959	4.44357	0.0180472
C1orf35	1.16763	5.36088	0.0178402		AC013394.1	-2.51416	3.39811	0.0181516
IL27RA	1.35495	5.03616	0.0178725		CACNG8	-2.68457	3.89321	0.0181914
CD276	1.02097	6.00833	0.0179402		PPP1R32	-2.58457	3.82358	0.0182922
GABPA	1.36468	5.20306	0.0179719		NFATC2	-1.07933	5.9235	0.0183062
MAP3K9	1.53703	4.76446	0.0179731		IL12B	-2.65932	3.44231	0.0184118
SULT1C2	1.01278	6.66441	0.0180135		ANXA8L1	-2.53158	3.3968	0.0184318
HDHD5	1.28086	5.47136	0.0180906		ST6GALNAC5	-1.61611	4.84785	0.0184731
C1QTNF3	1.25363	5.96039	0.0181683		PREX1	-1.14822	5.66649	0.0185001
THBS4	2.34286	4.15703	0.0182177		ADGRL3	-2.25536	4.25937	0.0185645
ACSM1	3.08155	3.60031	0.0183426		SPATA48	-2.64752	3.44118	0.0185977
P3H1	1.14529	5.7489	0.0183597		TTC28	-1.17522	5.79469	0.0187913
PRKRIP1	1.22045	5.53145	0.0184452		HMSD	-2.48459	3.39612	0.0188073
TMEM62	1.8858	4.47427	0.0184682		ODF3L2	-2.48459	3.39612	0.0188073
ZNF273	1.98217	4.41527	0.0184737		PLCZ1	-2.48459	3.39612	0.0188073
AC118549.1	1.18931	5.99816	0.0184767		SI	-2.48459	3.39612	0.0188073
INTS6L	1.39373	5.07857	0.0185101		LAIR2	-2.63438	3.4399	0.0188078
MAP1A	2.04731	4.48971	0.0186972		PRSS51	-2.63438	3.4399	0.0188078
TMEM250	1.65696	4.68133	0.0188045		XIRP2	-2.63438	3.4399	0.0188078
FOXP3	3.07085	3.59691	0.0188585		AC021087.5	-2.3442	3.39819	0.018839
TJP3	1.91287	4.42229	0.0189219		AC117457.1	-2.3442	3.39819	0.018839
AL603764.2	3.71387	3.72657	0.0189419		NPIPB4	-2.3442	3.39819	0.018839
REEP2	3.18938	3.63093	0.0190386		RPE65	-2.3442	3.39819	0.018839
GGPS1	1.14418	5.77661	0.0190473		ARL9	-2.51165	3.39527	0.0189336
LRFN4	2.91337	3.55775	0.019061		SMC6	-1.24639	5.48984	0.0189498
TXNRD3	2.40556	3.98575	0.0190861		SYP	-2.03775	4.23135	0.0190549
EEF2KMT	2.41526	3.98449	0.019225		LIN28A	-2.33224	3.39702	0.0191612
MOB1B	1.23005	5.58064	0.0192441		FGF9	-2.51296	4.14535	0.0192347
XRCC4	2.27905	4.18655	0.0192696		S1PR5	-2.59798	3.6835	0.0192371
AKR1C8P	3.9405	3.77346	0.01931		FAXDC2	-1.30895	5.15904	0.0192705
TMPRSS6	2.83832	3.55025	0.0193112		SNX19	-1.07484	5.66134	0.0192741
AGPS	1.00369	5.77965	0.0193141		WFS1	-1.58943	5.04576	0.0193151
NOP16	1.58286	4.87446	0.019329		EID3	-2.43397	3.7771	0.0193271
CABLES2	2.08722	4.25879	0.0193353		SIGLEC5	-2.32407	3.3963	0.0193647
ZKSCAN7	2.42876	4.0015	0.0195861		CTXND1	-2.37562	3.92694	0.0193952
TMEM132B	1.87263	4.24638	0.0196657		GLE1	-1.36565	5.20942	0.0193998
HAPLN3	1.70125	4.92484	0.0197019		GPC5	-2.45501	3.39413	0.0194781
VARS	1.20892	5.43394	0.0197033		OR9Q2	-2.45501	3.39413	0.0194781
UROS	1.26979	5.38766	0.0197229		PM20D1	-2.45501	3.39413	0.0194781
TRIT1	1.52863	4.7093	0.0197395		TLX2	-2.45501	3.39413	0.0194781
AVEN	2.43083	3.97391	0.0197802		PRICKLE2	-1.21838	5.22076	0.0195514
GAPDH	2.22353	4.25332	0.0198263		OR51E2	-3.02432	3.68283	0.0196665
PPM1J	3.02693	3.57911	0.0198413		KLRF1	-2.67106	3.60987	0.0197536
ZG16	3.36582	3.68551	0.0198446		MPP3	-2.05785	4.39571	0.0198199
BYSL	1.78051	4.53241	0.0198695		TLR6	-3.23593	3.84801	0.0198366
SMARCD3	1.15385	5.48039	0.0199018		TMEM25	-1.843	4.50215	0.0198388
CETN3	1.22618	5.71252	0.0199713		SAMD9L	-1.2122	5.69914	0.0198401
C6orf141	1.95114	4.26794	0.0201738		AC097636.2	-2.30381	3.3944	0.0199034
MMS19	1.24755	5.14306	0.0201739		CFAP97D1	-2.30381	3.3944	0.0199034
HPSE	2.00007	4.62088	0.0202263		KIFC2	-2.30381	3.3944	0.0199034
SPATA5L1	1.71579	4.72812	0.0202268		OOSP4A	-2.30381	3.3944	0.0199034
CD1E	1.8274	4.9436	0.0202275		FTCDNL1	-2.78657	3.73441	0.0199794
ITCH	1.21045	5.31186	0.0202683		C16orf54	-1.57951	5.15935	0.0199848
CFAP45	2.92912	3.57685	0.0202709		OR56A3	-2.56325	3.43291	0.0200012
ZNF598	2.78319	3.54018	0.0204241		ASRGL1	-1.81175	4.53586	0.0201594
WWOX	1.49616	4.96356	0.020489		CPT1C	-2.43766	4.08343	0.0201832
RPS26	1.03489	5.76093	0.0205723		PCDH9	-1.77244	4.79527	0.0202195
GDE1	1.0506	6.09685	0.0206093		ARHGAP20	-1.77656	4.63537	0.0202743
SURF6	1.32731	5.24224	0.0207474		KCNJ8	-1.36872	5.42326	0.0203802
DDI2	1.03108	5.88253	0.0208984		SLC36A2	-2.60373	3.75541	0.0203855
BATF	1.40109	5.03434	0.0209087		ADPRH	-1.98065	4.44302	0.0204469
PPFIBP2	1.13011	5.82585	0.0209471		PMEL	-2.82238	3.8577	0.0204728
GPAT3	1.50065	4.88057	0.0210348		DNAJC7	-1.38245	5.06838	0.0205161
GPR171	2.22764	4.35456	0.0210444		TUSC1	-1.12482	5.51729	0.0205398
RWDD4	1.9332	4.35398	0.0210472		ADAMTSL4	-2.62744	3.54975	0.0205437
HOXB9	2.80728	3.54058	0.0211805		CCDC190	-2.41501	3.39062	0.020661
ZDHHC16	1.26051	5.25248	0.0212634		SLC25A25	-2.41501	3.39062	0.020661
MED15	1.12303	5.55788	0.021361		USF3	-1.3282	5.76361	0.0207148
ALDH4A1	2.10244	4.20724	0.0213721		FAM160A2	-1.07953	5.34107	0.0207181
ZSWIM9	2.8135	3.54304	0.0213854		ADAMTSL1	-2.57217	4.01497	0.0207382
RWDD2B	2.03705	4.17542	0.0214414		MAP4K2	-1.02546	6.00617	0.0207703
OXLD1	1.70095	4.52929	0.0215491		GRIK3	-2.83196	4.05379	0.020848
BZW2	1.04264	6.22352	0.0216003		KLK3	-3.33793	3.84458	0.02092
IL1RL2	2.77688	3.53712	0.0216088		TSHZ3	-1.2741	4.96668	0.0209396
TMEM19	1.07922	5.66447	0.0217405		ABCG4	-2.39878	3.38927	0.021134
RTKN	1.15076	5.39695	0.0217537		ST6GALNAC3	-2.70188	3.53792	0.0211429
PLA2G12A	1.10475	5.8087	0.0218717		HDAC9	-1.49174	5.06555	0.0211966
PLN	1.92241	4.73179	0.0218803		PIF1	-2.14516	4.38605	0.0212731
SLC35F3	2.75663	3.53287	0.0219259		FCRL2	-2.76527	3.5773	0.0214425
DNAAF5	1.09941	5.4298	0.0219926		MYT1L	-2.69057	3.73657	0.0214959
LDAH	1.84833	4.69256	0.0220145		TENM1	-2.00739	4.184	0.0215102
SIAH2	1.45745	5.04338	0.0220389		C15orf41	-1.85805	4.73541	0.0216592
CTSE	1.01442	6.55041	0.0221146		LHX2	-2.75838	4.00761	0.0216729
DUS2	2.09766	4.33865	0.0222259		TNFRSF10D	-1.22998	5.56217	0.0217733
CFAP300	3.06367	3.59754	0.0222398		ATRNL1	-2.76551	3.68257	0.0218258
FAM114A2	1.09927	5.6757	0.0222493		WEE2	-2.3689	3.38729	0.0218632
MEX3A	2.30086	3.95135	0.0222723		SAMD8	-1.09277	5.65903	0.0218952
NINL	1.21885	5.26615	0.0223604		ZNF286A	-2.21358	3.8777	0.0218963
DDOST	1.07134	6.01737	0.0223639		INPP5K	-1.24708	5.38688	0.0219479
CENPW	2.23024	4.33728	0.0223914		CCDC168	-3.3111	3.75984	0.0219979
RNASEL	2.07936	4.24789	0.0224498		PCSK7	-1.24909	5.54695	0.0220223
KCNK5	1.3265	5.14831	0.0224508		CITED4	-1.99816	4.06416	0.022094
H3F3C	3.23813	3.6002	0.0224879		NOCT	-2.50437	3.81017	0.02222
SLC4A3	2.15305	4.31333	0.0226105		SIRPB1	-1.89936	4.58536	0.0222262
ESRP1	1.10055	5.96879	0.0226172		LY6G6C	-2.34812	3.38616	0.0222938
AMPD2	1.05292	5.85917	0.022691		SBSPON	-1.9182	4.34207	0.0222993
TMEM70	1.0169	5.87317	0.022804		HMGCLL1	-2.96333	3.72291	0.0223406
ICA1	1.03642	6.09604	0.0228088		EN1	-2.88296	3.5813	0.0224884
KRT80	2.37182	4.1599	0.0228173		PLCE1	-1.21342	5.20446	0.0224993
EIF3G	1.15936	5.44326	0.0228195		YES1	-1.15021	5.21294	0.0225112
PAIP1	1.17185	5.56438	0.0228451		BTBD18	-2.33596	3.38505	0.0227042
ZNF844	2.04434	4.47342	0.0228537		GPRC5B	-2.52279	3.87326	0.0227241
RNF43	1.57407	4.67126	0.0229248		JAG2	-1.59366	4.76718	0.0227469
CERK	1.06332	5.84968	0.02314		EXOC8	-1.03064	6.0468	0.0228704
SRPK1	1.01844	6.10677	0.0231559		DCC	-2.21293	4.33242	0.022907
MOB3C	1.73623	4.41152	0.0232404		TFDP2	-1.39222	5.15293	0.0229398
BSDC1	1.08981	5.55149	0.0232485		CSPP1	-1.07287	5.55886	0.0229968
BCR	1.4743	4.67604	0.0233125		PHLDB3	-1.97148	4.15349	0.0232013
CLEC5A	1.65158	5.14535	0.0234029		UBE2F-SCLY	-2.31907	3.38362	0.0232439
ERFE	3.00728	3.58192	0.023416		FLT4	-1.6471	4.62589	0.0235182
B4GALT3	1.25514	5.21268	0.0234429		VRTN	-2.30795	3.38266	0.0236124
WDR5	1.50713	4.60075	0.0234627		PURG	-3.06242	3.84432	0.0236217
BAK1	1.7824	4.46472	0.0234701		SERPINI2	-2.96773	3.65325	0.0236302
DOK4	1.19808	5.59872	0.0235022		MT1X	-1.09626	5.73753	0.0237033
DPEP1	2.70506	4.05332	0.0235341		RAB11FIP1	-1.81576	4.3233	0.0237047
SYT1	2.09918	4.4608	0.0235665		MCF2L2	-2.12086	4.08523	0.0238357
LZIC	1.04186	6.17051	0.0236272		BTBD8	-2.28452	4.07935	0.0238796
E2F2	2.91576	3.55093	0.0236318		CD247	-1.61497	4.63565	0.0238874
INTS1	1.05726	5.34002	0.023635		NETO2	-1.61049	4.9873	0.0240593
DSP	1.78394	4.83878	0.0236842		STK10	-1.03371	5.82587	0.0240699
HS3ST3A1	2.80087	3.88626	0.0236882		TMPRSS11E	-2.30413	3.38133	0.0241119
FH	1.01836	5.65938	0.0238159		GPR83	-2.73575	3.58599	0.0241718
SLC6A3	3.40032	3.63315	0.023842		NHSL2	-1.11311	5.83176	0.0242769
GPN2	1.5057	4.75169	0.0238931		EXT1	-1.04936	5.77476	0.0242811
GPR183	1.24951	5.45696	0.0239195		SLC38A5	-1.89453	4.10973	0.0243073
XAB2	2.20688	3.91958	0.0240256		RGSL1	-2.50932	3.53735	0.024324
HYLS1	2.60256	3.81807	0.024129		RASL12	-1.6563	4.64531	0.0243319
C2orf88	2.53051	4.07028	0.0242466		NRGN	-1.2873	4.82032	0.0243456
DHRSX	1.27879	5.19247	0.0242695		INKA2	-2.24838	4.25362	0.0244592
TRMU	1.16292	5.10417	0.0242727		MLF1	-1.37296	5.02229	0.0244721
KMT2B	1.42768	4.98452	0.0243821		OR52A1	-2.27056	3.38006	0.0246399
PAM16	2.91493	3.57884	0.0243965		SIRT5	-1.273	5.21335	0.0247433
RUNX2	1.46593	5.28941	0.0244684		FPR2	-2.50086	4.06465	0.0247652
GPAM	1.49269	5.21425	0.0245229		CEACAM19	-2.1168	4.05304	0.024793
LEAP2	3.00369	3.59661	0.02457		ZNF473	-2.0866	4.2864	0.0248401
MFN1	1.11552	5.49334	0.024645		ZDHHC5	-1.10324	5.41021	0.0248486
FOXA3	1.90895	4.49528	0.0247783		ABCB11	-2.24957	3.37922	0.0249832
ANKRD37	3.28188	3.61323	0.0248968		BPI	-2.24957	3.37922	0.0249832
TP53RK	1.28849	5.22067	0.0249213		C17orf49	-2.24957	3.37922	0.0249832
AIFM3	2.55825	3.818	0.025005		NSG2	-2.24957	3.37922	0.0249832
PARP10	1.49413	4.82584	0.0250064		ARRDC5	-2.25672	3.37895	0.0250871
NEMP1	1.62395	4.93518	0.0250068		PSMA8	-2.25672	3.37895	0.0250871
FAM169B	3.3122	3.61819	0.02501		GBP1	-1.06461	7.49066	0.0251679
TGDS	1.60194	4.86333	0.0250208		CREG2	-2.95071	3.85363	0.0251753
ZNF391	2.1794	4.34265	0.0251066		STAP1	-2.27979	4.47461	0.0252618
SERPINA11	3.5754	3.75856	0.0252366		ADGRA2	-2.251	3.37849	0.025276
PHLDA3	1.00568	5.72527	0.0252647		GRM2	-2.26926	3.37844	0.0252804
POLG	2.1614	4.21174	0.0253432		HSPB3	-2.24462	3.37797	0.0254887
EPN3	2.76622	3.53406	0.0253451		PDE3B	-1.2411	5.70446	0.0254913
LRRK1	1.2189	5.0149	0.0253635		PRRG1	-1.68892	4.74681	0.0255304
CSF2	1.81951	4.47844	0.0253827		NLGN1	-2.5968	3.53693	0.0255991
UBTD2	1.20371	5.51455	0.0254384		RBM46	-2.23467	3.37759	0.0256429
BPIFA2	2.72861	3.51994	0.025496		PQLC1	-1.29122	4.93962	0.0256629
RBFOX1	1.607	4.92662	0.0256489		IL7	-1.76898	4.54227	0.0256892
FAXC	2.00565	4.35017	0.0257041		SLC1A6	-2.59816	3.95184	0.0257117
CTSA	1.04215	5.56325	0.0257517		SCN1B	-1.50056	4.71649	0.0257426
FAAH	1.5514	4.60466	0.0258252		LRRC8B	-1.20166	6.02856	0.0258149
ELOF1	1.12086	5.36866	0.0259173		DPP6	-2.09411	4.17755	0.0258172
DHX34	1.73857	4.46765	0.025997		CYB5R2	-1.73021	4.08593	0.0258441
OSR2	2.42273	4.17086	0.0260065		CFAP74	-2.22684	3.37698	0.0258981
SLC16A7	1.13462	5.75644	0.0260318		VWA3A	-2.54237	3.96324	0.0259053
XAGE1B	2.8364	3.54018	0.0261446		SEMA6C	-2.38055	3.98239	0.0259944
OPLAH	2.67225	3.51536	0.0261477		PRKCG	-2.21747	3.37673	0.0259975
KCNIP2	3.14121	3.62419	0.0261689		GZMH	-1.8448	4.60523	0.0260178
VIPAS39	1.12326	5.40561	0.0262769		TP53BP1	-1.76776	4.74785	0.026023
PDE6B	1.73512	4.66945	0.0263057		AAMDC	-1.78473	4.24226	0.0261108
GPATCH11	1.89181	4.16048	0.0263388		MGAM2	-2.66299	3.57366	0.0262746
CYP2R1	1.72629	4.4738	0.02639		OR2V2	-2.21471	3.37599	0.0263085
ESCO2	2.65261	3.51202	0.0264334		SPDYA	-2.21471	3.37599	0.0263085
HIST1H2BK	2.81811	3.5602	0.0264956		PNPLA1	-2.19757	3.37513	0.0266667
FAM189B	1.34993	5.30027	0.0265086		TCF7L1	-1.23501	5.22457	0.0267143
GOLGA8N	2.60549	3.50299	0.0266593		MIEF2	-1.83974	4.42458	0.0268101
GALNT6	1.64438	4.77458	0.0269337		ARPIN	-1.01063	5.98902	0.027074
NOG	2.16618	4.14752	0.0269519		DNAJC18	-1.25652	5.41375	0.0271489
CGREF1	2.72512	3.52673	0.0270651		FGD4	-1.10333	5.29199	0.02724
BMT2	1.57941	4.77531	0.0271021		EPHA7	-2.35419	3.8485	0.0272469
TAF4	1.12983	5.44294	0.0271326		MMP21	-3.21525	3.72977	0.027248
DTNBP1	1.08274	5.32713	0.0272471		PTPN5	-2.43404	3.50164	0.0272631
GSDME	1.66359	5.06217	0.0273799		C8G	-2.18025	3.37371	0.0272755
ZNF227	2.10604	4.106	0.0275406		NEXMIF	-2.96751	3.69505	0.0273974
CCNB1IP1	1.49087	4.67826	0.027631		DAPK2	-1.16087	5.32231	0.0273999
BRCC3	1.20426	5.31415	0.0276341		WNT9A	-2.55987	3.61834	0.0274379
SLC46A1	1.40166	4.82592	0.0276623		LRCH1	-1.09272	5.7492	0.0275405
DTX2	1.3179	4.90618	0.0276623		GOLGA8A	-1.03005	5.74347	0.0275952
ESPNL	2.74452	3.52585	0.0278572		ZFC3H1	-1.01102	5.92866	0.0276796
PDE12	1.08202	5.7109	0.0278859		TCF15	-2.16883	3.37275	0.0276916
TRABD	1.10026	5.51137	0.0279364		CHMP7	-1.32919	4.96085	0.0277033
PAK1	1.10837	5.60514	0.0279483		OSBPL5	-1.23964	4.96379	0.0278933
NLGN2	1.1403	5.46052	0.0280619		SLC19A2	-1.11735	5.79129	0.0279711
MEA1	1.10223	5.62053	0.0281486		LTC4S	-1.52494	4.35378	0.028044
ABHD15	1.42271	4.89031	0.0282065		WDR78	-2.05479	4.1482	0.0280806
DEF6	1.28688	5.3703	0.028247		C17orf78	-2.15277	3.37176	0.0281163
TECR	1.45335	4.74029	0.0282701		CYP4F22	-2.15277	3.37176	0.0281163
AVPR1A	2.92538	3.5532	0.0283276		OR3A3	-2.15277	3.37176	0.0281163
ASB1	1.28616	5.09579	0.0287085		PRRT4	-2.15277	3.37176	0.0281163
IFT172	1.28629	5.09204	0.0287476		TERB2	-2.15277	3.37176	0.0281163
THAP6	1.75058	4.61629	0.0287619		HIST2H2BE	-1.77184	4.58977	0.0282436
MRPS10	1.1956	5.55952	0.0287847		RBPMS2	-2.3539	3.61496	0.0283222
LRAT	2.14288	4.19934	0.0288661		ARHGEF6	-1.01516	5.83777	0.0283775
ANKHD1-EIF4EBP3	2.62502	3.8227	0.0289481		ZDHHC14	-1.16543	5.06019	0.0284191
TMEM185A	2.20998	3.89879	0.0289988		FAM71F2	-1.87198	4.56573	0.0284252
GPR1	3.0226	3.60154	0.0290333		IQCA1L	-2.14505	3.37104	0.028434
HORMAD1	2.22949	4.0997	0.0292081		EMSY	-1.37852	5.15016	0.0286693
CCN6	3.02392	3.5844	0.0292404		ISL2	-2.13585	3.37042	0.0287096
SLC1A2	1.56099	4.93616	0.0292714		CCDC30	-1.99399	4.10112	0.0287629
TTBK1	2.88469	3.56633	0.0292982		NID2	-2.13623	3.37026	0.0287874
COPS7A	1.01175	5.71149	0.0293627		TOPORS	-1.18521	5.19387	0.0288234
SHISA6	3.06807	3.62027	0.0293743		CASKIN2	-2.28422	3.94888	0.0288366
CENPP	2.8512	3.54075	0.0293789		MT1A	-2.53688	3.865	0.0289802
ATAD3B	1.16956	5.12225	0.0294644		CCL14	-2.12469	3.36954	0.0291026
SLC16A2	1.57241	4.72305	0.0295347		ZNF879	-2.65866	3.83402	0.0291087
KCNRG	3.07158	3.57667	0.0296216		EMC3	-1.0228	5.68137	0.0291517
F12	2.68539	3.80981	0.0298307		TRMT10C	-1.1785	5.59014	0.0291974
SLC35G1	1.20675	6.08301	0.0300627		STARD8	-1.59581	4.74665	0.0291974
PJVK	2.65508	3.8407	0.0300989		CHRM2	-2.48134	3.8084	0.0293305
SLC22A15	1.53604	5.01419	0.0301457		KLF7	-1.10008	5.64125	0.0294065
ACOT7	1.61054	4.85729	0.0302121		BTBD19	-1.35901	5.29406	0.0294065
SFXN2	1.26455	5.18929	0.0304592		CRHBP	-2.11507	3.36873	0.0294715
SETD1A	1.27431	4.86818	0.0306293		KRTAP5-10	-2.11507	3.36873	0.0294715
ZDHHC4	2.30621	4.02747	0.0307514		CPN1	-2.59725	3.54971	0.0295824
FZD7	1.28495	5.34769	0.030851		CBLIF	-2.1106	3.36843	0.0296053
MYH6	3.48068	3.71661	0.0309597		COL26A1	-2.1106	3.36843	0.0296053
VARS2	1.32187	5.07857	0.0309632		LIPE	-2.1106	3.36843	0.0296053
NETO1	3.04413	3.57603	0.0310238		SMLR1	-2.1106	3.36843	0.0296053
FRZB	1.06106	5.77315	0.0310605		TRIM64C	-2.1106	3.36843	0.0296053
GRHL2	1.33875	5.17667	0.0310699		GALP	-2.10768	3.3682	0.0297114
IFRD2	2.94543	3.57703	0.0311344		PAGE1	-2.10443	3.36794	0.0298305
BRD7	1.11405	5.28829	0.0312316		CACNG6	-2.10184	3.36774	0.0299243
TRIM50	2.80123	3.54161	0.0312346		CHRNA9	-2.10184	3.36774	0.0299243
MYPOP	1.67072	4.31487	0.0312611		ENTPD2	-2.10184	3.36774	0.0299243
TDRKH	1.54298	4.68397	0.0313755		NUTM1	-2.10184	3.36774	0.0299243
CYP21A2	2.75825	3.53308	0.0314526		OR6C70	-2.10184	3.36774	0.0299243
CPNE4	3.06288	3.56936	0.0314631		SERPINA5	-2.10184	3.36774	0.0299243
TTC39B	1.00833	5.75819	0.0314962		SSX1	-2.10184	3.36774	0.0299243
TMEM192	1.09379	5.622	0.0316154		TAS2R5	-2.10184	3.36774	0.0299243
TNFRSF25	2.53006	3.80745	0.0316534		CCAR2	-1.14134	5.2093	0.0299386
HSD11B2	1.36631	5.44463	0.0317415		STAC	-1.86725	4.18898	0.0300424
PI15	2.984	3.57582	0.031797		ECT2L	-2.09802	3.36739	0.0300864
ZNF468	1.4028	4.96114	0.031881		DENND1A	-1.48651	4.8273	0.0301264
IGFL4	2.97194	3.56839	0.0320211		CENPF	-1.60801	4.7523	0.0301419
MRPL49	1.12083	5.36038	0.0320472		KCTD8	-3.02909	3.77732	0.0301434
UMAD1	1.41009	5.33222	0.0321427		SLC35G6	-2.09533	3.36722	0.0301643
NUDT15	1.79347	4.66376	0.0322195		KRTAP1-5	-2.96299	3.58621	0.0302249
MED11	1.57214	4.62304	0.0322735		ZNF792	-1.74928	4.53881	0.0302338
GDAP2	1.2071	5.43294	0.0322943		SERP2	-1.81118	4.12257	0.0302648
SLC9A5	1.45606	4.88445	0.0323263		AL354761.1	-2.09207	3.36696	0.0302848
FREM2	1.45966	4.7607	0.0324702		AP002512.3	-2.09207	3.36696	0.0302848
RBM41	1.56501	4.55423	0.0324763		FAM19A4	-2.09207	3.36696	0.0302848
VILL	1.94309	4.01385	0.0325205		MAGEA8	-2.09207	3.36696	0.0302848
B3GNT8	2.63978	3.50483	0.0325226		MATN1	-2.09207	3.36696	0.0302848
OARD1	1.27487	4.99862	0.0325426		NR2E1	-2.09207	3.36696	0.0302848
RRP1	1.60391	4.3815	0.0325735		SERPINB13	-2.09207	3.36696	0.0302848
ADAP2	1.33179	5.01155	0.032597		SKOR1	-2.09207	3.36696	0.0302848
SPNS3	2.45716	3.98104	0.0326462		SLC35G4	-2.09207	3.36696	0.0302848
AC010761.1	1.71365	4.3416	0.0327801		TSSK6	-2.09207	3.36696	0.0302848
ZNF536	2.82558	3.53979	0.0329239		LILRA5	-1.99739	4.00736	0.0305407
SLC17A3	2.87714	3.57329	0.0331492		MYOM1	-2.60093	3.80369	0.0306308
TMEM136	2.16221	4.07751	0.0332736		CFL2	-1.1201	5.78986	0.0306782
MFSD13A	1.21944	4.98605	0.0333705		CCR3	-2.07511	3.36556	0.0309468
MYLK4	2.7374	3.8583	0.0333972		PRR19	-2.57159	4.15095	0.03102
CREB3L4	1.7812	4.48218	0.0335635		RBFA	-1.66757	4.59491	0.0310367
PRDX2	1.25453	5.04187	0.0336364		SLC35F2	-1.27575	4.97107	0.031064
RNASE6	1.58326	4.62705	0.0336973		CFC1	-2.06922	3.3651	0.0311666
SIL1	1.07678	5.44076	0.0337511		DWORF	-2.06922	3.3651	0.0311666
NRROS	2.59091	3.85522	0.0337967		CDH19	-2.06889	3.36507	0.0311798
MAP1S	1.55829	4.57082	0.0338388		MDGA1	-1.60712	4.54072	0.0313293
ADPRM	1.93574	4.52744	0.0340045		WNT11	-2.09299	4.08432	0.0313746
PPP1R35	2.16231	3.92952	0.0340627		HNRNPCL1	-2.06266	3.36458	0.0314141
PLIN3	2.30192	3.89852	0.0342494		LDLRAD1	-2.06266	3.36458	0.0314141
TMEM79	2.68807	3.52343	0.0342757		NAGPA	-1.32178	4.96781	0.0314831
MAPK8IP2	2.60647	3.50029	0.0344023		ADAMTSL5	-2.05986	3.36437	0.0315129
GALNT14	3.18331	3.59985	0.0344729		TTYH2	-2.05986	3.36437	0.0315129
KCNE4	1.93182	4.38234	0.0347274		FBXL14	-2.79007	3.79175	0.0315207
SLC26A1	2.85123	3.54913	0.0347382		OR1L8	-2.04812	3.36341	0.0319781
ELANE	2.57318	3.49456	0.0347653		PGM5	-1.52527	4.63904	0.0319905
NCDN	1.04319	5.50455	0.0347714		MARCO	-1.59137	5.90226	0.0320748
SYCE3	2.95382	3.55649	0.0347901		ZNF347	-1.42185	5.00268	0.0321493
IL4I1	1.68844	4.49773	0.0348116		TAGAP	-1.37554	5.23081	0.0323072
WDR6	2.7036	3.84675	0.0351155		RAI2	-1.34341	5.03984	0.0323255
TRAM1L1	2.68315	3.52407	0.0352485		AGTR2	-2.03872	3.36269	0.032331
AMY1C	2.54084	3.49413	0.0353184		RPA4	-2.03872	3.36269	0.032331
LSM2	1.01368	5.41608	0.0353626		TDRD5	-2.03872	3.36269	0.032331
CDYL2	1.96525	4.64194	0.0353995		UGT2A3	-2.03872	3.36269	0.032331
CLUL1	2.60006	3.51128	0.0354119		VAX1	-2.03872	3.36269	0.032331
CAMK1G	2.8731	3.56352	0.0354384		STS	-1.16717	5.55248	0.0324129
ZNF214	2.73814	3.51783	0.0355724		SPINK5	-1.53008	4.76702	0.032414
SUOX	1.03911	5.35763	0.0357713		ZNF286B	-1.96975	3.86418	0.0324521
URB2	1.80024	4.40003	0.0358271		ALOX12	-2.3442	3.36698	0.0325022
ZNF831	2.53848	4.00317	0.0358589		GPR179	-2.3442	3.36698	0.0325022
NEDD1	1.34054	5.20845	0.0358654		KRT3	-2.3442	3.36698	0.0325022
SLBP	1.04868	6.0449	0.0358802		LRRC70	-2.3442	3.36698	0.0325022
LYPLA2	1.04615	5.38463	0.036028		IGLL5	-2.8592	4.27509	0.0325673
MRPL30	1.13758	5.25318	0.0360526		MAGEB3	-2.03304	3.3622	0.0325762
STIL	2.44134	3.7655	0.0360732		MAATS1	-2.49618	3.84326	0.0325765
EIPR1	1.26765	4.95674	0.0361267		ADGRG3	-3.00963	3.6342	0.032653
ZNF646	2.21787	3.91808	0.0362756		CDK15	-2.47617	3.77506	0.0327535
TMPRSS13	2.29448	4.24832	0.0362986		RIMKLA	-1.59035	4.6127	0.0329508
EN2	2.1532	3.91356	0.0364422		ZBTB8B	-2.14456	3.69763	0.0330979
PM20D2	1.16326	5.5837	0.0364937		GPER1	-2.26817	3.92805	0.0331483
TUBAL3	2.74351	3.54511	0.0366679		FANCD2OS	-2.62124	3.58635	0.0331509
NUPL2	1.12986	4.96007	0.0366737		GPSM1	-1.72448	4.38229	0.0333432
ZNF584	1.96992	4.18173	0.0366921		TAL1	-1.70364	4.4103	0.0334154
NSD2	1.00736	6.09197	0.0367772		C2orf81	-1.78413	4.28585	0.0334507
SHOC1	2.88663	3.54781	0.0367788		AZI2	-1.70367	4.60739	0.0334526
PFKP	1.06117	5.29222	0.0368341		TMPRSS11A	-2.92494	3.75838	0.0334887
AGAP4	2.30074	3.71798	0.037043		MAOB	-1.05852	6.47274	0.0336467
CLUH	1.05226	5.35132	0.0370784		EEF1AKMT2	-1.101	5.28322	0.0336805
ALOX15B	1.08283	5.55221	0.0371217		CCDC152	-1.44869	4.58562	0.0336862
XAGE1A	2.65294	3.51243	0.0371433		FAM47C	-2.0032	3.35982	0.0337709
ME1	1.01713	5.59156	0.0373875		FCRLA	-2.0032	3.35982	0.0337709
WDFY4	1.53576	4.69091	0.0374772		IQCF2	-2.0032	3.35982	0.0337709
TBC1D8B	1.49445	4.87002	0.0375142		NR1I2	-2.0032	3.35982	0.0337709
TTI1	1.15185	5.27241	0.0375339		SERPINB5	-2.0032	3.35982	0.0337709
ASB6	1.31732	4.86517	0.0377122		TBX22	-2.0032	3.35982	0.0337709
SMIM21	3.36886	3.65908	0.0377554		FUT1	-1.47194	4.61672	0.033877
ETNK2	2.69007	3.80897	0.0378716		MICU3	-1.66291	4.73146	0.0338839
MACROD1	1.67589	4.31093	0.0378849		LLPH	-1.07073	5.65421	0.0339034
MUCL3	1.72893	4.3435	0.0379818		SLC25A30	-1.40239	4.62783	0.0342119
PRMT5	3.02811	3.59805	0.0380073		CCDC102B	-1.79366	4.30469	0.0342231
LRP11	2.78084	3.55146	0.0380166		NRG2	-2.36025	3.48057	0.0342531
UBE2U	2.50759	3.4875	0.0380915		ZNF630	-1.9647	4.64365	0.03426
C10orf55	2.80771	3.53671	0.0382299		PCDHA9	-2.69739	3.81119	0.0344169
FNTB	1.21999	5.08178	0.0383172		ZNF333	-1.13278	5.61723	0.0346253
NEK6	1.21832	5.26369	0.0383785		DNAAF1	-1.86009	4	0.0346779
KIAA1586	1.52772	4.57205	0.0384476		BICD2	-1.00781	5.68095	0.0347725
TFB2M	1.19032	5.17197	0.038491		TRABD2B	-1.8685	4.35871	0.0348526
ECEL1	2.70781	3.53559	0.0385227		LAMA1	-1.78342	4.62182	0.03491
SLC3A1	2.46212	3.47752	0.0387326		TMX2	-1.09169	5.81958	0.0350188
RPUSD2	1.76072	4.38776	0.0388883		GAS2L1	-1.16679	4.76546	0.0351713
B3GAT2	3.13254	3.56758	0.0389057		LRRC49	-1.83858	4.16279	0.0353351
ATG4C	1.55133	4.61075	0.0389219		RBM34	-2.35159	3.75187	0.0354344
CA1	2.69294	3.53296	0.0390421		STX11	-1.19052	5.25878	0.0356775
ZNF322	2.07374	4.02502	0.0390502		DOC2B	-2.21631	3.84978	0.035698
DDHD1	1.20319	5.17291	0.0390727		LURAP1L	-1.1674	5.19069	0.0358245
SNF8	1.01348	5.42105	0.0390922		ARID5A	-1.13285	5.49574	0.0358638
FAM53A	2.72409	3.5339	0.0391031		CCL21	-2.1515	4.8061	0.0360262
MB	2.44591	3.47553	0.0391723		TAF7L	-2.88636	3.51781	0.0360619
BCAS4	1.73181	4.3404	0.0391966		AFF3	-1.38697	5.35732	0.0360993
CCDC192	2.59571	3.4993	0.0393389		CLPB	-1.10207	5.1762	0.0363578
ATP12A	3.38736	3.61695	0.0393869		ZNF283	-1.94698	4.31523	0.0363737
PYCR1	2.6227	3.50227	0.0394554		FOXN2	-1.45509	4.87623	0.0365726
ZNF567	1.81118	4.49508	0.0395107		GPA33	-2.62523	3.8528	0.0366228
LRIG1	1.17258	5.84544	0.0396285		MTAP	-1.5471	4.57433	0.0368575
DUS4L	1.86149	4.2555	0.03964		FAM171B	-2.11059	3.85992	0.0368725
PRSS36	2.41347	3.4699	0.0397321		LPL	-1.09502	7.214	0.0369113
TCFL5	1.35445	5.14564	0.0398719		ABCA6	-1.39237	5.24725	0.0369289
SLC30A8	2.92909	3.58594	0.0398769		GKAP1	-1.611	4.47739	0.0369378
E2F8	3.02028	3.56488	0.0398975		ADGRD2	-2.19836	3.36005	0.0369645
HAND1	1.69801	4.49815	0.0399309		C9orf57	-2.19836	3.36005	0.0369645
MYBBP1A	1.85433	4.14487	0.0399702		CSNK1A1L	-2.19836	3.36005	0.0369645
ATP13A2	1.07153	5.29405	0.0400021		HTR3E	-2.19836	3.36005	0.0369645
B4GALT7	1.09516	5.23111	0.0400438		NXPH4	-2.19836	3.36005	0.0369645
VAV1	1.34485	4.80176	0.0400852		OR10V1	-2.19836	3.36005	0.0369645
SLC44A4	1.39692	4.66293	0.0401015		OR5K1	-2.19836	3.36005	0.0369645
TTLL12	1.61915	4.47468	0.040149		PRR30	-2.19836	3.36005	0.0369645
SPR	1.30993	4.92623	0.0401546		TMEM270	-2.19836	3.36005	0.0369645
ROR2	1.51301	4.64224	0.0401585		ZIC5	-2.19836	3.36005	0.0369645
RNF40	2.49539	3.4792	0.0402075		RGS4	-1.43724	5.23348	0.0369741
NINJ2	1.11908	5.54485	0.0402346		SSBP2	-1.0172	5.87859	0.0371856
C12orf75	1.31182	5.07439	0.0402927		CTSG	-2.55205	3.88145	0.0372313
NME5	2.18653	3.90591	0.040454		RSPO4	-2.493	3.61442	0.0373051
NDUFAF5	1.58651	4.71407	0.040467		TRPC3	-2.06927	3.91809	0.0373168
MAD2L1BP	1.28261	4.90058	0.0406926		PSTK	-2.17723	3.7986	0.0374161
BTBD2	1.16797	4.93983	0.0407387		TNFRSF17	-2.82771	3.81461	0.0374576
DNAJA4	2.0001	4.16058	0.0407988		NUDT6	-2.45045	3.66268	0.0374702
CXCL10	1.98352	6.35447	0.0408607		NPAS3	-2.28847	4.35503	0.0375728
CCNJL	1.03215	5.44401	0.0409117		CPS1	-2.08508	4.14675	0.0378653
ZNF311	2.45057	3.99164	0.0411492		PTAFR	-1.15862	5.29337	0.0379045
PDIA6	2.47376	3.75512	0.0411567		SNX15	-2.14521	4.10426	0.0379368
RFLNA	2.55707	3.80964	0.0411854		CADM3	-2.43248	3.8858	0.0380186
DNAJC25	1.23771	5.12174	0.041197		CD22	-2.20515	3.84746	0.0380691
SLC18A1	2.79644	3.51828	0.0414968		ZNF564	-2.45603	3.89924	0.0380923
UTP23	1.16086	4.93968	0.041501		ARHGEF33	-2.43421	3.51937	0.0383273
HOXC8	1.97699	4.1257	0.0415491		CORO6	-2.07629	4.0128	0.0384039
ZDHHC1	1.60374	4.32714	0.0415819		OCA2	-2.87297	3.66091	0.0385196
PKNOX1	1.15133	5.06709	0.0416087		CPB2	-2.02002	3.77287	0.0387525
SYT14	2.76108	3.51911	0.0418813		KIF21B	-1.38781	5.09662	0.0387834
DKC1	1.2229	5.29756	0.0419722		SLCO5A1	-2.5087	4.05584	0.0388282
SLC26A5	2.51664	3.48575	0.0419792		PCDHB5	-2.01117	4.04841	0.0388552
DNAH9	2.86855	3.57037	0.0420362		ZMAT3	-1.04936	5.60268	0.0391049
CEP41	1.42024	4.84913	0.0420894		ATP11B	-1.03036	5.71644	0.0391689
FBXL8	2.45705	3.48134	0.0422179		SAG	-1.81765	4.32492	0.0392107
GNPNAT1	1.56335	4.39018	0.0425447		ARRDC4	-1.1601	5.06306	0.0392192
GEMIN5	1.2656	5.02717	0.0426354		TBCK	-1.10864	5.44927	0.0394026
CLEC12B	2.65412	3.52219	0.0426375		RASSF8	-1.04146	5.68803	0.0394753
HYOU1	2.51235	3.49121	0.0428169		AGMO	-2.36299	3.50673	0.0395389
DHRS7B	1.27787	5.20298	0.0428257		ZNF518B	-1.09721	5.45551	0.0396338
MUC3A	1.65353	4.29816	0.0428533		ZNF423	-1.63314	4.28254	0.0396817
JAK3	1.29993	5.41529	0.0429018		SNX25	-1.10098	5.24381	0.0398075
TMOD2	1.28946	5.08776	0.0429187		RXFP4	-2.11734	3.35572	0.0398878
AKR1D1	2.97654	3.56053	0.0429554		MYLK3	-2.70676	3.87916	0.0401654
ABHD4	1.07293	5.23483	0.0430032		WBP4	-1.15505	5.10054	0.0402975
PCLAF	1.33011	5.43	0.0431153		FBXO24	-2.66506	3.63559	0.0403566
C11orf21	1.30609	5.12495	0.043247		AVPI1	-1.13193	5.05619	0.0404494
MARVELD2	1.0644	5.48587	0.043463		PPEF2	-2.38217	3.63283	0.040505
PLPP4	2.85905	3.56202	0.0436668		AC007040.2	-2.60172	3.51737	0.0405468
KIF2C	1.89838	4.33393	0.0437896		ENSG00000284862	-2.21326	3.4657	0.0408075
TBC1D14	2.4038	3.46612	0.0438942		SLFN12	-1.77772	4.94315	0.0409302
SLC36A1	1.26451	4.77235	0.04399		TRIM34	-2.08271	3.35373	0.0412817
ANKRD55	2.51635	3.48671	0.0440176		RAB40A	-2.23078	3.47415	0.0412922
ZNF888	1.60659	4.42134	0.0440392		FOSL1	-2.28524	3.57203	0.0416757
TMEM238	1.15084	5.01934	0.0440705		TMEM220	-1.22394	4.83173	0.0416886
PALM3	1.15509	5.0269	0.0441742		XPC	-1.13488	5.08	0.0417231
COL18A1	1.80126	4.11392	0.0443637		DOCK5	-1.12574	5.51195	0.0417284
CENPJ	1.66405	4.36275	0.044589		KAZN	-1.44722	4.45384	0.0417436
MFAP5	2.71305	3.85646	0.0446897		MMP25	-2.14382	3.75822	0.0419923
TM6SF2	3.16703	3.60766	0.0448447		BBOX1	-2.9026	3.64751	0.0420012
FAM174B	1.04189	5.47452	0.0449513		BDNF	-2.71294	3.78269	0.0420739
WDCP	2.45047	3.76192	0.0449939		MAP1LC3B2	-1.48492	4.40732	0.0421568
SUV39H1	2.16273	3.87816	0.0450057		FAAP24	-1.93492	4.04086	0.0422001
PHKA1	1.51933	4.86344	0.0450624		RIN3	-1.36936	4.70385	0.0422421
TARBP2	1.16349	5.36548	0.0453081		TLE1	-1.133	4.92541	0.0425916
CCDC43	1.24396	4.86062	0.0453701		CORO2B	-1.89274	4.03452	0.0425917
TMEM241	1.37973	4.73685	0.0454516		JHY	-2.15898	3.92784	0.0425998
ZNF425	2.01202	4.11903	0.0454553		MAP1LC3A	-1.53227	4.31929	0.0426413
RARRES1	1.38248	4.79233	0.0455953		CSNK1G1	-1.22433	5.27298	0.0427383
FIZ1	1.47039	4.56218	0.0457353		OR10AD1	-2.70395	3.54338	0.0427434
COL11A2	2.35476	3.45926	0.045871		MUC15	-2.31278	3.9338	0.0427853
VSIG10	1.30344	5.03579	0.0460372		AQP6	-2.03777	3.3514	0.0428873
GFER	1.37935	4.54102	0.0461143		ERICH6B	-2.03777	3.3514	0.0428873
PQBP1	1.03948	5.24839	0.0462855		OLIG2	-2.03777	3.3514	0.0428873
KIAA0513	1.11239	5.32495	0.0464599		OR2V1	-2.03777	3.3514	0.0428873
RIMBP2	2.49002	3.48239	0.046504		RDM1	-2.03777	3.3514	0.0428873
HILPDA	1.22554	5.86266	0.0466646		THSD7B	-2.03777	3.3514	0.0428873
GTPBP6	1.17067	4.95451	0.0466658		LRRN3	-1.40467	5.05639	0.0430339
PIGF	2.52032	3.50066	0.046771		MOGAT3	-2.18582	3.50355	0.043137
ACTR3C	1.81461	4.30435	0.0470632		NDUFA4L2	-2.23406	3.66635	0.0431918
ADTRP	2.12143	3.8816	0.0470744		44808	-1.35247	4.64717	0.0435355
AOC2	2.62943	3.49716	0.0471289		ZNF627	-1.12999	5.33633	0.0436579
VPS9D1	1.00242	5.32254	0.0471491		WDR27	-1.29332	4.93723	0.0438614
SEC14L2	2.19366	3.69595	0.0473643		XKR9	-2.10897	4.01702	0.0441952
ASB8	1.14063	5.27953	0.0473726		DMAP1	-1.12009	5.03303	0.0442429
GUCA1B	2.58971	4.08379	0.0473845		TMIE	-2.03057	3.34964	0.0444871
LDHD	1.94183	4.12804	0.0475343		NIPSNAP3B	-2.26301	3.85545	0.0445263
PLCH1	1.31307	4.85399	0.0476461		MBD5	-1.29996	4.82838	0.0445457
PPP1R3C	1.13998	5.42046	0.0477606		CBFA2T3	-1.56116	4.40385	0.0446348
L3MBTL2	1.08703	5.22277	0.0479062		CAPN14	-2.52781	3.53476	0.0447227
ALKBH2	1.9851	3.89244	0.0480408		ADGRL1	-1.07706	5.09548	0.0447816
SLC1A3	1.84902	4.49488	0.0481832		SPECC1L-ADORA2A	-2.78325	3.75455	0.0447992
GAR1	1.09796	5.352	0.0482295		GSTM5	-2.16624	3.97244	0.0449429
TREML2	2.56902	3.49831	0.0482524		TGM1	-2.51699	3.53343	0.0451981
ZNF485	2.82187	3.52989	0.0483167		KCTD9	-1.06774	5.38111	0.0452021
ABCC6	1.17239	5.17789	0.0484644		MINDY4	-1.34701	4.6894	0.0453384
NEB	1.02946	5.50672	0.0486783		RAB9B	-2.01	3.34828	0.0455668
CTNS	1.36321	4.70302	0.0488198		CYP3A7	-2.57363	3.88374	0.0455968
GLTPD2	2.5284	3.49754	0.0488864		EYA4	-2.1656	4.16444	0.0457649
RUVBL1	1.30143	4.88851	0.0489123		C20orf85	-1.96964	3.34743	0.0457691
ANKRD33	2.55755	3.49875	0.0490159		CFP	-1.96964	3.34743	0.0457691
LEKR1	2.8025	3.51863	0.0492884		CNMD	-1.96964	3.34743	0.0457691
SYT4	3.05444	3.58121	0.0493199		DNAI2	-1.96964	3.34743	0.0457691
ZNF143	1.52063	4.79115	0.0493401		ENSG00000267281	-1.96964	3.34743	0.0457691
HSD17B2	2.13078	4.0782	0.0493422		FABP7	-1.96964	3.34743	0.0457691
CEP162	1.48412	4.67855	0.0495068		FHL5	-1.96964	3.34743	0.0457691
CFAP57	1.81521	4.08052	0.049534		LHX8	-1.96964	3.34743	0.0457691
AIDA	1.1522	5.12423	0.0496146		PRAMEF4	-1.96964	3.34743	0.0457691
ADAM11	2.69791	3.53192	0.0497611		PRKACG	-1.96964	3.34743	0.0457691
HTRA3	1.09861	6.45236	0.0498244		SLC10A1	-1.96964	3.34743	0.0457691
TBX15	1.87302	4.54179	0.0498851		SPACA7	-1.96964	3.34743	0.0457691
					TMEM212	-1.96964	3.34743	0.0457691
					TSPAN19	-1.96964	3.34743	0.0457691
					TTLL2	-1.96964	3.34743	0.0457691
					APC2	-2.00606	3.34802	0.0457791
					CABP5	-2.00606	3.34802	0.0457791
					WNK4	-2.00606	3.34802	0.0457791
					SNCA	-1.52093	4.73492	0.0457997
					CBWD2	-1.83396	4.07908	0.0458906
					RPP21	-2.2742	3.50182	0.0463021
					MAST3	-2.41864	3.70005	0.0463281
					EFR3B	-1.65106	4.30629	0.0464338
					GUCY1B1	-1.1555	5.29491	0.0465698
					APLP1	-2.54587	3.49485	0.0466876
					VAV3	-1.67735	4.78096	0.0467234
					SLC16A13	-2.81339	3.63924	0.0469403
					SWT1	-1.69233	4.67558	0.0469539
					ZIC1	-2.45081	3.85306	0.0471238
					HRG	-2.42002	3.61701	0.047358
					TSSC4	-1.3728	4.23124	0.0477638
					RNF8	-1.4483	4.4168	0.0477672
					HSPA1L	-1.86842	4.5016	0.0478515
					GALNTL6	-1.84912	4.16558	0.0479355
					PLVAP	-1.02151	5.53793	0.0480194
					ACADL	-1.78776	4.21819	0.048035
					GABRA3	-1.94192	3.34486	0.0480417
					PTPN20	-1.94192	3.34486	0.0480417
					OLFM1	-1.11975	5.29105	0.048087
					RASGRP2	-1.60686	4.40454	0.0482561
					SUPT20H	-1.18302	4.86696	0.0483793
					HDAC11	-1.38163	4.92287	0.0484891
					NAP1L5	-1.59259	4.57713	0.0489337
					RASGRF2	-1.48082	4.67187	0.0493472
					JPH1	-1.3802	4.61394	0.0495984
					FAM219B	-1.8891	3.34245	0.0496062
					HNF1A	-1.8891	3.34245	0.0496062
					SLC30A10	-2.58448	3.51268	0.0497368

## Sheet: Table S6
Supplementary Table S6. Differentially expressed genes between tumor stroma and remission stroma
A. Tumor stroma					B. Remission stroma
gene_name	logFC	logCPM	PValue		gene_name	logFC	logCPM	PValue
SFRP2	4.00228	10.0188	4.11525e-12		PPP1R3C	-4.20716	8.0739	1.18406e-10
C3	3.06577	9.44463	5.98857e-11		HEY2	-5.52226	6.11524	9.34767e-08
COL6A3	2.67494	10.1694	8.38198e-10		MYH11	-3.10349	10.8198	3.55017e-07
TDO2	4.77497	6.59352	2.70987e-09		KCNA5	-4.8264	6.15443	6.07941e-07
CTHRC1	3.15382	8.49987	1.17703e-08		NTRK3	-3.64427	7.17254	1.04063e-06
CILP	3.8787	7.00617	1.10994e-07		SORBS1	-2.72469	8.70738	1.13837e-06
STK17B	3.34982	7.13835	1.29108e-07		ST8SIA5	-5.60484	5.7447	1.39209e-06
LUM	2.26902	11.8791	1.50165e-07		LMOD1	-2.56542	8.36635	1.39312e-06
GPR183	5.16208	5.96095	2.16402e-07		UNC45B	-5.53394	5.71806	1.48346e-06
SLC12A8	4.72057	6.22324	4.08677e-07		ITGA8	-2.51273	8.73104	2.43078e-06
CXCL9	5.0129	6.3229	6.1675e-07		AOC3	-2.37562	9.06097	2.88388e-06
PAMR1	5.56866	5.64276	7.16322e-07		PTCHD1	-5.47948	5.68662	3.70269e-06
CD52	4.30191	6.28293	8.0541e-07		CHIT1	-4.81285	6.59453	3.73779e-06
SERPINF1	2.35945	9.22837	1.32403e-06		TPH1	-4.24888	6.68616	3.7833e-06
TMSB10	1.87963	9.90989	2.06947e-06		KLHL23	-3.51032	6.87174	4.64394e-06
ADAM12	3.28302	7.02521	2.14044e-06		S1PR3	-2.63216	7.91751	4.81226e-06
GLCCI1	3.03133	7.53477	2.16346e-06		TBX2	-2.67303	7.65181	5.87028e-06
SEL1L3	2.66644	7.9403	2.90318e-06		RBPMS2	-5.18319	5.50971	6.56224e-06
GFPT2	3.23997	6.84818	3.10596e-06		ATP1A2	-3.21438	7.35433	9.70526e-06
TMC8	4.17367	5.98584	3.51942e-06		CHRNA1	-5.2084	5.50585	1.03132e-05
IL2RG	4.17826	5.98761	3.57792e-06		CMA1	-5.11301	5.47129	1.11616e-05
CISH	3.95482	6.06601	4.3487e-06		TNR	-4.86122	5.674	1.19064e-05
LXN	3.22632	6.74928	5.00939e-06		SELENBP1	-2.60537	7.86014	1.33726e-05
CMTM6	3.56444	6.2948	5.12112e-06		LIPT2	-5.16421	5.47118	1.45636e-05
FKBP11	3.85347	6.17804	5.20614e-06		SPEG	-2.9285	7.55847	1.4648e-05
EMB	2.90308	6.99122	5.95481e-06		CNN1	-2.49039	7.45569	2.70338e-05
SGK1	2.45973	8.18103	7.74064e-06		SPAG6	-5.2794	5.53696	2.76677e-05
SPOCK2	3.79281	6.16252	8.09286e-06		AK4	-3.60023	6.30222	3.2132e-05
TRIB1	2.68775	7.51068	8.35081e-06		FOXC2	-4.20308	5.65667	3.86774e-05
ELK3	2.44053	7.59834	1.42291e-05		PRUNE2	-2.68126	7.78115	3.88232e-05
GALNS	3.41429	6.31246	1.55231e-05		PRDM16	-4.04588	5.97987	3.97219e-05
CBLN4	2.662	7.75943	1.58542e-05		LDB3	-3.08695	6.78906	4.16169e-05
CORO1A	4.98367	5.33715	1.61527e-05		RBM24	-4.90117	5.3365	4.86098e-05
TCF7	5.06153	5.37647	1.65624e-05		ACTG2	-2.49485	8.56187	4.92002e-05
NABP1	2.68039	7.19742	1.67263e-05		MYL9	-1.80548	10.0937	5.29038e-05
HBB	4.99525	5.87435	2.10333e-05		CLDN1	-3.50709	6.19534	6.61184e-05
ARL4C	2.28421	8.56992	2.29114e-05		TNS1	-1.76218	9.19961	6.65962e-05
CC2D1B	4.58137	5.58417	2.42634e-05		DES	-2.98687	6.92539	6.9507e-05
TIMP1	1.82602	9.38866	2.47841e-05		AP002956.1	-2.00461	9.16592	7.03374e-05
ALDH1A3	2.71966	7.09002	2.71455e-05		RASL12	-2.69014	7.30304	7.90575e-05
GNA15	4.98918	5.33243	2.81951e-05		CSRP1	-1.7687	9.95352	8.86742e-05
GIMAP4	3.47755	6.10972	3.2178e-05		SORBS2	-2.853	6.87652	8.96273e-05
ADRA2A	3.61699	6.04293	3.66351e-05		TGM2	-1.81085	10.0584	9.20896e-05
CD3D	3.56618	6.05243	3.69259e-05		DGKG	-4.54926	5.18101	0.000103493
CXCL10	3.70334	6.70886	4.35893e-05		KCNK10	-4.77986	5.28997	0.000104722
ZDBF2	5.04931	5.35309	4.43166e-05		SLC26A3	-4.8462	5.33711	0.000114492
THBS2	2.00171	9.70957	4.54056e-05		HS3ST2	-4.04836	5.96488	0.000117833
COL1A1	1.92007	13.6408	4.74524e-05		PTPRR	-4.62163	5.60852	0.000126022
DNMT1	2.42089	7.14434	4.82083e-05		IGFBP5	-1.97895	10.0461	0.000143144
NDFIP2	3.71291	5.88636	5.08999e-05		PPP1R14A	-2.54791	7.00305	0.000154593
GLCE	4.84505	5.27035	5.13807e-05		CKB	-2.57545	7.26457	0.000164525
TNFSF14	3.75374	5.90088	5.18423e-05		ANGPTL1	-4.01046	5.65793	0.000204115
CYP1B1	2.10371	8.72705	5.41424e-05		CASQ2	-2.95093	6.29634	0.000239583
HBA2	5.22412	5.47343	5.53866e-05		REPS2	-3.01297	6.71702	0.000253781
FBLN2	2.72345	6.73344	5.83762e-05		TCEAL2	-4.07521	5.68797	0.000257318
PLA2G2A	4.87771	5.28544	5.87102e-05		WDR72	-4.62599	5.21323	0.000337763
SELENOS	2.44944	6.98579	6.13914e-05		ACTC1	-4.44682	5.14572	0.000346338
MAP3K4	4.4543	5.4883	6.16137e-05		MMRN2	-2.79995	7.03461	0.000351151
DNM1	3.99733	5.65156	6.35501e-05		FHL1	-1.67454	9.43745	0.000374797
FBLN1	1.86088	9.34581	6.56493e-05		ADCY5	-2.873	6.41578	0.000402524
MMP19	2.74498	6.69673	6.75258e-05		JAG1	-1.99354	8.0215	0.000446056
FOSB	1.75351	10.1257	7.00179e-05		KLKB1	-4.52349	5.15229	0.000464343
LCK	3.91845	5.80532	7.22751e-05		USP54	-2.57162	6.53785	0.000467612
MFAP5	4.48654	5.59081	7.36446e-05		CDH22	-4.3493	5.08828	0.000471906
PLAU	1.98661	8.07726	7.3703e-05		DACT3	-2.08287	7.41062	0.000482476
SVIP	3.33193	6.15922	7.45288e-05		SATB2	-3.83819	5.68531	0.000554819
S100A10	1.92594	8.47753	7.7306e-05		SPIRE1	-4.24521	5.42656	0.000569348
CD69	2.22067	7.67315	8.10697e-05		LHX9	-4.41229	5.1284	0.000571219
PCOLCE	1.82788	8.64172	8.51011e-05		MYOZ1	-4.3514	5.09824	0.000592818
TNS3	2.06898	7.77547	8.72859e-05		COL4A6	-3.22561	6.01557	0.000608232
ZAP70	4.02075	5.68042	0.000100482		STAC2	-4.03906	4.97208	0.000608412
COL3A1	1.75111	13.5079	0.000103857		DSTN	-1.37672	10.3463	0.000641571
PIM2	2.06905	8.95128	0.000103889		BECN1	-4.30583	5.3354	0.000647407
RGS1	2.06009	8.41764	0.000116264		WSCD2	-4.03753	5.26508	0.000693915
FNDC1	3.40389	6.0717	0.000116732		EDNRB	-2.21778	7.51427	0.000719044
IL15RA	2.90452	6.29961	0.000117799		TMEM213	-4.17628	5.33359	0.000728503
RASSF2	3.12935	6.22169	0.000120126		MUC3A	-3.34608	6.07515	0.000730274
COG2	3.86592	5.75351	0.000127438		PTPRB	-2.70522	6.68812	0.00075386
JCHAIN	2.41967	13.6127	0.000140164		SCN3B	-4.03956	5.36672	0.000769127
SERPINB9	2.45975	6.89039	0.000154452		SLC22A3	-4.33569	5.0874	0.000770465
MXRA5	2.1335	8.24348	0.00015956		CTSG	-2.84117	6.45491	0.000780157
TMEM64	3.27455	5.92449	0.00016229		TEX2	-2.08798	7.09033	0.000803138
ZNF683	3.77488	5.78823	0.000173165		NUTM1	-4.25354	5.05801	0.000814064
MYC	2.42589	6.85231	0.000184467		ARTN	-4.05182	5.46888	0.000837146
MITD1	2.98612	6.11105	0.000186094		C9orf153	-4.12356	5.00739	0.00090683
VCAM1	2.03941	8.12206	0.000186516		LPP	-1.48094	9.30742	0.00093679
COL5A2	1.77823	9.44916	0.000193747		EDNRA	-2.26635	6.81756	0.000937549
GPR160	3.88642	5.79189	0.000202347		ELF5	-4.22692	5.03924	0.000963823
RFLNA	4.51541	5.12667	0.000205142		OPN5	-4.45803	5.12334	0.000995527
GOLGA7	2.27076	7.0493	0.000205804		MFAP4	-1.60132	9.71668	0.00100175
HAS2	2.53627	6.67065	0.000208576		TCF21	-4.20822	5.26973	0.00106128
RNF149	2.09148	7.3659	0.000218915		CRYM	-4.14496	5.24358	0.00110084
CCL5	2.51243	6.76015	0.000225913		AGMO	-4.25834	5.05373	0.00113181
KRT10	2.00821	7.52244	0.000229666		SERTAD3	-2.78199	6.00287	0.00113542
SUCLA2	2.79258	6.30483	0.000247747		FLNA	-1.40054	9.60283	0.00115609
RNF44	2.36442	6.74341	0.00024811		ACTA2	-1.89668	7.94037	0.00121166
SERPINE1	1.86347	8.61439	0.000269658		HTRA4	-4.24113	5.05124	0.00124693
S100A16	2.59785	6.44615	0.000283373		CNTN4	-4.1871	5.01778	0.00125823
SERPINA1	3.85252	5.53232	0.000284987		GPRASP1	-1.99374	7.23506	0.00126027
DUSP5	2.09573	8.57242	0.000290811		BBC3	-4.02668	5.17727	0.00130642
GTF2A2	2.57683	6.56246	0.000299333		MYOZ2	-4.26932	5.06167	0.00131112
SLC17A5	3.01715	6.10358	0.000301238		THAP9	-4.15775	5.02765	0.00132034
GOLIM4	2.35273	6.72559	0.000311068		CSRP2	-2.18405	6.88378	0.00140006
STEAP1	2.38242	6.95441	0.000311884		SLC17A1	-4.32644	5.08519	0.00142011
SSR4	1.72214	9.45385	0.000323477		ITIH3	-3.63083	5.30709	0.00142137
LPAR1	3.35401	5.82432	0.000330512		MRPS6	-1.98301	7.1703	0.00143847
CREB3L1	3.16536	6.02868	0.000332007		CACNB2	-2.89541	5.86811	0.00145366
SERPINE2	3.29872	5.81082	0.000339926		COL4A5	-1.92161	7.38204	0.00154563
S100A11	1.62147	8.59034	0.000347228		CPS1	-2.94624	5.85476	0.00157582
ELOVL5	1.94443	7.45747	0.000347264		SHH	-4.0953	5.23877	0.00159121
KIF26B	2.6806	6.61328	0.000352346		SAGE1	-4.34702	5.0686	0.00159181
PIK3CD	3.00104	6.08328	0.00037227		PMFBP1	-4.24964	5.06984	0.00165578
PPTC7	2.83486	6.0159	0.000374112		FBXO43	-4.08688	5.01657	0.00168689
MAN1A1	2.04042	7.38971	0.00037844		TTLL9	-4.12944	4.99901	0.0017565
COL5A1	1.60259	9.87609	0.000390118		MRVI1	-1.60797	7.79835	0.00178758
NSMF	4.03615	5.3014	0.000390281		TP53TG5	-4.18895	5.03106	0.00183493
EMP1	1.80771	8.81506	0.000391595		TBX19	-3.03322	6.05648	0.00190641
RUNX2	2.46099	6.81433	0.000394927		SLCO6A1	-4.0319	5.21952	0.00191231
NFATC2	3.37106	5.70412	0.000420577		HACD1	-3.6606	5.29251	0.0019858
MSC	4.3802	5.07463	0.00043187		SYNPO2	-1.52167	8.32302	0.00200843
NKD2	3.24809	5.81441	0.000446766		FBXO31	-2.78355	5.81087	0.00202247
AKR1C8P	4.7955	5.24268	0.000457051		CDH13	-2.22872	6.84822	0.00203299
RAB15	4.27171	5.46128	0.000463128		GRIN2A	-3.50544	5.44083	0.00205952
TFCP2	2.84957	5.97147	0.000476721		NAALAD2	-2.72831	5.92349	0.00206248
LIN54	3.8165	5.45609	0.000481977		SLC10A5	-4.08473	4.97883	0.00207334
CREG1	1.9947	7.23646	0.000488399		HSPB9	-4.26377	5.03533	0.0021245
SH3BGRL3	2.40448	6.53462	0.000489305		ZNF850	-4.10182	5.21171	0.0021347
COL1A2	1.57987	13.337	0.000500153		DAAM2	-3.25976	5.78513	0.00217392
NOP10	2.30088	6.50013	0.000502513		OR2AG1	-4.08625	5.25687	0.00221267
EPSTI1	2.92525	5.93269	0.000504309		CYP2E1	-3.6196	5.23697	0.00224611
MAP4K1	3.00648	5.93679	0.000519267		CARD14	-3.093	5.96339	0.00228392
KIF18A	4.79295	5.25545	0.00051927		SPTBN5	-4.04922	5.18822	0.00229126
RFK	3.16062	5.7621	0.000535321		CCDC30	-2.9032	5.82444	0.0023094
HERPUD1	1.68631	8.90948	0.00054371		ASB11	-3.64983	5.39706	0.00237847
GJB2	4.33264	5.05752	0.000546768		NIPSNAP3B	-3.29121	5.52292	0.0023835
PDGFRA	1.91387	7.55667	0.000548633		SMIM21	-4.12147	4.98599	0.00240606
TSTA3	3.68896	5.45138	0.000549132		SYCE2	-4.13062	4.98828	0.00243608
OTOGL	4.65999	5.18767	0.000577922		LAMA5	-1.76118	7.36334	0.0024409
S1PR4	4.38564	5.07754	0.000583261		HSPA4L	-3.10763	5.90811	0.00244143
TMEM263	1.96836	7.26283	0.000584147		PPP1R12B	-1.71688	7.82308	0.0024838
COL12A1	1.78949	8.99467	0.000589265		TPM2	-1.45902	8.9029	0.00256909
MRPL30	3.79413	5.47344	0.00059557		SERPINC1	-4.01197	4.95191	0.00258667
ISM1	2.47422	6.5051	0.000595589		TMCO6	-3.86758	5.16117	0.00259676
CYB5A	2.416	6.59216	0.000599131		ZNF676	-3.80241	5.18597	0.00261188
KLF10	1.66375	7.94352	0.000623042		SYNM	-2.35693	6.32738	0.00263647
WDR76	4.34052	5.05589	0.000632589		PSMC1	-3.98353	4.94977	0.00266692
OSM	2.99082	5.95046	0.000634891		RAD54L	-4.06626	4.9746	0.00267653
C6orf62	2.83091	6.08634	0.000641865		HSF4	-2.42669	6.17904	0.00272026
MMP2	1.53928	9.89461	0.000646739		CRH	-4.12638	5.00708	0.00273698
PTGES	4.04858	5.3315	0.000667764		UCP1	-3.94376	4.94285	0.00280707
NUDCD1	3.91328	5.27457	0.000683638		SNX15	-3.37872	5.52126	0.00285378
ANXA1	1.46269	8.89304	0.000695723		BRMS1L	-2.42204	6.56415	0.00295411
AHR	1.58548	8.27144	0.000699051		MYLK	-1.16534	11.2266	0.00301939
NXT2	4.39446	5.07456	0.00070365		ERCC6L2	-3.00279	5.81229	0.00303388
SERPINH1	1.57886	8.46527	0.000740672		UMPS	-2.48304	6.10328	0.00306484
PTPN7	2.91666	6.19082	0.00074336		PGM5	-2.10274	6.5153	0.00307305
PAM	1.8676	7.4008	0.000743853		NET1	-1.45453	8.36296	0.00309599
LEPROTL1	2.30926	6.53145	0.000762688		SYNPR	-3.99457	4.95817	0.00318118
CUL5	2.37773	6.43135	0.000763955		FOXG1	-3.97248	4.95157	0.00325627
DGKD	2.70219	6.04007	0.000769351		XRCC2	-3.89062	4.93284	0.0032807
VEGFA	1.68613	8.4303	0.000771027		SRL	-3.80377	4.89134	0.00328833
HLA-DRB1	1.48014	9.99986	0.000778647		SGSM1	-3.60689	5.38898	0.00340729
MMS22L	3.98121	5.30319	0.000803292		SAMD12	-2.89863	5.88331	0.00351986
CCR2	3.76212	5.58376	0.000808051		KAT14	-3.09853	5.60478	0.00354872
COMP	3.06869	5.79178	0.000819815		AGXT2	-3.96471	4.938	0.00363237
MMP9	2.90264	7.17286	0.000825341		MRAP2	-3.91287	4.93696	0.00367738
GRK3	3.10569	5.60765	0.000877494		ERBB4	-3.47496	5.36069	0.00368093
STEAP2	1.78333	8.13771	0.00087765		CHMP4C	-3.84195	4.91161	0.00370063
TMEM179B	4.06478	5.33594	0.000887349		ADRA1A	-3.65892	5.51557	0.00372123
EMP3	2.48759	6.25307	0.000888281		RTL9	-4.0555	4.96593	0.00372333
FAM180A	3.55292	5.60097	0.000923429		CENPQ	-3.43349	5.31051	0.00381283
HTRA1	1.56125	8.76988	0.000928687		FAM129A	-1.46909	7.80371	0.0038131
NAV1	2.4172	6.31789	0.000939487		KRT12	-3.82243	4.90201	0.00382643
TAGAP	3.03174	5.83372	0.0009689		ANKRD45	-4.05895	4.9605	0.00385483
GPSM3	2.66179	6.04587	0.000992544		PIP4K2C	-2.10364	6.53251	0.00394061
IL27RA	3.64801	5.41029	0.00101166		VNN1	-3.99292	4.96189	0.00394136
ADHFE1	3.9106	5.31476	0.00101213		TSLP	-3.87918	4.93052	0.00399019
FRS2	2.97351	5.86062	0.00103837		PPP1R2B	-3.98717	4.9256	0.0041115
MDK	1.87278	7.37183	0.00103908		AKNAD1	-3.71133	4.85991	0.00412385
HECA	2.2429	6.5064	0.00104599		ZNF596	-3.67422	4.86471	0.00412871
SH3BP4	3.13416	5.60569	0.00105114		MUC20	-3.07137	5.86549	0.00417213
SMPD1	2.29568	6.31695	0.00105833		OSTN	-3.68516	4.86454	0.00425838
CEBPG	3.84065	5.27817	0.00106532		SLC5A5	-3.88222	4.91782	0.00429762
IGFBP3	1.96262	7.49177	0.00109027		NRCAM	-2.6424	5.82992	0.00432691
ZNF227	3.24916	5.82957	0.00110304		RBFOX1	-2.98842	5.72904	0.00438437
PAQR3	3.66548	5.33824	0.00110312		CXCL2	-2.14126	7.21036	0.00438678
ENO1	1.61912	8.10791	0.00111055		PGM2L1	-2.2662	6.24505	0.00442654
DDX41	2.99605	5.68166	0.00113576		NIPAL1	-3.92861	4.91776	0.0044615
TBC1D10C	2.70176	6.06897	0.00116879		NFIA	-1.37465	7.9283	0.00450543
EVI2B	2.32565	6.56918	0.00118844		ELF3	-3.24834	5.67793	0.00452397
STAT1	1.61818	8.11448	0.00121446		ZRANB3	-3.32043	5.37688	0.00455319
THBS1	1.30654	9.87718	0.00123476		GIPC3	-3.6619	5.0669	0.00460878
CHCHD4	4.25911	5.03675	0.00124925		PPP1R1A	-3.71109	5.04578	0.00468203
PRSS16	4.47618	5.08065	0.00125579		KIAA1328	-2.73901	5.80283	0.00476209
RASAL3	2.48511	6.17952	0.00125907		SALL4	-3.07342	5.46902	0.00487807
APOBEC3G	2.53954	6.05028	0.00128728		ZNF552	-3.63774	4.84044	0.00488886
CNTN3	3.32402	5.54285	0.00129409		TMEM178B	-3.69302	5.27382	0.00498203
CD14	1.55424	8.2161	0.00129735		KIF19	-3.6876	5.15859	0.00498987
FAM104B	3.7165	5.18728	0.00130016		GDAP1	-3.57816	4.83077	0.00508569
CBFA2T3	4.31088	5.03188	0.00132303		CTNND2	-3.56684	4.82663	0.00522629
KDELR2	1.50568	8.22413	0.00133646		ADRA2C	-3.28558	5.20886	0.00525785
CNTROB	3.39404	5.51541	0.00134221		HPSE2	-2.32051	6.18296	0.005292
SLC51A	3.63225	5.63612	0.0013665		CLRN1	-3.46357	4.7903	0.00539679
DUSP1	1.20421	11.7894	0.00136772		C12orf74	-3.67576	4.85192	0.00544822
TSC22D3	1.68709	7.9471	0.00140001		RAB3D	-3.42486	5.2017	0.00551399
CKAP4	1.79934	7.37011	0.00140327		PAX6	-3.50747	5.35603	0.00561962
MCUB	3.00855	5.72808	0.00141111		IRF6	-3.6465	4.84804	0.0056565
ADM	2.05113	6.96431	0.00145715		ZNF560	-3.74263	4.88539	0.00570686
PRKX	3.0748	5.68978	0.00148776		FBXO47	-3.21763	5.71365	0.00573812
CIITA	2.58817	5.95195	0.00152071		FDPS	-3.40356	5.35254	0.00574506
HCLS1	1.73307	7.44383	0.00152209		ZNF75D	-2.31329	6.16664	0.00575388
SSR3	1.60865	7.83539	0.00152889		RGP1	-3.63501	5.08038	0.00581246
PDCD6	4.4617	5.07439	0.00153633		TNNT2	-3.53022	4.81455	0.00585416
PPP2R1B	3.13615	5.72145	0.00154392		MAOA	-2.21	6.26121	0.00592263
LCP2	1.92512	7.08018	0.00154894		SCUBE1	-2.67945	5.70119	0.00597759
EPHA5	4.51466	5.09316	0.00155989		JPH1	-3.72507	5.11799	0.00602869
CLEC7A	2.17171	6.68647	0.00157476		PACSIN1	-3.71912	4.88241	0.00608183
CLCF1	4.29463	5.02277	0.00158634		HMGCS2	-3.75205	4.87603	0.00622911
DENND3	2.365	6.21829	0.00160442		RIMS2	-2.13519	6.43019	0.00628291
PCMTD2	2.30154	6.56243	0.00161099		CDK4	-3.87005	4.90194	0.00631656
MBD2	1.84093	6.96117	0.00161912		CCDC60	-3.64907	4.83403	0.00632148
PLTP	1.8338	7.13794	0.00163469		DDX4	-3.58224	4.835	0.00653996
CEP85	4.05385	4.95698	0.00164277		ABO	-3.45298	5.21711	0.006631
GRK6	3.09503	5.5286	0.00166374		CENPV	-3.47554	4.79829	0.00666045
CASP4	2.06732	6.75197	0.00169074		GJB1	-3.57208	4.82378	0.00671283
ARMH4	3.88502	5.20533	0.00171675		G6PC	-3.3505	4.7651	0.00671744
HMGB2	2.31794	6.21948	0.00173196		FAM9B	-3.59129	5.0933	0.00676213
MRGBP	4.20485	5.00242	0.00175168		FAM13C	-3.7967	4.8934	0.0068802
USHBP1	4.17934	4.99121	0.00177206		ARSF	-3.48139	4.79513	0.0069345
KCNAB2	2.88398	5.70259	0.00177224		AC074143.1	-2.63111	5.66989	0.00705132
B4GALT1	1.57239	8.11453	0.00179933		TNFSF4	-3.18907	5.43604	0.00710822
CD74	1.23966	12.0575	0.0018222		SLC38A1	-1.54021	7.57667	0.00715965
TPBG	2.3788	6.32347	0.0018632		UGT8	-3.63384	4.85321	0.00721186
SNX20	3.28777	5.4754	0.00187594		LIPJ	-3.661	4.8479	0.00724654
COLEC12	2.02267	6.71615	0.00187718		ASB2	-2.23333	6.17951	0.00726777
TMED3	2.23858	6.35399	0.00187812		DNASE1L3	-3.53993	4.81796	0.00727394
PUS10	4.0708	4.95624	0.00188515		USH2A	-3.42393	4.78215	0.00735324
TMEM69	4.04927	4.95232	0.00189283		SRRD	-3.24057	4.9149	0.00758168
DLL1	3.80169	5.19263	0.00191245		CEACAM19	-3.21442	4.73432	0.00795024
CLDND1	1.84395	6.98075	0.00191267		MAATS1	-3.27844	5.09429	0.00801699
EFEMP1	1.46146	9.00903	0.00193412		OR4F5	-3.76218	4.86771	0.00803629
MEIS3	3.97604	4.92922	0.00195753		RHOB	-1.21792	9.62998	0.00810701
GCLM	2.77985	5.75057	0.00197148		OR6M1	-3.71538	4.86729	0.00821543
TRIM21	3.13486	5.43036	0.00198636		SLC24A2	-2.96662	5.59476	0.00829965
SPARC	1.34125	12.6582	0.00200627		SLCO5A1	-3.17022	5.29097	0.00832307
RAD54B	4.1806	5.00387	0.00203787		OR10P1	-3.70473	4.86456	0.00837888
HLA-B	1.15476	11.3631	0.00203799		GAREM1	-2.30882	5.96338	0.00842637
TLR1	4.03038	4.95138	0.00204735		PLN	-1.33247	8.44927	0.00850629
NPAS2	4.01495	4.94386	0.00206585		DOCK5	-1.87627	6.64754	0.00865342
KIAA1324L	1.93802	7.14752	0.00208231		ZNF429	-1.92733	6.89058	0.00898752
CCDC80	1.35249	10.6654	0.00208771		CNTN6	-3.21834	5.30972	0.0091992
AP2S1	2.02078	6.51687	0.00208809		SCART1	-3.03946	5.41849	0.00922408
DUSP2	1.9533	7.14309	0.00210357		CLN3	-2.20746	5.94442	0.00927348
KCNE4	2.45379	6.16609	0.00211916		C18orf54	-2.61835	5.60194	0.00933988
CFAP300	4.36977	5.05944	0.00212659		AC020915.1	-3.60177	5.20509	0.00951402
ANKHD1	3.3987	5.25729	0.00213884		WDR64	-3.54445	4.80942	0.00951439
GBP3	2.37561	6.23203	0.0021429		THAP11	-2.06211	6.35549	0.00957867
CLIC6	3.93133	4.91819	0.00216354		TMPRSS11B	-3.56245	5.03304	0.00965593
CD53	1.65937	8.03179	0.00218422		RBMS3	-1.42698	7.09981	0.00984139
MCL1	1.22191	9.77065	0.00218758		C2orf50	-3.46055	5.09358	0.00987607
PSMB8	2.02465	6.61814	0.00227029		SLMAP	-1.53727	7.04792	0.00988627
AKAP10	2.16036	6.48303	0.00227415		C5orf46	-3.27909	4.74074	0.00990446
PTBP3	1.92178	6.89997	0.00227732		TIMELESS	-2.40037	5.95637	0.00993445
FAM110C	3.02364	5.64479	0.00228119		CACNA2D1	-1.63249	6.84506	0.00999573
SLC12A6	3.73701	5.19812	0.00228505		CCDC141	-2.68631	5.77832	0.010014
CH25H	2.61772	5.93708	0.00229005		TLR5	-3.52218	5.07529	0.0100203
CD6	2.64556	5.92781	0.00231174		SLC6A15	-3.21182	4.73422	0.0100328
USP37	4.16599	4.98555	0.00233099		ISLR2	-3.20611	5.28159	0.0100532
BMP2	3.61991	5.15308	0.00235011		ZNF26	-1.71971	6.68533	0.0101524
GCKR	4.08261	4.96757	0.00235489		GNMT	-3.39885	4.76807	0.0102225
TRIM22	1.70362	7.60004	0.00236356		ZPR1	-2.21215	5.87887	0.0102653
BRMS1	3.70985	5.21477	0.00241619		KANK2	-1.18213	8.36706	0.0103871
INHBA	1.72046	7.59909	0.00243353		LAMA1	-2.30515	6.03372	0.0104079
MDGA1	4.02746	4.9499	0.00243491		FZD5	-3.65053	5.04747	0.0104249
FOXF2	3.43252	5.37966	0.00244199		FBXO32	-1.5419	6.98648	0.0105962
PEAR1	2.78673	5.7871	0.00245266		PDZD7	-3.0383	5.12903	0.0106021
ZWINT	3.75175	5.21062	0.0024784		RTN4RL1	-3.4331	4.7991	0.010647
MIEF2	4.18129	4.98424	0.00250175		RNF32	-3.45088	4.80097	0.0107529
OGN	2.11466	7.00056	0.0025334		ZNF471	-2.36033	5.9885	0.0107951
PLXDC2	1.84211	6.76111	0.00255696		CLDN5	-1.98823	6.246	0.0108556
CD48	2.44795	6.00011	0.0025684		HDAC8	-1.97552	6.07075	0.0108682
NBPF9	3.79431	4.86914	0.00257177		NOSIP	-1.94399	6.1571	0.0108812
PDPN	2.10319	6.45692	0.00258318		ZNF789	-2.08254	6.47814	0.0109425
ELF1	2.25608	6.18264	0.00259445		NTRK2	-2.56903	5.39495	0.0111144
MEDAG	2.60326	5.98788	0.00262589		NR6A1	-3.4443	4.78811	0.0111974
CHI3L1	2.35044	6.48348	0.00263472		UQCC1	-1.70514	6.67795	0.0112233
VOPP1	1.96041	6.6189	0.00265248		OR1D2	-3.47529	4.7873	0.0112356
MS4A1	3.99951	4.94316	0.00265428		REL	-2.1907	5.98666	0.0113364
ZBTB41	2.43974	6.02844	0.00265907		SLC25A26	-2.07347	6.26739	0.0113377
PDE6D	2.66371	5.78497	0.00267509		PRKG2	-3.48911	4.79081	0.0113403
ATP1B3	1.71046	7.47263	0.00268376		SPP2	-3.48911	4.79081	0.0113403
CACNA2D4	3.93167	5.26393	0.00270558		ZNF408	-3.34917	5.05238	0.0113668
RWDD4	3.44051	5.3594	0.00271515		RMDN3	-1.77169	6.81893	0.0114145
RAB5A	1.73653	7.27758	0.00272169		ANKRD13A	-1.55278	7.16226	0.0114196
UCHL1	2.81965	5.74836	0.002724		COPS4	-1.67664	7.0583	0.011432
RAC2	1.87397	6.77457	0.00273441		OTOR	-3.63892	4.81422	0.0115201
TSPAN11	3.94086	4.91948	0.00275667		BMPR2	-1.41709	7.2175	0.011545
PRSS23	1.53096	8.4814	0.00276673		VCPKMT	-2.02301	6.38656	0.0116559
TESPA1	3.9408	4.91521	0.00277481		ADAMTS1	-1.31155	9.16419	0.0116581
ZFYVE28	2.64207	5.79829	0.00278051		PYGB	-1.74896	6.28007	0.0117062
ARF4	1.42018	8.72256	0.00278335		ZNF10	-2.17004	6.1567	0.0118856
GREM1	1.49242	8.45118	0.00286269		MLIP	-3.11966	5.30809	0.0119405
ADAM23	4.07275	4.96634	0.00287032		CATSPERD	-3.11294	4.70684	0.0119447
BMP6	3.97692	4.91765	0.00296932		BMX	-3.27704	4.74969	0.0119529
SLC39A4	3.92412	4.9051	0.00298999		MMP21	-3.54682	5.08183	0.0119813
GMFG	2.2051	6.32346	0.0030015		LRP5L	-2.72124	5.69148	0.0119865
ANPEP	3.9022	4.90874	0.00306186		CEP70	-2.0925	6.05265	0.0120499
MFSD9	3.64372	5.09882	0.00308101		CACNA1F	-3.4175	5.0477	0.0121009
ZNF174	4.07083	4.95644	0.0030863		FAM84A	-2.81305	5.60675	0.0121312
CLIC1	1.75489	7.02906	0.00309361		CAPSL	-3.5317	4.8123	0.012159
CD300A	3.12421	5.34435	0.00311023		GPR149	-3.5317	4.8123	0.012159
RHOG	1.81114	6.79781	0.00313869		ZNF773	-3.33494	4.7517	0.012212
ABRACL	2.54348	5.96136	0.00319411		EFCAB13	-3.31041	4.945	0.0125566
FAM107B	1.84058	6.90286	0.00320202		CSMD1	-3.24632	5.09268	0.0125835
MPPED1	4.27043	5.03943	0.00320618		IFNA13	-3.51146	4.80761	0.0126053
TST	3.8699	4.89503	0.00323929		LINC02218	-3.51146	4.80761	0.0126053
CASP8	2.18546	6.1623	0.00324846		OR5V1	-3.51146	4.80761	0.0126053
KANSL1L	3.61929	5.12079	0.00324877		TTLL7	-2.08405	6.20997	0.0126373
RCOR1	2.98434	5.4501	0.00328899		NR1H4	-3.43737	4.77252	0.0127029
CDC42SE2	1.82662	6.96743	0.00338194		ANKRD24	-3.44905	4.77495	0.0127186
WT1	2.28712	6.41413	0.00338471		ADGRF1	-3.23063	4.73564	0.0127868
POSTN	1.6039	8.60353	0.00340701		KCNMB1	-1.71244	7.20944	0.0128118
CXCR6	2.67972	5.78378	0.00340789		EN2	-3.13291	4.70067	0.0128553
S1PR2	2.5113	5.70166	0.00341769		STARD9	-2.09871	5.80849	0.0129288
LRRC15	1.93939	6.74287	0.00343252		SMURF2	-1.75807	6.70444	0.012939
PRKD2	2.27937	6.28598	0.00345894		LYZL6	-3.34657	4.77311	0.0129577
RASSF4	2.21498	6.30952	0.00347029		MICA	-1.65917	6.63368	0.0129733
FAS	2.13463	6.40678	0.0034763		NLRP5	-3.36267	4.7704	0.0131323
SMPDL3A	2.70296	5.87565	0.0035252		DNASE1L1	-3.21133	4.73031	0.0131537
CYTH4	1.95488	6.57577	0.00352654		RBPMS	-1.3234	7.66402	0.013241
ENSG00000184047	3.71118	4.84264	0.00354246		RPL39L	-2.7589	5.49618	0.0132596
ROR1	2.0636	6.46402	0.00357867		ANGPTL3	-3.519	4.79705	0.0134122
ALOX5	1.53786	7.45781	0.00358639		KLF11	-2.83955	5.56134	0.0134162
FICD	3.05842	5.46044	0.00361008		ZNF606	-2.72581	5.52538	0.013584
ARL6IP6	2.55332	5.95482	0.00361259		ZDHHC4	-3.13616	4.71714	0.013818
HSD11B1	3.32737	5.49038	0.00362631		ADCY8	-3.36008	4.7629	0.0138511
SMIM3	1.98511	6.64804	0.00363427		MUC16	-2.70421	5.58422	0.0139404
POLR3B	2.58596	6.01334	0.00365818		PDZRN4	-2.0769	6.23076	0.0139621
RNF175	3.91089	4.89886	0.00365996		LGALS8	-1.43562	7.54367	0.0140486
PKN3	3.86804	4.8864	0.00371421		ZNF782	-2.52697	5.85547	0.0141555
SLAMF7	1.91037	7.10442	0.0037385		SLC25A4	-1.74541	6.49216	0.014337
SEC11A	1.6268	7.12868	0.00376445		STC1	-2.3033	6.04792	0.014511
CDK17	2.03512	6.47481	0.00377202		TJP2	-3.06219	5.25865	0.0145115
C1QB	1.38732	8.42379	0.00382123		DLGAP2	-3.13445	4.71235	0.0145442
SOCS3	1.11289	10.4409	0.00385362		TMED8	-1.83391	6.44079	0.0145641
RCN3	1.79289	6.89556	0.00385709		KRBA1	-3.35685	5.13086	0.0145917
USP44	3.95415	4.93004	0.00390814		AKAP1	-1.48834	7.01204	0.0146036
TTC39C	3.4733	5.14269	0.00394873		AP003108.2	-2.42916	5.7177	0.0147644
AKAP11	1.9382	6.61175	0.00395114		SSMEM1	-3.48611	4.78212	0.0149045
IFITM2	1.14043	9.81992	0.00395619		USP2	-2.22478	5.8784	0.0149354
AHCTF1	2.46192	5.88015	0.00395635		LINC00672	-2.74106	5.62607	0.0149639
RERG	2.66516	5.8535	0.00395687		WIPF3	-2.38621	5.52839	0.0150029
BRPF3	2.2103	6.06297	0.00397804		TTC32	-2.66874	5.3995	0.0152314
SUMO3	1.52443	7.59958	0.0039787		AMIGO2	-1.92967	6.26819	0.0153276
AP1AR	2.63182	5.64608	0.00400747		REG4	-3.41755	4.78124	0.0153661
LMNA	1.2986	8.34248	0.00401458		CCDC157	-3.08466	4.6976	0.0153996
MARCKSL1	2.01014	6.70688	0.00402858		MAPKBP1	-3.13272	4.96624	0.0154025
RPS27L	1.40571	7.94444	0.00403398		PPP1R32	-3.13562	4.70003	0.0154186
TMEM131	2.25321	6.21972	0.00404287		ALCAM	-1.27091	7.62208	0.0154455
TRAPPC9	3.02308	5.39779	0.00405156		PRPH	-3.238	4.75382	0.015465
C21orf91	3.15072	5.24911	0.00406864		SPA17	-3.09732	4.69942	0.015538
C15orf61	2.70297	5.53296	0.00410669		ARHGAP8	-3.04948	4.69669	0.0155426
PTP4A2	1.42087	7.857	0.00412764		RESP18	-3.28583	4.74029	0.0155852
PLAUR	1.86799	6.60841	0.00413944		LRRN3	-2.41376	5.67187	0.0157613
CDK20	3.86471	4.89559	0.00416304		OR10Z1	-3.26907	4.74438	0.0158932
METTL23	2.42999	5.87202	0.00416719		MYO7B	-3.39751	4.77687	0.0159104
VRK1	3.78053	4.86675	0.0042314		CNOT1	-2.18626	5.83649	0.015928
KDM2B	2.10846	6.27397	0.00427718		ANGPTL5	-3.48173	4.77162	0.0159567
ARHGAP18	1.98114	6.40772	0.00427739		SLC6A13	-3.22887	4.73935	0.0159756
NAMPT	1.2851	8.69062	0.0042814		SLC5A11	-2.99014	4.68678	0.0160205
LGALS9	2.4039	5.96356	0.00431763		TTLL8	-3.23962	4.73801	0.0160295
CCN4	1.6438	7.38624	0.00438302		KLHL30	-3.22765	4.74389	0.0160725
RCHY1	2.51674	5.9713	0.00440645		MOB2	-1.93232	5.91159	0.0163984
LDLRAD4	2.38062	5.87442	0.00441978		LIPA	-1.45967	8.61689	0.0165167
CDH11	1.33682	9.25957	0.00441979		CCDC28B	-2.99969	4.68545	0.0166861
FYB1	1.65948	7.2908	0.00448071		SCIN	-2.07966	6.1332	0.0167319
ZFP3	3.93298	4.92002	0.00449285		CAB39L	-2.11259	5.77174	0.0169888
RCN1	2.02247	6.27967	0.0044998		CX3CR1	-2.69756	5.52955	0.0170615
PHACTR2	1.63574	7.21695	0.00452562		OR51G1	-3.19499	4.72401	0.0170621
CLCN4	3.99981	4.93267	0.00452668		MED17	-2.5979	5.43511	0.0173084
CYCS	1.75128	6.77483	0.00456385		HOXA11	-3.20126	4.72478	0.017331
RGS2	1.42184	8.27126	0.0045881		SOX13	-2.30241	5.59375	0.0173602
JUND	1.13432	9.42839	0.00460419		CLVS1	-3.17261	5.14266	0.0174537
P2RY10	3.04088	5.50561	0.00460595		KIF9	-3.14879	4.72363	0.0175984
BTG1	1.21975	8.99286	0.00464845		SNCG	-2.53324	5.45339	0.0177937
DENND5B	2.34732	5.97263	0.004669		C1orf115	-2.42155	5.42128	0.0178127
DGKQ	2.76378	5.67354	0.00468787		LIN7A	-2.08275	6.13443	0.0178817
ITGB8	3.28551	5.3052	0.00469593		TBX4	-1.64196	7.06199	0.0178901
TMEM176A	1.51293	7.66778	0.00469728		ITGA7	-1.47373	6.9218	0.0179224
SLC35A1	2.1855	6.04642	0.00478101		RBM20	-2.51667	5.49634	0.0179245
ADAMTS20	4.1233	4.9862	0.00479328		PPFIA4	-3.1184	4.71207	0.0181186
TNK1	3.76056	4.85679	0.0047956		SLC9A2	-3.28949	4.76168	0.0181854
CPEB4	1.61534	7.20118	0.00483021		ZNF454	-3.47574	4.99372	0.018262
TFAM	3.09971	5.31614	0.00483245		TOPAZ1	-3.07502	4.70716	0.0182872
RCAN3	2.34082	6.17223	0.00484713		WNK4	-3.17031	4.70509	0.0184887
SURF4	1.48015	7.38844	0.00485105		SSTR2	-2.31333	5.76387	0.0185529
TMEM74	3.87933	4.89512	0.00493698		SLC25A23	-2.36809	5.58233	0.0186175
CDK7	3.60481	4.81802	0.00494822		COL27A1	-1.40444	7.11793	0.0186959
KLF6	1.18053	9.25598	0.00495003		CNMD	-3.0978	4.70546	0.0187073
PNRC2	1.78418	6.74815	0.00500841		DPPA4	-2.74237	4.63234	0.0187281
WEE1	1.96122	6.37808	0.00503545		SPRYD4	-3.17429	5.04734	0.018731
PSMB2	1.47814	7.63698	0.00503843		PHC1	-2.93643	4.66512	0.0187849
F13A1	1.28281	9.48806	0.00505478		DPP10	-3.13968	4.70091	0.0188284
CXCR4	1.68047	8.32952	0.00505936		NTF3	-2.08733	5.9265	0.018833
KIF7	3.53453	4.79926	0.00506237		CCDC33	-3.38715	5.00033	0.0189188
MFHAS1	2.77949	5.37284	0.00508707		ALDH3A1	-3.42141	4.98156	0.0190602
CIDEC	4.03301	4.9514	0.00511165		TJAP1	-2.07729	5.75236	0.0190659
DPEP1	2.27367	6.00471	0.00516194		ZNF197	-2.2242	5.83668	0.0190678
RPL28	1.22705	8.55261	0.00521137		ZNF827	-1.56561	6.54789	0.0191071
LYN	1.7954	6.71249	0.00521656		LRRC19	-2.62132	5.77939	0.0191635
GNL3	2.31352	5.9516	0.00523348		ZNF630	-2.85642	5.40676	0.0192311
SENP5	2.12295	6.24054	0.00525301		STRIP2	-3.29074	5.11874	0.0193014
TNFRSF12A	2.48358	5.6485	0.00525644		CRYBB1	-3.29359	4.74954	0.0193473
ATP23	3.83622	4.88783	0.0052614		MT1M	-2.36347	5.56633	0.0194206
CYSLTR1	2.99584	5.42993	0.00529109		PRRT2	-2.83013	5.0071	0.0194632
ORAI1	2.63926	5.61494	0.00529543		AK8	-3.03794	4.69756	0.0194895
PRR14	2.18268	6.10027	0.00530488		ALDH8A1	-2.58257	4.60399	0.0195328
STAT5A	2.22495	5.9983	0.0053175		NR4A1	-2.35554	5.48199	0.0196153
PRSS41	4.08403	4.97254	0.00532213		LRRTM1	-2.87633	4.65459	0.0196271
ATP2A3	2.27606	5.81567	0.00534848		BPIFA3	-3.27385	4.74552	0.0197087
CMTM8	3.81995	4.88435	0.00537667		HCN4	-2.88103	4.65625	0.0197525
EFTUD2	2.32238	5.96197	0.00543079		BEST2	-3.26639	4.744	0.0198468
OPRM1	3.47768	5.35645	0.00543214		CATIP	-3.26639	4.744	0.0198468
RFT1	3.43249	5.10126	0.00545797		KIR2DL3	-3.26639	4.744	0.0198468
IL10	3.82072	4.87989	0.00546749		ZNF460	-3.00834	4.69063	0.0198504
NBEAL2	2.60602	5.55423	0.00556035		AC139530.1	-3.30963	4.73882	0.0198788
SVEP1	1.41666	8.35207	0.00565935		DUSP27	-3.30963	4.73882	0.0198788
RB1	1.65223	7.07215	0.00568739		HDDC3	-3.10756	4.69499	0.0198829
TRMT6	2.71525	5.63858	0.00569032		OR10AD1	-3.26365	4.74344	0.0198977
ANKS1B	3.63122	4.82543	0.00570001		HAO1	-3.4009	5.02401	0.0200896
HLA-DQB1	1.98095	6.36177	0.00572794		RAVER2	-3.29282	4.93372	0.0201751
LEF1	2.82587	5.49033	0.0057665		APBA1	-2.88488	5.2118	0.020239
FAM199X	2.24145	5.98558	0.00577667		DNAJC27	-2.41844	5.52853	0.0202461
RGS22	3.18923	5.22714	0.00578008		KLK8	-3.18199	4.74333	0.0203568
ARHGAP30	1.93631	6.46215	0.00578066		ZNF514	-1.79926	6.08934	0.0206193
SLC2A3	1.21618	8.91982	0.00578408		ZBED8	-2.74824	5.34233	0.0206603
ANKRD33B	3.82675	4.88099	0.00580419		TMEM47	-1.32666	7.16269	0.02073
CMPK2	3.16625	5.24429	0.00583853		TFDP3	-3.2178	4.73418	0.0207688
TMEM147	1.63184	7.01032	0.00586881		SPDYE1	-3.1882	4.73639	0.0207944
RPL13A	1.11391	9.62351	0.00589556		MCM10	-2.99963	4.68244	0.0208255
FXYD5	2.16148	6.08601	0.00591503		ATP13A4	-3.27257	4.98931	0.0209511
SAT1	1.17313	9.49594	0.00597508		NKD1	-1.69835	6.3445	0.0210124
PGK1	1.21283	8.69873	0.00600774		AC136616.2	-2.96808	4.68067	0.0210191
TPD52	1.97794	6.78502	0.00601207		MET	-2.45061	5.64801	0.0210318
HLA-DRB5	1.25163	8.82009	0.00604277		ZC3H12B	-2.72986	5.19765	0.0211128
PGM3	1.71996	6.84329	0.00609194		HGD	-2.9889	4.68052	0.0211875
TMEM150A	2.91538	5.25205	0.00609391		EGFR	-1.7024	6.60109	0.0213154
WNT3	3.84388	4.8713	0.0061099		CCP110	-2.05839	5.94041	0.0213216
NNMT	1.16145	8.9137	0.00611121		DEXI	-3.20548	4.95063	0.021405
CD248	1.73642	6.85329	0.00618623		ZNF846	-2.64049	5.44205	0.0215049
DIO2	2.36411	6.06539	0.00620744		CLDN2	-3.21796	4.72187	0.0215983
IMPACT	2.25723	5.92358	0.00624856		ADAMTS9	-1.6964	6.65488	0.0216349
C1orf216	3.1205	5.22797	0.0062909		VAMP3	-1.25764	7.23566	0.0216383
PLVAP	2.12317	6.17281	0.00637538		TEAD3	-1.57179	6.41034	0.0216421
ICA1	3.26009	5.27973	0.00638283		HOXA1	-3.01403	4.67913	0.0216526
AC009779.3	3.94789	4.9231	0.00638597		ZNF17	-2.40565	5.68552	0.0216708
MAP4K2	2.31336	5.84304	0.00639408		TEK	-2.53196	5.48582	0.0216859
TRIM49C	3.76881	4.85986	0.00644641		MEFV	-2.98919	4.84302	0.0217243
TMEM39A	1.84413	6.55708	0.00648682		HNF1A	-2.94312	4.67965	0.0217575
CARD8	1.69531	6.80761	0.00649873		RAPH1	-2.92316	4.66928	0.0222231
CD209	1.69613	6.95405	0.00651396		GAS2L2	-3.09724	4.72257	0.0222599
CPE	1.35355	7.72787	0.00651709		OR2A4	-3.15815	4.71719	0.0223274
SLC43A3	1.85086	6.43722	0.00655925		TOB1	-1.37651	7.17065	0.0223785
MYNN	2.26351	5.89141	0.00657839		ANKRD62	-2.92317	4.66365	0.0230115
DENND2D	2.9709	5.31046	0.00657863		STEAP3	-3.06279	5.02262	0.0231537
BHLHE41	2.1058	6.23833	0.00657943		LGALS4	-3.35434	4.93326	0.0232135
DOK3	2.54665	5.76678	0.00662007		RANBP17	-2.28992	5.57519	0.0232754
PRDX4	1.42374	7.74384	0.00663738		FAM186B	-3.07974	4.71065	0.0233013
VEGFD	3.30368	5.55972	0.00668641		PLA2G2C	-3.07974	4.71065	0.0233013
ITGAM	2.03684	6.33996	0.00669808		ZC2HC1C	-2.84245	5.21049	0.0234646
NKG7	2.69476	5.5868	0.00670406		CNBD2	-3.15387	4.70238	0.0234927
SIRPA	1.85859	6.60189	0.00671771		PRPF3	-1.53302	6.75749	0.02356
NDUFB3	1.61902	7.16843	0.00672674		FSIP2	-2.8748	4.66381	0.0235811
NEK7	1.81584	6.51669	0.00673672		PCDHA4	-2.31845	5.59973	0.0236784
LSP1	1.81398	6.60932	0.00674108		PBX1	-1.14366	8.09073	0.0237822
GINS3	3.50977	4.78364	0.00676262		KCNRG	-3.13365	4.69894	0.023915
KDSR	1.63977	6.76441	0.00677879		SLCO1B1	-3.13365	4.69894	0.023915
FGF7	1.44758	7.92095	0.00679755		OR14J1	-3.22255	4.89816	0.0244284
BASP1	1.60203	6.96689	0.00681721		KLHL33	-3.24475	4.89725	0.0244605
NFYB	1.58082	7.16892	0.00683374		DUOX1	-2.69222	4.6217	0.0244887
TMEM158	2.92935	5.3597	0.00684725		KLHL14	-3.19632	5.06906	0.0247556
TOX	3.30366	5.25036	0.00694672		KIF2C	-2.5973	5.55758	0.0249603
TRAT1	3.16237	5.24819	0.00694869		GSTZ1	-2.65042	4.61847	0.0250148
KCNJ15	2.41926	5.76322	0.00699046		MROH2B	-2.80695	4.64831	0.0251445
CD38	2.32604	6.01225	0.00703414		SDR42E1	-2.80695	4.64831	0.0251445
FGD3	2.09632	6.349	0.00706262		TAGLN	-1.72743	6.42317	0.0251671
INHBB	2.39534	5.95141	0.0070693		CENPN	-2.82474	4.64751	0.0253068
EML4	1.63172	7.07176	0.00707067		MLH1	-1.35516	7.94257	0.0253206
TNFAIP3	1.6233	7.25166	0.00708508		ASNS	-2.99939	4.69144	0.0254247
NRP1	1.28612	8.0699	0.0071845		GMNC	-2.99939	4.69144	0.0254247
FGD2	1.9411	6.3886	0.007301		MYOCOS	-2.99939	4.69144	0.0254247
NUDT1	3.51482	4.79336	0.00730336		HIST1H2AG	-2.83257	4.6488	0.025559
HMGB3	3.60919	4.81356	0.00733663		PITPNM3	-2.7709	4.64729	0.0256803
KCNQ3	3.57899	5.08497	0.00734191		PNMA5	-3.05209	4.68515	0.0256937
EVI2A	2.00697	6.25074	0.00735533		POU3F4	-2.82304	4.64724	0.0257816
AC091057.6	3.79342	4.86925	0.00736022		GRIK5	-2.82114	4.64693	0.0258265
RTL10	3.04145	5.19384	0.0073642		ASPRV1	-2.64515	4.61446	0.0259731
LST1	2.28418	5.87884	0.00737849		OPRD1	-2.28543	5.59653	0.0259829
2021-09-01	3.60145	4.80956	0.00740266		KCNQ4	-2.80825	4.84728	0.0260574
CFI	1.59538	6.98894	0.00742078		ARL17B	-3.00863	4.68415	0.0260706
C14orf119	1.75541	6.59206	0.00750568		TMEM8B	-1.55186	6.55085	0.0260834
CCL2	1.1915	9.48565	0.00750972		GAGE1	-2.84417	4.6443	0.0261909
PNP	3.57174	4.80586	0.00751688		OIP5	-2.96234	4.68443	0.0263045
CDK19	3.52837	5.14305	0.00752288		LHCGR	-2.98981	4.68084	0.0265134
ARHGAP4	1.90542	6.25418	0.00763982		LIN28B	-2.98981	4.68084	0.0265134
PARP12	2.0819	6.07386	0.00764334		CDK18	-2.09859	5.53489	0.0266663
ADAMTS7	3.26436	4.72965	0.00764951		SMG8	-2.62459	5.2575	0.0266731
BHLHE40	1.11793	9.47932	0.00765424		GPD1L	-1.74191	6.46607	0.0266794
FAM174A	2.90248	5.26824	0.00766258		CCDC83	-2.9827	4.67959	0.0266824
TNFSF13B	1.78234	6.86689	0.00767832		ARHGAP10	-1.75486	6.03471	0.0268103
SLC25A13	2.55136	5.45033	0.0076809		TRPC5OS	-2.78002	4.64019	0.0268165
HLA-DQB2	3.20842	5.127	0.00768519		INHBE	-2.79237	4.63663	0.0268828
COPZ2	1.7563	6.71783	0.00771951		DSCAML1	-2.80972	4.63962	0.0269254
ABI1	1.63403	7.30363	0.00776701		CPED1	-1.51354	6.62997	0.0271482
WNT10A	3.71975	4.83406	0.00777901		ATP6V1E2	-2.71414	5.3085	0.0271897
ADSS	2.09718	5.97771	0.00780241		ADGRG3	-2.7412	4.63725	0.0272053
PARVB	2.21361	6.05419	0.00780331		SGIP1	-2.05139	5.86998	0.0272597
TMF1	1.74863	6.59282	0.00790711		ARHGEF25	-2.07347	5.69633	0.0273294
HLA-DMA	1.3068	7.97123	0.00794542		TACC2	-1.62449	6.73678	0.0275371
IL1R1	1.36817	8.18069	0.00798301		SCEL	-2.76384	4.6322	0.0275904
FNDC10	3.55571	4.8001	0.0079912		CAND2	-2.62511	4.60708	0.027699
PAPPA	3.35058	4.74852	0.0080177		ZNF140	-2.55877	4.60105	0.0277036
GDF15	3.3264	5.03837	0.00802744		CCDC122	-2.06409	5.94144	0.0277232
B4GALT7	2.45538	5.61517	0.00804136		SLC7A3	-2.89697	5.37477	0.0277516
THAP4	2.47419	5.54338	0.0081065		TLDC2	-3.094	4.95079	0.0277706
FCRL4	3.64161	4.8333	0.00811822		TNFRSF10D	-1.93955	5.91813	0.0277748
ST8SIA4	2.04076	6.22527	0.00814993		MMP27	-2.93639	4.6715	0.0278084
CPXM1	1.80211	6.40879	0.00815127		ATOH8	-2.67306	5.20607	0.0278172
OASL	3.65979	4.82908	0.00816633		PTGIR	-2.0326	5.68555	0.0278488
CASP1	2.4895	5.7067	0.00822239		COL9A2	-2.24307	5.61763	0.0279127
THEMIS	3.64828	4.83286	0.00824941		KCNC4	-2.12702	5.60974	0.0279399
EAF2	3.58386	4.80131	0.00830265		ARHGEF33	-2.70923	4.62837	0.0280263
GALNT15	3.37944	5.05577	0.00835075		ADGRB1	-2.59597	4.60265	0.0281961
FEN1	3.32809	4.74455	0.00840971		POLR2D	-1.71791	6.35827	0.0282774
ITM2C	1.25009	8.60862	0.00845094		MYOCD	-1.70849	6.37734	0.0286569
RFLNB	2.26812	5.73044	0.00848249		CCDC93	-1.6481	6.66866	0.0286987
UFM1	1.42821	7.36808	0.00850868		ATP2A1	-2.9529	4.66112	0.0288825
UBALD2	2.41782	5.55097	0.00858522		FAM205C	-2.9529	4.66112	0.0288825
HPS6	2.7902	5.38214	0.00859668		SHISA2	-3.28895	4.90073	0.0289277
DCN	1.05181	11.6475	0.00862104		BORCS8-MEF2B	-2.87054	4.66412	0.0289977
TCIM	1.8734	6.35616	0.00865961		LCT	-2.87054	4.66412	0.0289977
RAD21	1.48966	7.13613	0.00870919		SERPINB2	-2.87054	4.66412	0.0289977
SRPRA	1.50356	7.40157	0.00874495		NANP	-2.73605	5.26971	0.0289994
SMCR8	3.60452	4.81917	0.00875757		ACOT11	-2.62838	5.12467	0.0292323
MLKL	2.70471	5.57795	0.00876099		BHMT	-2.7655	4.62571	0.0292968
TAPBPL	2.55739	5.48404	0.0088581		PROSER2	-2.93342	4.65813	0.029367
EYA2	3.60923	4.81409	0.00886985		OGFOD3	-1.71759	6.20834	0.0294696
CTSL	1.42183	7.30955	0.00888282		SBSPON	-1.78207	6.14412	0.0298833
RPUSD4	2.65764	5.37503	0.00890896		FATE1	-2.83437	4.65772	0.0299575
DDX52	2.26829	5.99473	0.00891835		OR10H4	-2.83437	4.65772	0.0299575
ARRDC5	3.64281	4.81648	0.00892972		PTPRH	-2.83437	4.65772	0.0299575
COL8A1	1.39403	9.0205	0.00893494		SLITRK3	-3.11156	5.03563	0.0302453
TMEM185A	3.58787	4.81482	0.00897421		LYSMD1	-2.36752	5.43539	0.0304386
ATF3	1.17407	8.43871	0.00897473		ASB5	-2.64567	4.61475	0.0307061
IGDCC4	1.7625	6.82383	0.0089947		CASZ1	-2.74111	5.27096	0.0308135
SPCS1	1.28109	8.0578	0.00900292		OR8S1	-2.84177	4.65041	0.0308898
CD163	1.41578	7.64773	0.00903936		INHA	-2.63322	4.61288	0.0309422
YDJC	3.2259	5.029	0.00907448		DACH2	-2.64914	4.61528	0.0310727
TCF12	1.53999	7.21226	0.00912001		FUT1	-2.4423	4.58343	0.0312556
PICALM	1.27822	7.80666	0.00919031		IMMP2L	-2.74852	5.08454	0.0313313
CD44	1.14503	8.80898	0.00920601		HSD17B2	-2.92356	5.14921	0.0313839
RAB11A	1.42076	7.12434	0.00922142		ANO4	-2.82354	4.64746	0.0313849
TMEM30B	3.60476	4.817	0.00932313		OR5H14	-2.82354	4.64746	0.0313849
FYN	1.65099	6.86289	0.00938215		TRAPPC3L	-2.82354	4.64746	0.0313849
NRP2	1.59166	6.91036	0.00940454		GP2	-2.85494	4.64614	0.0314019
P3H1	1.80848	6.55731	0.00949519		MTBP	-2.63821	5.26864	0.0314806
ZNF267	2.6352	5.4855	0.00952832		KIRREL3	-2.81666	4.64635	0.0315738
ODF4	3.91587	4.8924	0.00953052		OR51B4	-2.84778	4.64505	0.0315945
IGF2R	1.68754	6.4966	0.00956595		AC025287.4	-3.25392	4.91632	0.0316095
SOCS1	2.63254	5.44647	0.00957324		SLC17A2	-2.81414	4.64594	0.0316433
ACSL6	3.12827	5.16906	0.00958272		FRMPD2	-2.88252	4.77967	0.0317286
CYP27B1	3.68285	4.83121	0.0096088		SUMF2	-1.78612	5.92508	0.0317996
IRF4	2.22854	5.79684	0.0096263		TRNP1	-2.36764	5.32777	0.0318206
THY1	1.28201	7.84673	0.00969745		INSM1	-2.60435	4.60855	0.0318241
HCST	2.01066	6.05419	0.00970305		PABPC5	-2.68243	5.31786	0.0318544
SEC14L1	1.51779	7.27764	0.00971719		SLC6A4	-2.2977	4.56075	0.0319994
BNIP1	3.07143	5.2229	0.00971916		PHF20	-1.23231	7.39279	0.0320795
TSPAN32	2.72661	5.32918	0.00980433		RPRD1A	-1.26733	7.23808	0.0321004
SIAH2	2.6173	5.49145	0.00987798		TSPAN6	-1.75536	6.16046	0.0324586
TYMP	1.6225	6.56246	0.00991786		IL17B	-2.59336	4.60684	0.032609
ANXA5	1.1546	8.869	0.00991899		DEUP1	-2.58859	4.6061	0.0327417
FRAT1	3.43105	4.769	0.0100123		PRKCZ	-2.77187	4.63916	0.0328304
ZNF180	3.09481	4.6921	0.0100569		VTN	-2.54914	4.60348	0.0329682
HSPA6	3.35549	4.74893	0.0100862		SLPI	-2.35871	4.57158	0.0330426
ZNF101	2.08233	6.07561	0.0101265		PSPN	-2.98309	4.79675	0.0330537
PDGFC	1.88171	6.28666	0.0101353		SPATA3	-2.40659	4.5765	0.0330798
RAB11FIP2	2.11526	6.02193	0.0101669		C2CD2	-1.90626	5.84824	0.0331217
GZMB	3.29847	4.73931	0.0102261		SUSD5	-1.92718	5.9231	0.0333184
RPS15A	1.22148	8.1929	0.0102471		TMTC4	-1.87508	5.94546	0.0333715
FKBP1C	3.4554	4.77758	0.0102906		COL28A1	-2.40727	4.57661	0.0333821
PIK3R5	2.57312	5.53752	0.010292		MEF2B	-2.72884	4.63628	0.0334324
BMP1	1.95904	6.1593	0.0103304		SLC22A2	-2.72884	4.63628	0.0334324
GAPT	3.52628	4.79482	0.0103514		HIF3A	-1.82926	5.86775	0.0335271
RGCC	1.32157	8.10566	0.0103858		AC139768.1	-2.21173	5.54261	0.0338511
SUCNR1	3.40785	5.07398	0.0104102		LNX1	-3.01843	4.85081	0.0338711
ST6GALNAC4	2.50816	5.58211	0.0104141		ZNF540	-2.75008	5.10109	0.0339611
FZD6	2.23273	5.87522	0.0104162		FAM19A1	-2.57108	4.59881	0.0340371
ITM2A	1.7895	6.65732	0.0104227		SEL1L2	-2.58302	4.60069	0.0340735
CCL19	1.92254	6.94676	0.0105206		MYOM1	-1.73444	5.93028	0.0341361
CALU	1.12454	8.59416	0.0105236		ZNF90	-1.82878	6.18909	0.0341659
ARHGAP9	1.66397	6.9817	0.0105427		TCF23	-2.5924	5.14612	0.0343095
PRR5	2.63151	5.34976	0.0105831		TSPYL5	-1.74323	6.35287	0.0343514
GNAI2	1.12505	8.28809	0.0106426		DRC1	-2.69371	4.6305	0.0344849
CDC42EP5	3.16445	4.70636	0.0107033		KRT79	-2.69371	4.6305	0.0344849
SELPLG	1.9052	6.15455	0.0107659		LCMT1	-1.98623	5.45782	0.0345404
SLAMF1	2.46311	5.58209	0.0107955		FHOD3	-2.54909	4.59602	0.034589
ZFP36	1.02164	11.4128	0.0108071		PNLIP	-2.54909	4.59602	0.034589
EXOSC9	3.21815	5.26832	0.0108352		ZNF30	-2.43721	5.36428	0.0346688
CD33	2.10251	5.84001	0.0108362		CLEC17A	-2.55237	4.59085	0.034676
FLRT2	1.39854	7.64318	0.0109564		DLGAP4	-1.3046	6.64985	0.0346805
DCTN5	1.91845	6.14604	0.0109966		MCF2L	-1.67823	6.26881	0.0346837
ANKRA2	2.1995	5.97871	0.011018		PTPRU	-2.06993	5.40729	0.0347434
PRRC1	1.60811	6.88598	0.0110875		LRRC7	-2.74973	5.19889	0.0347846
RHOA	1.05402	9.00168	0.0111041		HS1BP3	-2.25274	5.52381	0.0349301
TRMO	2.94608	5.16897	0.011112		PDE5A	-1.32559	7.11339	0.0349845
ME1	2.55131	5.4365	0.0111137		ARMC1	-1.52605	6.47804	0.0351115
LMAN2	1.48686	7.02318	0.0111551		VWA3A	-3.02438	5.02475	0.0352254
OPRL1	3.15116	4.70408	0.0112904		PCDHB6	-2.34743	4.56812	0.0353232
C15orf48	3.77425	4.87271	0.0112932		ZNF675	-2.47615	5.28794	0.0353436
ACBD6	1.90899	6.38105	0.0113066		ZNF624	-3.03645	4.90566	0.0353741
RALGPS2	2.45262	5.58981	0.0113194		ETV2	-2.46562	4.58801	0.0356969
KIF5C	3.45655	5.14894	0.0113343		PDE3A	-1.52177	6.37802	0.0358078
CD40	1.82817	6.37802	0.0113911		TSEN2	-2.32212	5.56949	0.0360424
ZFAND2A	3.19214	5.18722	0.011398		LYST	-1.27091	7.16608	0.0361647
SARAF	1.21019	8.60167	0.0113998		SEC14L3	-2.66109	5.08831	0.0362015
FBXO2	3.60723	4.81202	0.0114626		PILRB	-2.28792	5.54181	0.0362355
FCRL2	3.51817	4.7847	0.0115199		CHODL	-2.49739	4.58817	0.0362802
VKORC1L1	1.82231	6.18236	0.0115716		MRPL48	-1.6803	6.2426	0.0363129
CHPF	1.84837	6.28061	0.0115885		NMU	-2.71977	4.61888	0.036516
MB21D2	2.72683	5.25599	0.0115957		CCM2L	-2.4249	5.3992	0.036871
NME8	3.36393	4.75583	0.0116408		GALNTL5	-2.44056	4.58445	0.0369691
TATDN3	2.61014	5.29245	0.0116449		KCNK9	-2.70127	4.61636	0.0370789
LIMD2	1.89297	6.15741	0.0116454		NTN1	-2.05843	5.56409	0.0371219
GCC1	3.51369	4.78086	0.0116487		NFAM1	-2.33503	5.40271	0.0372901
ATG16L1	2.09076	6.08668	0.0116869		CCL24	-2.65297	4.61592	0.0372978
PDE4B	1.44462	7.25856	0.0116879		GOLGA6L7	-2.65297	4.61592	0.0372978
MDN1	1.74198	6.5938	0.0116986		HIST1H3E	-2.65297	4.61592	0.0372978
CSF1R	1.35395	7.38065	0.0117109		MGAT5B	-2.65297	4.61592	0.0372978
HIST1H2BG	2.41515	5.78501	0.0117599		OLFM3	-2.65297	4.61592	0.0372978
ZSCAN25	3.33842	5.09906	0.0117857		SLITRK1	-2.65297	4.61592	0.0372978
SP140	2.97814	5.18157	0.011796		MSRB3	-1.2243	7.16099	0.0374091
GAS1	1.83943	6.44198	0.0119093		NSG2	-2.41958	4.58139	0.0376321
FKBP1A	1.17564	8.07093	0.0119165		ADCY10	-2.41646	4.58096	0.0377248
DCTD	1.46747	7.03717	0.0119309		C11orf40	-2.57463	4.61363	0.0377742
AURKB	3.35663	4.74877	0.0119767		LYPD2	-2.57463	4.61363	0.0377742
ANXA2	1.08193	9.01881	0.0119936		TACR2	-2.57463	4.61363	0.0377742
SNAI1	1.94412	6.0649	0.0119943		F2RL3	-2.6355	4.61336	0.0378561
SRF	1.5234	6.99103	0.0120429		KRTAP10-10	-2.6355	4.61336	0.0378561
HDAC7	1.58672	6.58447	0.0120559		NR2E1	-2.6355	4.61336	0.0378561
TNIP2	2.55369	5.37227	0.0120634		TCN1	-2.6355	4.61336	0.0378561
HDLBP	1.19172	8.45594	0.0120676		ELF2	-1.46934	6.4842	0.0378908
IRF3	1.63064	6.46497	0.0121142		DTNA	-1.63359	6.18662	0.0379488
FASLG	3.38914	5.0732	0.0121361		ZBTB8B	-2.3901	5.26588	0.037973
NR4A2	1.44372	7.4023	0.0121873		GPRC5C	-1.76694	5.78638	0.0380099
MAP1LC3B	1.45558	7.01908	0.0122032		CYP26C1	-2.62891	4.61239	0.038069
RNF113A	2.95375	5.3206	0.0122146		DSG4	-2.62891	4.61239	0.038069
COQ2	2.60392	5.38855	0.0123865		PRKCG	-2.62891	4.61239	0.038069
RAB1A	1.12772	8.6428	0.0124186		TNFSF18	-2.62891	4.61239	0.038069
RNASEL	2.50213	5.43839	0.0124207		NTN5	-2.42972	4.5798	0.0380797
TBPL1	2.76688	5.13016	0.0124383		AC003002.2	-2.62649	4.61204	0.0381474
MCTS1	1.53519	6.81682	0.0124691		GSDMA	-2.42291	4.57888	0.0382927
TIGIT	2.82803	5.20948	0.0124825		OSR1	-2.22589	5.35546	0.038349
ZNF567	2.46227	5.43718	0.0125455		KIF2A	-2.37877	4.57511	0.0383932
TWIST1	2.12234	5.93816	0.0125509		C14orf178	-2.43151	4.57563	0.0388329
ETS1	1.41777	7.17186	0.0125524		SMCP	-2.43151	4.57563	0.0388329
ZDHHC3	2.19069	5.81723	0.0125531		ZNF426	-1.66667	6.05321	0.038925
WDR86	3.32358	4.74427	0.0125689		SEC14L6	-2.57147	4.60788	0.0389844
ZNF398	2.96491	5.13871	0.0125756		THPO	-2.39951	4.5757	0.0390373
TBC1D15	1.61082	6.54804	0.0126323		DNM1L	-1.13002	7.60207	0.0390879
ASAP3	2.07006	5.95751	0.0126456		CYLC2	-2.62673	4.60623	0.0393138
ADA2	1.44438	7.28641	0.0126716		RAG2	-2.62673	4.60623	0.0393138
HSPB11	1.73993	6.41231	0.0126746		SMIM5	-2.62673	4.60623	0.0393138
PXDC1	1.5772	6.51342	0.0127287		NID2	-2.58602	4.60614	0.0393553
CBX3	1.34147	7.5012	0.0127561		FTCD	-2.83676	4.87195	0.039378
NFKBIA	1.19817	8.57839	0.0127599		ARX	-2.41514	4.57358	0.0394327
OSBPL10	2.22732	5.68003	0.012811		C20orf203	-2.41514	4.57358	0.0394327
RNF25	3.272	4.73609	0.0128154		DCDC2	-2.41514	4.57358	0.0394327
MYO1H	3.31586	5.03624	0.0128409		OR5B17	-2.61992	4.60531	0.0395129
CCL22	3.14328	5.29302	0.0129559		ARHGAP6	-2.71319	5.01113	0.0396032
AC010618.1	2.41947	5.40266	0.0130032		CDH12	-2.20762	4.54921	0.0396863
LCP1	1.4104	7.46752	0.0131018		IQCJ-SCHIP1	-2.53771	4.60274	0.040008
TPR	1.91756	6.23535	0.0131033		NDUFAB1	-1.23134	7.1823	0.0401612
SLC35B4	2.1631	5.66014	0.0131337		MSS51	-1.96599	5.81406	0.0403291
ACKR1	2.36326	5.81069	0.0131414		MAEA	-1.19556	7.11775	0.040396
CD8A	1.94143	6.33142	0.0131934		SEC24C	-2.31979	4.56679	0.0404985
CLEC4C	3.48759	4.78506	0.0132177		TMEM35A	-2.36047	4.56993	0.0405251
ZCCHC10	2.18976	5.78455	0.0132438		PIK3R2	-2.79805	5.08134	0.0413196
RASSF5	1.75342	6.24154	0.0132449		SMAD6	-2.13014	5.5189	0.0414335
RRP36	1.99835	5.80758	0.013256		CPLX4	-2.35761	4.56622	0.0417161
S100B	3.23619	4.72647	0.0132713		AC233723.1	-2.34922	4.56537	0.0419432
SLTM	1.48623	6.78683	0.0132857		CCL17	-2.34922	4.56537	0.0419432
CPVL	1.73756	6.56214	0.0133706		SERTM1	-2.34922	4.56537	0.0419432
TSPAN5	2.70331	5.2515	0.0133911		VIT	-2.34922	4.56537	0.0419432
NR2F1	1.53848	7.02562	0.0134048		IZUMO1	-2.32843	4.56591	0.0420124
FBXO22	2.38153	5.43491	0.0134173		HERC5	-1.99117	5.56915	0.042174
NUCB1	1.24618	7.66446	0.0134416		AC115220.1	-2.3432	4.56462	0.0421801
TFG	1.27435	7.9019	0.0134945		TRIM55	-2.3432	4.56462	0.0421801
ZNF280D	1.67242	6.64039	0.0135104		UCN3	-2.3432	4.56462	0.0421801
CTSC	1.12625	8.53789	0.013598		ZIM2	-2.26205	4.55912	0.0422179
HEATR1	3.53244	5.12684	0.0136033		KANK1	-1.37918	7.03994	0.0422318
SAT2	2.08697	5.83434	0.0136819		DDX59	-1.66091	5.9386	0.0422606
PIGW	3.09542	5.13273	0.0136832		PFN4	-2.58514	5.24407	0.0424949
SUSD6	1.44659	7.19444	0.0137403		KPNA5	-1.35674	6.88205	0.0425432
COL14A1	1.02347	9.66737	0.0137886		HMGA2	-2.31008	4.56333	0.0427225
NAGK	1.42207	6.88767	0.0138679		ZNF32	-3.01357	4.85205	0.0427307
SPG21	1.63434	6.60592	0.0138915		HYLS1	-2.78869	5.07119	0.0428853
CCDC163	3.27736	4.72598	0.0139204		ANGPT1	-1.34823	7.02813	0.04289
PLCB2	1.94698	5.98975	0.0139371		NR3C2	-1.83757	5.92039	0.0430381
DEF6	2.15469	5.76525	0.0139424		SCML2	-2.35575	5.19023	0.0433824
C3orf80	3.10337	4.6951	0.0139546		NPNT	-1.07536	8.04484	0.0436319
TMEM243	2.82075	5.19193	0.0140574		HDAC11	-2.35201	5.17799	0.0436649
GAP43	3.37649	4.75407	0.0141232		OR1N2	-2.30432	4.55974	0.0437824
GPT2	3.32474	4.74886	0.0141314		RNF183	-2.23881	4.55587	0.0438957
GIGYF2	1.87177	5.99356	0.014171		ZNF585B	-1.74458	6.02798	0.0439121
AGMAT	3.11255	4.69278	0.0142569		CRIP2	-1.02397	7.71383	0.0439521
CD5	2.48091	5.62729	0.0142628		PHOX2B	-2.29981	4.55911	0.0440146
CD3E	2.36962	5.58679	0.0142655		SI	-2.66438	5.02565	0.0440709
GNPNAT1	3.07385	4.68823	0.0143154		ZNF285	-2.5365	5.26589	0.0441347
C9orf72	2.10156	5.75437	0.014362		CFL2	-1.25346	6.94906	0.0441373
GPCPD1	1.48807	6.95465	0.0144045		ZNF135	-2.25768	4.55638	0.0441487
PILRA	2.57023	5.29412	0.0144058		C11orf87	-2.29299	4.55832	0.0442674
VAMP1	2.72005	5.3545	0.0144285		ALKAL1	-2.29281	4.55823	0.0443155
LFNG	2.66391	5.19092	0.01444		NRXN3	-1.56092	6.17921	0.0443388
COL15A1	1.37718	7.42794	0.0144679		NOX5	-2.29017	4.5579	0.0444295
TK1	3.12049	4.69634	0.014472		DAOA	-2.2892	4.55778	0.0444715
LCA5	3.37445	4.75742	0.0144937		PRR3	-2.269	5.41148	0.0444909
CTSW	2.36013	5.63247	0.0145023		PCDHGA2	-2.19585	5.62491	0.0446068
RARRES2	1.14204	8.44601	0.0145188		RCC2	-3.02393	4.80362	0.0446218
VCAN	1.11555	9.48323	0.0145455		NEB	-1.99532	5.58764	0.0450608
2021-09-02	1.03637	9.18456	0.0145538		ST6GAL2	-2.53293	5.43589	0.0452714
IFIT3	2.12053	5.92955	0.0145995		ACOT6	-2.43564	4.58067	0.0453625
TENT5C	1.47933	7.21671	0.0146163		ACSM2B	-2.43564	4.58067	0.0453625
SDC1	1.55691	7.34509	0.0146174		CSPG5	-2.43564	4.58067	0.0453625
CAPG	1.8263	6.19634	0.0146388		RFPL2	-2.43564	4.58067	0.0453625
CACHD1	3.34733	5.10067	0.0146474		NHEJ1	-2.26644	4.55487	0.0455091
GLG1	1.23214	7.61698	0.0146657		ANKRD18B	-2.39493	4.57891	0.0455391
NME7	3.41098	4.75039	0.014678		CARMIL3	-2.39493	4.57891	0.0455391
AVPR1A	3.43952	4.77514	0.0147875		ACTL6B	-2.27272	4.55511	0.0456159
ZSWIM3	3.17933	4.71153	0.014797		AC008758.4	-2.8768	4.95154	0.0457933
ARMC5	3.19842	4.71559	0.0148383		SYCP2L	-2.256	4.55379	0.0458255
DPYSL2	1.17873	8.38254	0.0148427		KAAG1	-2.25558	4.55375	0.045837
GPR27	3.18115	4.71637	0.0149051		SLC14A1	-2.25788	4.55386	0.0458618
FBXL16	3.30745	4.74527	0.0149404		HIGD1C	-2.41919	4.5785	0.045931
CXCR3	3.00735	5.15748	0.0149702		ICAM2	-2.41919	4.5785	0.045931
CRACR2A	2.92609	5.14535	0.0149895		KRT75	-2.41919	4.5785	0.045931
PLBD2	1.53285	6.59835	0.015004		MMD2	-2.41919	4.5785	0.045931
ZNF213	2.93201	5.07291	0.0150223		PAX9	-2.41919	4.5785	0.045931
ADAM8	2.0932	5.87765	0.0150313		TMLHE	-2.41919	4.5785	0.045931
PLXDC1	1.94267	5.93231	0.0150329		IGF1R	-1.22617	6.91471	0.046017
POLR2L	1.42585	6.77772	0.0150845		BRINP1	-2.41298	4.57768	0.0461476
AK5	3.43629	4.76973	0.0151272		SPATA45	-2.41298	4.57768	0.0461476
ZMYND19	3.28209	4.74033	0.0151524		LGI4	-1.8573	5.55858	0.046257
PATL2	2.96555	5.11126	0.0152052		AC022415.2	-2.24472	4.55238	0.0463326
ZNF354A	3.14394	4.94745	0.0152202		NXNL2	-2.29116	5.4035	0.0463378
ERAP1	2.12037	5.79137	0.0152848		SLC4A9	-2.24724	4.55254	0.0463404
SOX21	3.6624	4.82467	0.0153127		KCNAB1	-2.66173	5.00584	0.0464654
PIN1	1.98392	5.84594	0.0153182		RRAS2	-1.75273	5.85729	0.0465082
RHOH	2.09666	5.92949	0.0153263		TREML1	-2.2387	4.55164	0.0465986
NDE1	3.11251	4.96092	0.0153365		CALCB	-2.36277	4.57444	0.0466834
YAE1	2.41062	5.43545	0.0153455		S100A7	-2.36277	4.57444	0.0466834
FDCSP	3.61816	4.82745	0.0153815		SLC38A9	-1.78995	5.98193	0.0467515
ARFIP1	1.65096	6.54614	0.0153938		TSEN15	-1.67653	5.99246	0.0468706
GIMAP7	1.85881	6.1194	0.0154293		NDUFS4	-1.20518	7.11976	0.0469145
POU2AF1	1.50282	7.60389	0.0155308		ACTR3B	-2.03794	5.61607	0.0469595
VAC14	1.85843	6.02589	0.0155421		ZNF121	-1.25856	7.2385	0.0471494
RBM33	1.50069	6.92906	0.0155577		VWA3B	-2.22311	4.54981	0.0472343
RPSA	1.23234	7.62688	0.0155664		AL159163.1	-2.22411	4.54987	0.0472391
GSTCD	3.02088	4.67815	0.0155702		SYT12	-2.22411	4.54987	0.0472391
GZMM	3.02201	4.67823	0.0156327		CRYAB	-1.24812	6.73215	0.047278
SPHK1	3.16599	4.711	0.0156367		PRRG4	-2.09606	5.38029	0.0474591
LAP3	1.38061	7.16446	0.0156654		BPNT1	-1.87127	5.65757	0.0474643
IL4I1	3.17026	4.70625	0.0157338		CD5L	-2.3726	4.57239	0.0475844
FAM136A	2.11014	5.76824	0.0157797		CHD1L	-2.3726	4.57239	0.0475844
MYDGF	1.52439	6.54136	0.0157834		DNTT	-2.3726	4.57239	0.0475844
RPL18A	1.1715	7.79054	0.0157845		OR9Q2	-2.3726	4.57239	0.0475844
CTSK	1.18518	9.74732	0.0158228		SLC22A1	-2.3726	4.57239	0.0475844
TOR4A	2.40216	5.58799	0.0158339		TEX43	-2.3726	4.57239	0.0475844
MRPS18C	2.28992	5.8226	0.0158978		CDC73	-1.28382	6.60509	0.047687
RGS16	1.23351	7.72336	0.0159335		TMEM92	-2.22419	5.63647	0.0478769
LAPTM5	1.21743	7.74122	0.0159631		NYAP2	-2.73516	5.18933	0.0481951
SLC22A4	3.33464	4.73684	0.016034		KLF17	-2.29681	4.56743	0.048241
SH2B3	1.52553	7.21706	0.0160408		RABGEF1	-2.29681	4.56743	0.048241
TXNIP	1.06614	8.74046	0.0160775		RHOXF1	-2.29681	4.56743	0.048241
TRAM1	1.10967	8.87169	0.0160932		ALG9	-1.61898	6.19698	0.0484817
AC080038.1	1.17788	7.77771	0.0161221		GFI1B	-2.8013	4.78077	0.0486615
POLA1	2.96489	5.14134	0.0161465		USP31	-2.15712	5.6338	0.0488461
FAM120B	1.93691	5.92744	0.0162173		DIXDC1	-1.53656	6.13102	0.0489384
IFITM10	3.28582	4.72887	0.0162493		RPS6KA6	-2.50309	5.04877	0.0490071
MUC22	3.41426	4.76899	0.0162572		CCR9	-2.17985	4.54461	0.0491465
UGCG	1.21378	8.21643	0.0162648		CFAP57	-2.17985	4.54461	0.0491465
UNC50	1.45192	6.82361	0.0164814		LRRC18	-2.17985	4.54461	0.0491465
SSH1	1.50548	6.90382	0.0164826		P2RX3	-2.17985	4.54461	0.0491465
CEP78	1.94268	6.08057	0.0165949		FO393400.1	-1.99567	5.71237	0.0491466
ORMDL2	2.78164	5.26519	0.0166101		LIMCH1	-1.08034	7.48743	0.0491673
TMEM71	2.81318	5.41908	0.0166628		PPM1L	-1.79496	5.79089	0.0493669
SPR	3.09175	4.69236	0.0166702		PTX3	-1.98989	5.73384	0.0496054
DUSP16	2.21709	5.67888	0.0166862		SLC16A9	-1.99135	5.5731	0.0497467
GRN	1.19058	8.10465	0.0166998		LHX5	-2.17885	4.54389	0.0497679
TESC	3.06196	4.95494	0.0167161		C9	-2.16522	4.54285	0.0498241
CHPF2	2.16382	5.57974	0.0167223		OR13C9	-2.16522	4.54285	0.0498241
ACSS1	1.84291	6.21951	0.0167634		OR2I1P	-2.16522	4.54285	0.0498241
C1QA	1.17232	8.33653	0.0167758		OR2T4	-2.16522	4.54285	0.0498241
RELT	2.31099	5.58831	0.0168062		PCP4L1	-2.16522	4.54285	0.0498241
WDR74	3.56672	4.81448	0.0168755		PKP1	-2.16522	4.54285	0.0498241
FCRLA	3.23172	5.00022	0.0168971		RAMACL	-2.16522	4.54285	0.0498241
SNX22	3.24746	4.72367	0.0169042		RASSF10	-2.16522	4.54285	0.0498241
TOLLIP	2.14743	5.70049	0.0169302		SYNPO2L	-2.16522	4.54285	0.0498241
ZFAND3	1.86986	5.97977	0.0169388
XBP1	1.14094	9.96183	0.0169872
GSTK1	1.30464	7.15352	0.0170069
TNFRSF1B	1.64103	6.40012	0.0170417
GRAP2	2.64851	5.29874	0.0170574
FOLR2	1.20508	7.90124	0.0172223
PQLC2L	3.37964	4.75129	0.0172469
TMEM176B	1.06039	8.73259	0.0172572
DHRS3	1.50253	6.68645	0.0172665
ABCA3	3.23869	4.72149	0.0172881
RMI1	3.36017	4.75149	0.0174038
RTN2	2.90233	4.65528	0.0174535
GAS6	1.08219	8.14178	0.0174665
EXD3	2.5483	5.28351	0.0174787
PLPPR4	3.23478	5.0498	0.0175389
ZNF317	2.70469	5.18507	0.0175702
PSD	3.08645	4.98923	0.0176101
ABHD3	1.98572	5.77052	0.0176423
JAZF1	1.89077	6.17759	0.0176704
XPNPEP2	3.23162	4.72051	0.0176996
PIM1	1.30267	7.37487	0.0177084
AURKA	3.1516	4.7091	0.0177663
DUSP4	2.39239	5.49179	0.0178088
MZT1	2.33306	5.39934	0.0178496
SESN1	1.96944	6.00926	0.0178691
FAM49B	1.73432	6.41078	0.017872
PHKA2	2.41291	5.42688	0.01795
BATF3	3.14951	5.01853	0.0179612
PDCD10	1.73348	6.08308	0.0179999
ERN1	1.46915	7.25311	0.0180038
CMIP	1.4896	6.85635	0.0180247
CCL13	1.84573	6.1172	0.0180781
GAS2	3.36021	4.74236	0.0181034
SCNN1B	3.39203	4.74446	0.0181652
FKBP15	1.83105	6.05599	0.0182187
SERPINF2	3.03655	4.68039	0.0182255
AMPH	3.00073	5.14955	0.0182441
LPCAT4	2.40147	5.34604	0.0182931
POC1B	1.67584	6.34813	0.0183121
FMNL1	1.87868	6.0132	0.0183396
VAPA	1.12514	8.05389	0.0184134
CORIN	3.15262	4.7046	0.0184276
BEX4	1.60431	6.42813	0.018553
GAS2L1	2.62372	5.18143	0.0186098
ZNF215	2.29646	5.94554	0.0186175
NLRC5	1.48903	6.96032	0.0186659
CLSTN1	1.42985	6.97767	0.0187035
OR51A4	3.51086	4.79944	0.0187802
EVA1A	3.24814	4.73396	0.0187896
LOXL1	1.54849	6.55644	0.018811
ITGB5	1.2095	7.90279	0.018855
TNFRSF18	2.97351	4.94785	0.018875
NGFR	2.98473	4.67072	0.0188989
RPP38	2.80929	5.19843	0.0189176
ARRDC3	1.04014	8.62537	0.018951
SEMA6C	2.85109	5.18417	0.0189722
CLEC11A	1.63888	6.32633	0.0189789
UQCRQ	1.0856	7.97112	0.0190085
KDM4D	3.47876	4.79922	0.0190107
PRAG1	3.1282	4.97966	0.0190407
DLG2	1.60227	6.66151	0.0190467
PRRX2	2.65232	5.24644	0.0191561
IQCM	3.50374	4.79636	0.0191677
KCNK5	3.50374	4.79636	0.0191677
PSD3	2.50336	5.43349	0.0192012
ABHD1	3.39464	4.76881	0.0192345
SNX16	2.93634	4.65718	0.0192371
FREM1	2.60025	5.25637	0.0193054
CAPZA1	1.07644	8.52103	0.0193138
PLEK	1.5884	6.609	0.01935
AFG3L2	2.34256	5.38828	0.0194367
HIST1H4I	3.47569	4.76501	0.019456
TGFBI	1.37527	7.29287	0.0195279
EFNB1	2.73918	5.05313	0.0195838
MAST2	1.77589	6.07194	0.0196101
ITK	1.58789	6.61435	0.0196392
GTF3C6	1.68165	6.58778	0.0197228
SCAMP2	1.55426	6.55451	0.0198537
IL6	1.33013	8.16831	0.0198611
PGAP1	1.80117	6.31329	0.0198782
PTGIS	1.62125	6.31681	0.0199255
AKIRIN1	1.45079	6.873	0.0199627
RGS19	1.97349	5.91946	0.0200053
ENSG00000112096	1.24892	7.69928	0.02007
TBC1D12	2.14663	5.60073	0.0202068
TMEM132E	3.23339	4.72838	0.0202711
PSTPIP1	2.33892	5.3665	0.020285
SCRIB	1.80331	6.23149	0.0203326
TMEM255A	2.63518	5.57594	0.0203387
TRAF1	2.32821	5.4355	0.0203563
CHST7	2.94584	4.6619	0.0203574
MFSD14B	1.44726	6.77006	0.0203611
ARMC6	2.41659	5.2687	0.0203957
EEF1AKMT2	2.08394	5.72367	0.0204458
TRPV2	2.16851	5.50993	0.0204529
CST7	2.58696	5.14412	0.0204691
TMEM119	1.23299	7.67299	0.0205707
KIAA0930	1.54063	6.48705	0.0205768
MAP3K9	3.25146	4.72232	0.0205881
NKX2-5	3.26999	4.72038	0.0206141
MASTL	2.94596	5.15874	0.0206787
ORAI2	1.89907	5.80724	0.0207269
GCA	1.7397	6.11015	0.0208976
LSM14B	2.19821	5.48742	0.0209784
GBP4	1.81367	6.3838	0.021022
KPNA3	1.67825	6.37466	0.0210258
HLA-DQA1	1.22005	8.15289	0.0210618
ARHGEF1	1.41896	6.7336	0.0210852
AGBL4	3.04997	4.68274	0.0210934
MS4A7	1.32508	7.30992	0.0211009
WDR89	3.0676	4.95245	0.0211743
FES	2.15789	5.49129	0.0211847
SLC25A15	2.77142	5.39376	0.0212053
FOSL2	1.01604	8.71479	0.0212145
CCDC200	2.81147	4.63659	0.0212456
BAALC	3.34038	4.7552	0.0212817
NFKBIL1	2.91749	4.65705	0.0213198
POMT1	2.35064	5.37149	0.0213518
PHPT1	1.69497	6.23105	0.0213847
NIN	1.50895	6.60672	0.0213928
TAF13	1.45947	6.64222	0.0213953
ARID5B	1.17911	7.74725	0.0214307
SP140L	1.84442	6.05696	0.0214573
MMP12	3.44289	4.78052	0.0214973
APOL2	1.98145	5.73924	0.0215158
SCML4	3.02313	4.9391	0.0215414
RTN1	1.98661	5.86635	0.02155
CD3G	1.90284	5.87159	0.0216069
MINDY3	1.73947	6.14459	0.0216703
NUDT19	2.21757	5.61893	0.0216825
RGS4	1.96496	6.12177	0.0217518
CFD	1.28309	7.77756	0.021759
ITGA6	1.60269	6.6374	0.0217649
PWWP2B	2.91008	4.65476	0.0218399
DOCK10	1.64713	6.4921	0.0218717
TBC1D20	1.55511	6.34102	0.0218796
RRBP1	1.28237	7.38645	0.0219526
PPIL4	1.59612	6.49498	0.0219828
JAK1	1.15501	7.75828	0.0220421
CD3EAP	3.00473	4.67234	0.0221094
LLGL2	2.23265	5.47873	0.0221772
SLC20A1	1.44545	6.99162	0.0222179
ASF1B	3.12909	4.70385	0.0222592
NUAK2	2.81704	5.08867	0.0222819
SLC7A6	1.94756	5.72805	0.0223106
ANKMY1	2.48175	5.37556	0.0223691
GLT8D1	1.44414	6.79598	0.0223844
ICOS	2.67362	5.2591	0.0224034
CAMK4	2.47596	5.2852	0.0224368
GTF2H3	2.09223	5.5871	0.022467
UNC5D	3.48036	4.76989	0.0225051
MED4	1.61791	6.27254	0.0225945
XYLB	2.84937	4.64626	0.0227171
NDRG4	3.02247	4.67436	0.0227321
TLR7	2.41505	5.35252	0.0227396
TRIM11	2.45439	5.253	0.0227599
SFRP4	1.70692	6.58481	0.0227744
FERMT3	1.96863	5.80255	0.0228788
LRP10	1.11702	7.64125	0.022887
NAGS	2.9838	4.67245	0.0229825
ANKRD30B	3.13198	4.70117	0.0230049
SHISAL1	2.94201	4.66375	0.0230353
KCNG4	3.10657	4.70052	0.0231271
RASSF7	2.76948	5.06592	0.0232134
SLA	1.74355	6.41586	0.0233083
PML	1.46805	6.58502	0.0233121
CADM3	2.99334	4.67194	0.023313
SVOPL	3.29529	4.7303	0.0233138
DDX21	1.3136	7.3459	0.023375
CEP162	2.69093	5.2011	0.0234046
PTGDS	1.18721	7.56944	0.0234065
C3AR1	1.75619	6.08231	0.0234359
OAZ3	2.83001	4.64127	0.0235321
RPF2	2.18943	5.47784	0.0236337
CD79A	1.96145	6.05155	0.0236471
COTL1	1.23331	7.59925	0.0237228
APOD	1.89944	5.92265	0.0237298
ZNF331	1.45363	7.30169	0.0237412
DOCK2	1.68761	6.16678	0.0238032
C19orf38	3.12542	4.69237	0.0238117
KIF21B	2.26705	5.5191	0.0238407
TTC8	2.25493	5.44675	0.0238834
ZBTB17	2.50326	5.15504	0.0239693
TP53I13	2.29776	5.27322	0.0239773
SLC15A2	2.97799	4.94738	0.0239942
COL6A5	2.52737	5.27512	0.0240244
S100G	3.20367	4.72464	0.0241479
ITPRIPL1	2.84883	4.64155	0.0241791
DALRD3	3.37933	4.76449	0.0241907
C8orf44	2.40775	5.37287	0.0242291
TNFSF15	3.19301	5.00098	0.0242481
CARNS1	3.03245	4.66985	0.0242652
AC092338.1	1.67091	6.30373	0.0243023
GOLGA5	1.80609	5.94262	0.0243454
NSD1	1.80639	5.85239	0.024362
ADAP2	1.89736	5.82698	0.0244482
MRPS16	1.79121	5.93301	0.0244785
CILP2	2.09837	5.68707	0.0245539
TRIM36	2.92547	4.65883	0.0245769
SCARA5	3.23649	5.01958	0.0246023
RPGRIP1	2.85782	4.64137	0.0246694
RGS14	1.93493	5.84865	0.0247141
BTN3A1	1.27105	7.20911	0.0247186
PPP1R15A	1.24541	7.27282	0.0247555
C2orf68	1.78162	6.0018	0.0248939
METRNL	1.5818	6.29324	0.0249706
TBC1D2B	2.27534	5.41665	0.0250452
CERCAM	1.41816	6.73325	0.0250634
MOG	3.27035	4.72033	0.0250744
HEXA	1.32822	6.81532	0.0251097
RABIF	2.68442	5.20574	0.0251516
PTK2B	1.51561	6.53028	0.0252215
EIF4A1	3.01589	4.90203	0.0253502
LGI2	1.88676	5.97729	0.0254432
ARSA	1.68331	6.04674	0.0254486
SPSB1	1.28797	7.06097	0.0254624
PAPOLA	1.07196	8.06116	0.0254711
EGR3	1.40556	7.06939	0.0255558
TRIP12	1.2296	7.37588	0.025559
GPX7	1.84854	5.84311	0.0256
CCDC71L	1.63016	6.28169	0.0256707
UBE2J1	1.17679	7.84082	0.0257016
EXOSC1	2.00364	5.66932	0.0257306
MX2	1.65691	6.27369	0.0257609
COL17A1	3.15716	4.71166	0.0258002
C1QC	1.06945	8.07587	0.0258196
IL32	1.35975	6.89573	0.0258711
CYP4F22	3.06245	4.68187	0.0259026
LARS2	2.44678	5.36197	0.0259658
ZNF506	1.77707	5.95952	0.0260381
VSTM2L	2.9928	4.67711	0.0260645
C6orf163	3.40425	4.74559	0.0260662
CDC42BPB	2.04175	5.50377	0.0261288
SPRY1	1.20208	7.62352	0.0261454
WDR35	2.49422	5.26988	0.0261457
MAPK6	1.8098	5.82346	0.026192
GTF2A1	1.49784	6.48402	0.0261951
PIM3	1.25415	7.14824	0.026295
ENPP5	3.11818	4.97997	0.0263353
GALNT3	3.07613	4.94089	0.0263491
MYOF	1.21478	7.60277	0.0263528
COL24A1	2.22875	5.51073	0.0263867
SMAP2	1.59483	6.46327	0.0264041
TMEM33	1.58511	6.27436	0.0264333
EVL	2.29249	5.52062	0.0264606
CRISPLD2	1.03328	8.50609	0.0264738
OR2V1	3.37472	4.74408	0.0265093
JAM2	1.49529	6.44827	0.0266008
PCNX1	1.31168	6.94281	0.0266069
LIPG	2.4728	5.26865	0.0266251
RAB18	1.21212	7.51416	0.026712
PRIM1	2.96229	5.01734	0.0267179
ID2	1.05694	8.32582	0.0267767
C3orf49	3.31303	4.74826	0.0268105
CLDN34	3.31303	4.74826	0.0268105
MYO15A	2.76429	5.06678	0.0268254
TP53RK	2.54252	5.15096	0.0268596
SLC35G1	2.86588	4.64458	0.0269491
STEAP1B	3.21301	4.70496	0.0270154
NFKBIE	2.27092	5.29914	0.0270571
IL2	3.21084	4.70451	0.027079
CPEB2	2.00357	5.56804	0.0271551
KMT2D	2.28428	5.25827	0.0271805
TAGLN2	1.13046	7.44384	0.0273386
MRPL15	1.92095	5.70384	0.0273507
DTX3L	1.71711	5.93853	0.0274839
USP42	2.31401	5.36897	0.0275054
ARRB2	1.53486	6.27183	0.0275365
MTTP	2.94254	4.66426	0.0275622
MRPL54	2.43868	5.1154	0.0276399
THAP8	3.04549	4.94966	0.0276612
LRRC40	1.99377	5.86177	0.0277152
LARP1	1.22919	7.25797	0.0278377
KLHDC7B	2.85463	4.64569	0.027845
C11orf21	1.6992	6.21614	0.0278616
SLC52A2	2.09219	5.51148	0.0278976
NSF	1.66033	6.13921	0.0279397
TCFL5	3.02956	4.91088	0.0279442
DCDC2B	3.30883	4.73434	0.0280179
SLC9A4	3.30883	4.73434	0.0280179
NOD1	2.36203	5.1086	0.0280562
OTULIN	2.2218	5.4766	0.0280584
CLSPN	2.5411	5.37874	0.0280879
SRP54	1.27874	7.21643	0.0281329
PLAT	1.63322	6.54211	0.0281493
UGT2B4	2.85369	4.64002	0.0281518
ST14	2.55511	5.20802	0.0281562
KLRC2	2.66087	4.61231	0.0281678
RPA3	1.94315	5.66123	0.0281796
SPATA2L	2.69783	4.61663	0.028205
CXCL11	2.90878	4.65898	0.028283
SNRPD2	1.17094	7.25205	0.0283096
HLA-DPA1	1.00789	9.91252	0.0283103
SLC13A4	2.94106	4.6636	0.0283202
OTUD4	2.05007	5.55052	0.0283372
CCDC28A	2.35997	5.35935	0.0283392
APRT	1.5241	6.35353	0.0283683
TBK1	1.8249	5.87095	0.0284555
PARVG	1.87668	5.77791	0.0284578
SLC17A9	1.7454	6.07113	0.0284631
USO1	1.46627	6.67694	0.0284819
RBM45	2.55552	5.11085	0.0285754
ALPL	2.80554	4.63737	0.0285786
SKA1	2.77738	4.63309	0.0285946
DBP	2.6213	5.20745	0.0286671
OR1L8	2.97371	4.66032	0.0286863
TMEM117	2.98848	4.92285	0.028721
CYP2S1	2.7659	4.63017	0.0287885
ENPEP	1.70853	6.30626	0.0288226
GAB4	3.24387	4.73181	0.0289071
GUCY2C	3.24387	4.73181	0.0289071
P3H4	2.06908	5.50466	0.0289326
DISP1	2.78984	4.63474	0.0290458
DERL3	2.9787	4.66113	0.0290628
BLM	2.70971	5.06541	0.0290817
PKP2	3.08149	4.68758	0.0291487
TEX261	1.45323	6.55784	0.0292014
KPNB1	1.22915	7.04176	0.0293223
ACTL7A	3.25426	4.72613	0.0293296
GLB1L2	2.81443	4.63515	0.0293664
KCNN4	2.74713	5.0424	0.0294782
GID8	1.63088	6.02459	0.0295978
KLF9	1.07286	8.06641	0.0296218
LATS2	1.47618	6.43993	0.029671
OR5AN1	3.2331	4.72415	0.0297357
JAKMIP3	3.06707	4.68345	0.0297363
CYTH1	1.67042	6.26396	0.02974
GATAD1	1.47852	6.47502	0.0299123
FXYD2	3.2774	4.71666	0.0299401
SPRED1	1.52917	6.3791	0.029952
BACE2	1.46231	6.43456	0.0299546
MYADM	1.00128	8.28382	0.030022
LHFPL3	3.26	4.71779	0.0300388
OR10K2	3.26	4.71779	0.0300388
SV2B	2.96311	4.65577	0.0301163
XPO5	2.0842	5.48092	0.0301188
BSN	3.20738	4.72259	0.0301442
LHX4	3.20738	4.72259	0.0301442
RER1	1.47515	6.44831	0.0301519
TTC5	2.01235	5.81312	0.0301793
TMC6	1.49295	6.39281	0.030206
CPNE8	2.24544	5.21189	0.030264
NCBP3	1.50925	6.37003	0.0302716
XPO4	1.6588	6.29801	0.0302842
COL10A1	1.46956	7.50915	0.030299
ZNF385C	3.09158	4.67978	0.0303227
AGRP	3.1945	4.72143	0.0303822
ANKRD33	3.1945	4.72143	0.0303822
WFDC12	3.02587	4.6799	0.0303988
ERAP2	1.43203	6.59652	0.0304691
FOSL1	2.92929	4.6528	0.0305227
VGLL3	1.23464	7.17107	0.0305562
MAGT1	1.25854	7.14277	0.0305888
FZD2	2.64135	4.60801	0.0306051
AIDA	2.12695	5.45233	0.0306112
EHD4	1.69015	6.09688	0.030614
ATP6V0A2	1.36554	6.73076	0.0306316
COX7B	1.14703	7.6254	0.0306532
CCN3	2.14795	5.52952	0.0306868
TMED2	1.05302	7.9774	0.030744
PRPF39	1.55881	6.13417	0.0307642
RAD9A	2.98412	4.67674	0.0308466
BAIAP2L1	2.4262	5.26209	0.030959
TMEM154	2.31427	5.35154	0.031033
USP25	1.66961	6.08804	0.0311281
TNFRSF17	2.49917	5.37361	0.0311732
SELENOK	1.12947	7.65415	0.0312247
MMP3	3.16533	5.01662	0.0312322
MFAP2	2.87028	4.64702	0.0312419
BEND3	2.85816	4.64733	0.0312637
CD99	1.02687	7.95763	0.0313025
SAMSN1	1.3403	6.96969	0.031318
SPAG4	2.97998	4.90914	0.0313734
ARFRP1	1.78059	5.82402	0.0313829
SMIM20	2.00011	5.58392	0.0314231
CHRNA6	3.03479	4.67914	0.0314279
CCNJ	2.06145	5.55781	0.0314306
POLD3	2.44365	5.17398	0.0314762
APPL1	1.32434	6.75173	0.0315588
CCDC59	1.56665	6.15025	0.0316781
DAXX	2.23795	5.45362	0.0317131
VAT1	1.19767	6.9804	0.0317269
NR4A3	1.30568	6.99209	0.0317728
FLI1	1.47969	6.43123	0.0319472
MYO1F	1.73551	6.04069	0.031973
SELENOH	2.58969	5.03148	0.0319927
SOCS6	2.20047	5.66043	0.0320072
ZIK1	2.81406	4.6397	0.0320189
FETUB	3.02604	4.67158	0.0320725
FUT8	1.72078	5.92792	0.0321553
FLAD1	1.93645	5.60396	0.032241
PLEK2	2.80559	4.6395	0.0322537
TMEM123	1.12761	7.32032	0.0323004
SNAI3	2.86462	4.64306	0.0323394
FHDC1	2.67878	5.13628	0.0324379
TNFAIP8	1.66366	5.95576	0.0324478
PCDHGB1	3.15884	4.70483	0.0324859
OR1J2	2.97224	4.6728	0.0326726
ETV5	1.90171	5.77359	0.0326953
NKIRAS2	1.88759	5.7944	0.0327924
TXLNG	2.91573	4.88276	0.0328009
PCDHGA10	3.1223	4.70524	0.0328107
AMPD1	2.32094	5.35232	0.0328396
ELMO3	2.58674	4.5984	0.0328481
POLE4	1.96957	5.55773	0.0328672
STAMBPL1	2.90792	4.93421	0.0329108
ENAM	2.67686	5.14301	0.0330469
APOL1	1.24549	7.03353	0.0330537
TRIM49	2.93745	4.66489	0.0330596
RNFT1	2.1618	5.28886	0.033109
SLC26A7	2.6762	4.61487	0.0331488
ORC5	2.02043	5.64008	0.0331791
SELENOT	1.17272	7.33178	0.0331796
KRAS	1.51929	6.3025	0.0332002
NPHP4	2.42722	5.15647	0.0334303
TRMT61B	2.95224	4.66283	0.0334392
GRP	2.82096	4.63736	0.0335026
ENC1	1.78146	5.9686	0.0335309
NRL	2.94646	4.66791	0.0335386
RHBDD1	1.93863	5.61031	0.0335582
TIPARP	1.23147	7.53032	0.0336128
ANKEF1	2.71275	4.61636	0.0336351
FGD4	2.18227	5.37689	0.033724
FKBP1B	2.76262	4.63269	0.0337727
HIC1	1.35116	6.70031	0.0337996
WDR81	2.77376	4.63305	0.0338601
GPBP1L1	1.21893	6.98652	0.0338884
CLGN	3.0947	4.69827	0.0338941
ADORA3	2.77118	4.63422	0.0339478
ANGPTL2	1.17725	7.39423	0.0340815
PRXL2C	1.60628	6.12866	0.0341187
WASHC5	1.45722	6.60783	0.0341398
FGFR1OP2	1.29278	6.7619	0.0341719
FMOD	1.14027	7.53657	0.0342134
PTBP1	1.18871	7.26239	0.0342502
AK9	2.74752	4.63016	0.0342849
PRRG3	2.58299	5.19496	0.0343045
C2orf92	2.14514	5.38421	0.0343305
ANK2	1.3912	6.58314	0.0343653
UBE2D1	1.43249	6.49545	0.0343885
HDHD5	2.20014	5.33069	0.0344417
MINAR1	2.78366	4.6301	0.0345644
GRIN2D	2.66455	4.60985	0.034651
THOC6	2.72884	4.85315	0.0346997
SAMD10	2.42465	4.57372	0.0347009
RTP3	3.13841	4.68716	0.034726
PPP2R5C	1.09477	7.67526	0.034906
TSPAN33	2.84271	4.85585	0.0349138
FAM111A	1.41563	6.52657	0.0349843
ADAMTS14	2.86541	4.92039	0.0349904
SFMBT2	1.9985	5.52255	0.0350008
PRPSAP2	1.83494	5.71709	0.0350284
MYLPF	2.67543	4.61227	0.035036
TOR3A	1.55931	6.23668	0.0350852
GNE	2.03779	5.45929	0.0351262
RNPS1	1.35121	6.73066	0.0351545
LAMTOR3	1.52091	6.34175	0.0351567
FCAR	2.55613	4.59299	0.0352273
SPATA5L1	2.37111	5.247	0.0352688
GUF1	2.20224	5.57239	0.0353487
2021-09-11	1.05085	8.09061	0.0353817
CDKN3	2.74888	4.6282	0.0354392
ZDHHC23	2.74433	4.62966	0.0354705
ATG3	1.20177	7.01782	0.0355116
FAM219B	3.04626	4.68883	0.0355397
OR5B2	3.04626	4.68883	0.0355397
PASK	1.91243	5.70035	0.0355514
TMCC3	2.42148	5.13805	0.0355874
SLC12A5	2.63874	4.60601	0.035599
PATE3	3.04925	4.68788	0.035637
TRIM26	1.48119	6.3958	0.0356622
B3GALT1	2.90775	4.6562	0.0356686
NOLC1	1.35548	6.81541	0.0356837
ATP7B	2.89009	4.65642	0.0356919
ZNF7	1.90026	5.78357	0.0356941
C2	1.56761	6.33039	0.0357568
HAPLN3	1.80298	5.6781	0.0357601
UBE2A	1.29014	6.66578	0.0358307
LIMS1	1.25743	6.98496	0.0358598
SUMO4	3.12218	4.67912	0.0359123
FRAS1	1.53307	6.17674	0.0359433
EFNB3	2.733	4.62463	0.0359751
ZNF614	2.30167	5.3211	0.0360076
ZNF558	1.97133	5.59675	0.0360381
AIPL1	3.05076	4.68443	0.0360747
ESPL1	2.86758	4.64931	0.0360918
CCKBR	2.90786	4.64929	0.0361551
VARS	1.78018	5.70625	0.036162
GBP7	3.05667	4.68319	0.036174
SPINT2	2.90739	5.12722	0.0362043
ARMC2	2.60704	4.60259	0.0364339
UBE2O	2.21844	5.24241	0.0365169
MXRA8	1.00561	8.13171	0.0367523
EEF1D	2.6923	4.61807	0.036762
INSL3	2.76826	4.62393	0.036796
PLEKHG1	1.82705	5.84815	0.0368029
ABCG2	2.86481	4.89097	0.0368126
OCM2	3.01386	4.68116	0.0368812
COLEC11	2.69641	4.61742	0.0369692
HID1	2.23239	5.31208	0.0370074
DPH1	2.27054	5.34711	0.0370656
NUP37	2.70564	4.86681	0.0370684
COL7A1	2.51913	5.12388	0.0370749
XPOT	1.34916	6.621	0.0371766
PPM1M	1.81676	5.63392	0.0371914
STRA6	2.71675	4.61928	0.0372042
AXIN2	1.80699	5.80846	0.0372247
COA4	1.63332	5.95147	0.0372372
GZF1	1.91362	5.62678	0.0372476
FMN2	2.73727	4.6218	0.0372727
EBAG9	1.54808	6.16927	0.0372748
RPS6KA1	1.74959	5.80737	0.0372993
DNHD1	2.04298	5.47472	0.0373435
TGM1	2.89534	4.64387	0.0373741
ERMN	2.80477	4.64178	0.0374533
P4HA1	1.45042	6.43705	0.0374955
PRR13	1.38022	6.3477	0.0376978
ACAT2	2.56735	4.59668	0.0377976
FMO1	1.48796	6.36807	0.0378127
HPS5	1.49262	6.23915	0.0378675
OBSCN	2.10335	5.42712	0.0379239
KIF20B	2.41237	5.12142	0.0379691
CD34	1.31288	6.79792	0.0379878
PTPRC	1.10202	7.83643	0.0379937
MRPS35	2.10195	5.42268	0.0380838
NOC2L	2.69719	5.03362	0.0380969
P2RY8	2.61248	4.99874	0.0381758
AKAP8	1.51347	6.26709	0.0381905
MMP25	2.97443	4.93147	0.0382262
SAMHD1	1.13237	7.40575	0.0382521
F2RL2	2.83995	4.64364	0.0382575
IFIH1	2.20282	5.36027	0.0382905
CDC25B	1.54956	6.09539	0.0384652
CREM	1.32011	6.75307	0.038527
NETO2	2.89365	4.93899	0.0385756
CSPP1	1.60098	6.18915	0.0386343
AOC1	2.65402	4.612	0.0387052
DNAH10	2.38331	5.43099	0.0387411
HILPDA	1.17866	7.19402	0.0387628
ADAMTS2	1.36625	6.77467	0.0388284
BCDIN3D	2.5328	4.59254	0.0388488
C22orf31	2.96314	4.67016	0.0389617
HSF5	2.96314	4.67016	0.0389617
B4GALT2	2.40677	4.94803	0.0389698
BCL2	1.68871	5.90103	0.0389806
ATF5	2.33086	5.09071	0.039096
ETHE1	1.54462	6.11537	0.0391227
PTGFRN	1.24239	6.93068	0.0391289
BOC	2.67811	4.61502	0.0391619
ANKRD44	1.37767	6.67348	0.0391764
ARFGAP3	1.32587	6.52387	0.0392173
TCEAL9	1.23012	6.79009	0.0392688
JAML	1.56032	6.29583	0.0392699
GJA1	1.01916	8.36894	0.0392927
CCDC191	2.29658	5.2584	0.0393238
TMEM216	2.10391	5.34566	0.0393253
ITGA11	1.48484	6.42211	0.0394072
PRNP	1.03301	7.75072	0.0395701
LPAR2	1.98651	5.47518	0.0396464
SIL1	2.12021	5.20954	0.0396815
IRX3	2.53067	4.59021	0.0396853
CMPK1	1.2204	7.11048	0.0398186
EAF1	1.67472	5.83188	0.0399239
WDR61	1.31603	6.82748	0.0399568
TM7SF2	2.78998	4.63209	0.0400081
KIF25	2.6572	4.60972	0.040025
SEC13	1.07251	7.5115	0.0400315
TESMIN	2.71062	4.6125	0.040094
IFITM1	2.23198	5.29705	0.0400975
ISCA1	1.92406	5.5959	0.0401017
MVP	1.10918	7.21438	0.0401998
SEC22B	1.45317	6.3392	0.0402059
TMEM126B	1.35284	6.59472	0.0402579
CXCL14	2.64525	5.00132	0.0403164
GK	2.60664	4.81636	0.0403943
GREM2	2.44887	5.2633	0.0404165
PRPF8	1.01078	7.60469	0.0404207
YPEL5	1.06414	7.83616	0.0404241
SRM	1.20881	6.95487	0.0406421
CAPS2	2.61802	4.60625	0.0406667
INPP5D	1.39436	6.42612	0.0406976
GALNT13	2.59226	4.60353	0.0407194
CLEC2B	1.45734	6.22028	0.0407565
SMOC2	1.03288	7.8376	0.0407838
MOXD1	1.01463	8.58773	0.0407846
H2AFX	2.4709	4.9914	0.0407882
ABCE1	1.50116	6.48966	0.0408425
TNFSF10	1.29395	6.59865	0.040859
B3GNTL1	2.76456	4.63151	0.0410582
APBB1IP	1.80358	5.70339	0.0410916
SOS1	1.25676	7.1079	0.0411513
SMIM4	1.67763	5.7856	0.0411818
IL7R	1.30297	7.59747	0.0413401
PSMG3	2.00336	5.37875	0.0414895
PTPN11	1.55938	6.08242	0.0415668
ELN	1.07691	7.71358	0.0416089
RBPJL	2.7143	4.62593	0.0416951
RCL1	1.61328	6.01565	0.0416972
CEP250	1.73872	5.70136	0.0417505
LMAN1	1.05454	7.62991	0.0417761
SLC39A10	1.46145	6.31159	0.0418525
GPR4	2.58847	4.81076	0.0419093
CENPB	1.37053	6.28586	0.0420218
TIFA	2.34882	5.26517	0.0420451
DEPTOR	1.74924	5.80104	0.0420554
SUSD3	2.70599	4.85078	0.0421924
MAPK14	1.35541	6.49784	0.0421939
MAP7	2.47356	4.581	0.0422415
MSLN	2.66209	4.606	0.0422454
CSF2RB	1.47414	6.47377	0.0422928
SHISA3	2.78459	4.62638	0.0423067
CD276	1.45441	6.19033	0.0424332
DNAJB9	1.16511	7.97928	0.0424339
SLFN13	1.89387	5.64387	0.042461
CD300C	2.74177	4.62572	0.0424702
COG6	1.94135	5.4317	0.0425466
TMEM167B	1.61478	5.9774	0.0425914
PDE4D	1.35178	6.75912	0.0426333
SLC31A1	2.02893	5.41585	0.0427967
METTL3	2.70199	4.87126	0.0428601
C11orf58	1.03428	7.40468	0.0429163
NHLH1	2.72486	4.62121	0.0430706
PMP2	2.94655	4.64594	0.0430802
GPR85	2.59356	4.59773	0.0431076
DNAJC13	1.46888	6.17153	0.0431272
RFX1	1.94561	5.47765	0.0431518
NIPA1	2.69344	4.84767	0.0433531
NCAPH	2.45425	4.57904	0.0433614
SLC25A30	2.12079	5.35492	0.0433788
MEOX2	2.47267	5.12633	0.0433811
ACADM	1.35557	6.47214	0.0434382
SEC24B	1.39641	6.33244	0.0435302
OR10A6	3.00668	4.93018	0.0437819
TOP3A	1.86339	5.56513	0.0438193
IFNGR2	1.26062	6.61369	0.0438287
EIF4E3	1.55214	5.96519	0.0438426
AP1S1	2.64894	4.82722	0.0438695
P4HB	1.47227	6.15088	0.0439431
MMP28	2.70145	4.61745	0.0440672
TRMT2A	1.88903	5.35449	0.0441205
C19orf84	2.83707	4.64622	0.0441836
CDHR2	2.83707	4.64622	0.0441836
CHIC2	2.01223	5.39723	0.0442404
CHST2	2.34385	5.13086	0.0442447
PDIA4	1.12857	7.08268	0.044253
TAP2	1.36406	6.63517	0.0442661
SF3A1	1.20404	6.94827	0.0442662
SGCG	2.70301	4.61883	0.0443152
CDT1	2.31813	4.55894	0.0443317
SEMA3C	1.24659	6.97142	0.0443816
SLC10A3	1.91907	5.39309	0.0444353
COL4A3	2.90458	4.89092	0.0444375
NIPSNAP1	2.07258	5.33099	0.0444462
SMG9	1.8884	5.48512	0.0444836
TCTEX1D2	2.318	5.10641	0.0445218
PREB	1.63271	5.93198	0.0445464
C3orf33	2.57024	5.1006	0.0445562
HERC6	2.03355	5.35439	0.0446248
IL12RB1	2.16633	5.24629	0.0446602
CDK6	1.67485	5.83974	0.0447269
ARPC5L	1.69418	5.69134	0.0447318
ZNF157	2.5075	4.58851	0.0447535
SCG5	2.67051	4.6165	0.0448579
DRAM1	1.24973	6.85668	0.044931
BLCAP	1.58002	5.94212	0.0449421
CYBA	1.17914	7.00356	0.0449514
ZNF565	2.74204	4.61662	0.0449548
MEX3B	2.56275	4.59328	0.0449807
RBM7	1.63074	6.23184	0.0449828
DGKA	1.47903	6.26292	0.0452015
KIAA0232	1.88974	5.54508	0.0452233
R3HDM1	1.53969	6.31749	0.0453171
ENTR1	1.77067	5.77437	0.0453301
PSME3	1.43733	6.19712	0.0454275
DAP3	1.35951	6.44237	0.0457036
MS4A14	2.82763	4.63883	0.0457303
CCT6B	2.50392	4.58647	0.0457692
NRG4	2.47569	4.58493	0.0457799
ATP4A	2.83769	4.63768	0.0458651
CD300E	2.83769	4.63768	0.0458651
MCM5	1.76479	5.61487	0.0458781
OR6A2	2.84866	4.63593	0.046105
OAT	1.18383	6.89446	0.0461093
CACNG8	2.79049	4.63827	0.0461454
KRT14	2.79049	4.63827	0.0461454
OR2J1	2.79049	4.63827	0.0461454
PKD1L3	2.61927	4.60716	0.0462834
OSCAR	2.47448	5.11475	0.0462873
HOXA9	2.63852	4.60831	0.0463739
CADPS2	1.41159	6.44636	0.0463748
CCM2	1.40529	6.28065	0.0464465
IL18RAP	2.89884	4.85048	0.0464484
DPP3	2.24271	5.12436	0.0465613
GPR162	2.62135	4.81766	0.0466008
CPEB3	2.08418	5.33952	0.0466836
CLEC3A	2.63467	4.60967	0.0467604
NUDT16L1	2.03175	5.6237	0.0469145
PLEKHO2	1.59826	5.85415	0.0469383
CDC27	1.23546	6.78482	0.0470441
C6orf136	2.38114	5.09754	0.0470524
FGFR1	1.0118	7.54605	0.0470541
C6	2.77366	4.63396	0.0471984
EPHX4	2.77366	4.63396	0.0471984
CUTC	1.59109	6.08376	0.0472238
MAPK9	1.43517	6.18736	0.0472602
TTC9C	1.43822	6.17713	0.047262
ELAVL3	2.48385	4.58339	0.0472833
SLC36A1	2.06174	5.3332	0.0472843
CCDC73	2.66174	4.60833	0.0473174
IARS	1.16068	7.10595	0.0473415
ZFP14	2.3077	5.02055	0.0474507
CTNS	2.53346	4.99704	0.0474892
TIMM22	2.27383	5.03094	0.0475411
ENTPD3	2.57202	4.60235	0.0478009
ZC3H7A	1.16956	7.18013	0.0478063
TLNRD1	1.95173	5.38542	0.0478594
SNRPD1	1.27624	6.47572	0.047891
PSMD14	1.41606	6.27822	0.0478988
TMEM132B	2.63387	4.60423	0.0479097
ICAM1	1.50479	6.09756	0.0479528
EXOSC3	2.03582	5.25926	0.0479558
HSPA12B	2.17165	5.16676	0.0479852
NECTIN2	1.46754	6.02746	0.0479998
NCLN	1.74168	5.63306	0.0480236
OR10A2	2.60991	5.0645	0.0480614
AL031777.3	2.61573	4.60473	0.0481567
AMZ1	2.61573	4.60473	0.0481567
ENSG00000285258	2.4677	4.58059	0.0481897
APOBEC3H	2.48304	4.58203	0.0482076
CTLA4	2.24454	5.31866	0.048284
CTBP1	1.13067	6.95968	0.0482936
YIF1B	1.86565	5.52753	0.0483324
PARP15	1.85798	5.86639	0.0483986
CUBN	2.2308	5.18903	0.0484062
ALDH18A1	1.54297	6.05468	0.0484491
ADGRF4	2.59129	4.60121	0.0485138
NEFH	2.81287	4.62634	0.0485248
UBXN10	2.81287	4.62634	0.0485248
BX255925.3	2.7681	4.89225	0.0487121
MAN2B2	1.36311	6.57297	0.0487612
PAICS	1.37244	6.44022	0.0487874
PECAM1	1.03368	7.88235	0.0488761
DESI2	1.31509	6.65264	0.0489978
ITPRIP	1.95233	5.29318	0.0490895
RBM4B	1.76799	5.7926	0.0491169
ADPRHL2	2.29926	5.08273	0.0491415
CYLD	1.1829	7.02954	0.049196
RAPGEFL1	2.48733	4.58123	0.0491977
NAPRT	2.49277	4.97216	0.0492572
ERCC3	1.55493	5.92925	0.0493355
TPSD1	2.51182	4.58263	0.0494255
MTUS2	2.46335	4.57988	0.0495351
TRADD	1.5356	5.99825	0.0495772
ISG20L2	1.82689	5.46509	0.0496395
HBA1	2.52936	4.59401	0.0497203
HMCN1	1.28129	6.87742	0.0497601
ZNF83	1.24862	6.83999	0.0498261
MARS2	2.42079	4.5749	0.0498405
SMARCAD1	1.55887	6.0171	0.0498864

## Sheet: Table S7
Supplementary Table S7. Differentially expressed genes between pre-treatment tumor and post-treatment tumor
A. Pre-treatment tumor					B. Post-treatment tumor
gene_name	logFC	logCPM	PValue		gene_name	logFC	logCPM	PValue
HBB	12.1079	10.4573	4.84e-69		FOS	-7.01557	9.78272	3.41e-62
HBA2	11.3586	9.7093	1.8e-62		COL1A2	-7.04092	11.1288	1.41e-57
SCGB3A1	7.93086	12.01	2.56e-62		DUSP1	-5.50423	8.97265	7.46e-49
HBA1	8.61724	7.00045	3.87e-40		SFRP2	-7.59487	8.69118	1.01e-43
MS4A1	6.27291	7.90698	2.78e-39		EGR1	-5.32002	9.32832	3.99e-42
GPR85	4.83761	6.74541	8.45e-23		SERPINA1	-5.06844	10.9301	1.75e-38
EBF4	3.63607	6.76265	3.34e-20		COL1A1	-4.59493	11.5869	1.89e-38
SPINK5	4.16426	6.61859	2.97e-19		IGFBP5	-6.19305	7.84259	1.99e-36
CEACAM6	2.48753	11.2049	1.54e-18		LUM	-6.03602	9.56328	8.95e-35
CD79A	5.77271	5.60622	2.92e-17		THBS2	-6.46985	8.10416	1.37e-34
CD22	5.20571	5.54278	4.32e-17		MMP2	-6.86762	7.99849	3.52e-34
TNFRSF13C	5.2068	5.37734	6.38e-17		APOD	-3.96681	7.82131	1.09e-31
CD19	5.03168	5.76051	3.67e-15		COL14A1	-7.40694	7.15922	3.84e-31
FDCSP	6.89008	6.37377	1.31e-14		FOSB	-6.06376	7.4747	6.34e-30
FAM129C	4.61083	5.45695	1.27e-13		C2	-5.25917	7.1943	1.02e-29
PAX5	5.23857	5.37459	1.79e-13		SPARC	-4.70711	10.856	1.43e-29
ARX	5.52925	4.85645	3.53e-13		CHI3L1	-4.77174	8.44552	1.46e-29
VPREB3	6.19442	4.92475	4.19e-13		CCDC80	-5.3342	7.77081	1.6e-29
ABCC3	2.30082	7.07721	6.84e-13		FGA	-6.72379	8.16308	2.2e-29
ACHE	3.22011	6.10188	9.02e-13		DCN	-5.63255	9.16975	2.4e-29
GLB1L3	2.61213	6.9349	1.74e-12		SCGB3A2	-6.28777	9.25059	3.07e-29
RDH16	4.48748	5.46165	2.26e-12		CTHRC1	-7.41906	7.16925	1.58e-28
YPEL3	2.03952	8.17076	6.41e-12		COL3A1	-6.53742	11.5211	3.91e-28
RASGEF1A	3.79978	6.06086	1.15e-11		SFRP4	-7.07177	6.86999	1.68e-27
MUC3A	2.95934	6.21876	2.11e-11		JUNB	-3.62041	8.21732	4.52e-27
ZMAT1	2.39765	6.65744	3.14e-11		NBL1	-6.14294	7.31108	6.56e-27
CXCL13	5.81979	5.97383	5.02e-11		ZFP36	-3.74101	8.68499	1.18e-26
FCER2	5.51324	4.83792	6.18e-11		COL6A3	-4.51005	8.75295	5.29e-26
CR2	3.99829	5.63463	7.82e-11		MXRA8	-6.8663	6.68305	2e-25
LTB	2.23125	6.90051	8.23e-11		AEBP1	-5.37273	7.68194	2.64e-25
NDRG1	2.47933	8.72722	9.93e-11		ECM1	-3.94391	7.80946	3.79e-25
PEG10	3.74957	5.55787	1.26e-10		COL5A2	-5.52581	7.55052	5.04e-25
FCGR3B	5.94979	4.67709	1.77e-10		SERPING1	-4.77119	7.57314	4.52e-24
ALDH3B1	2.17172	6.68087	2.06e-10		ASPN	-8.4256	6.96201	4.99e-24
FCRL2	5.30304	4.66491	2.74e-10		COL5A1	-4.82873	8.31114	5.3e-24
MT-CYB	1.5209	13.2629	5.03e-10		FBLN1	-4.03765	7.71135	5.84e-24
CD79B	5.14101	5.13564	5.2e-10		TFF3	-4.60601	7.01876	2.75e-23
MT-ND2	1.51945	12.9153	8.31e-10		RGS1	-4.6961	7.22646	3.07e-23
RASGRP2	3.45048	5.52886	1.04e-09		MOXD1	-7.68639	6.32503	5.13e-23
FCRLA	5.48981	4.45169	1.28e-09		SOCS3	-3.84826	7.39277	1.94e-22
P2RX5	3.93965	5.09058	1.64e-09		POSTN	-4.79141	8.65205	5.36e-22
COL4A3	3.23332	5.47715	1.8e-09		CILP	-8.68328	7.18965	6.93e-22
SELL	2.85159	6.24658	3.11e-09		CCL2	-4.52579	7.18805	3.03e-21
PAX7	5.45646	4.38512	3.17e-09		MXRA5	-4.23066	7.28927	3.79e-21
ATP13A4	1.9087	7.22212	3.19e-09		COL4A1	-4.02058	7.04082	4.54e-21
AP003108.2	4.56521	4.76007	3.33e-09		SERPINE1	-4.91336	6.90194	8.2e-21
NETO2	2.92402	5.80328	3.38e-09		LGALS4	-3.73687	6.94432	3.44e-20
CRABP2	2.18161	7.07022	4.35e-09		HTRA1	-3.94395	7.35826	3.82e-20
CADPS	4.12673	5.15803	4.61e-09		HLA-DRB5	-2.46793	10.2568	4.54e-20
PSAT1	4.45478	5.02527	4.96e-09		TM4SF4	-5.29913	6.31846	4.96e-20
MT-ATP6	1.37913	13.1994	7.49e-09		C11orf96	-5.04597	6.63096	1.41e-19
NRCAM	3.01238	5.60733	1.2e-08		COL10A1	-6.04294	6.91922	1.7e-19
PDE1C	3.92265	5.15314	1.24e-08		BGN	-4.22133	8.27586	3.5e-19
AL139020.1	4.92539	4.7176	1.68e-08		HLA-DQA1	-2.45869	9.42303	5.44e-19
FCRL1	4.34279	4.88049	1.97e-08		IFI27	-2.96514	7.63392	1.6e-18
ID1	2.69267	6.14331	2.13e-08		COL6A1	-3.48644	8.76085	1.63e-18
POU2F2	2.8279	5.99314	2.37e-08		CPVL	-3.07602	7.56875	2.19e-18
LRRK2	1.79365	7.66581	2.45e-08		ANTXR1	-4.45764	6.92716	4.39e-18
SYTL5	5.01333	4.18835	5.18e-08		MGP	-2.80238	9.44249	6.2e-18
EPS8L2	1.80872	6.58888	7.1e-08		SPON1	-6.35084	6.23501	7.47e-18
KRT4	4.73101	5.00786	8.09e-08		BHLHE40	-2.81067	8.24004	9.28e-18
MT-ATP8	1.78359	8.93106	8.34e-08		CEBPD	-2.57829	8.09008	2.8e-17
GDPD5	2.7161	5.37855	1.1e-07		COL12A1	-3.61868	7.2458	3.62e-17
NOX5	5.06231	4.74714	1.11e-07		XBP1	-2.26483	9.02849	3.69e-17
SLC2A4RG	1.55686	7.23074	1.48e-07		COL16A1	-3.90294	6.75031	5.08e-17
CA10	4.09346	4.55761	1.49e-07		SERPINF1	-3.14498	7.35475	7.11e-17
LAMA5	1.65955	7.57927	1.58e-07		JUN	-2.6164	7.92323	1.16e-16
HMGCS2	3.81557	5.17984	1.82e-07		RGS16	-3.07357	6.98885	1.87e-16
MT-ND3	1.31868	11.8349	1.87e-07		COL6A2	-3.86005	7.41847	2.68e-16
FCMR	2.78509	6.01186	2.34e-07		DHCR24	-2.59372	7.84232	3.89e-16
LLGL2	1.63139	6.93146	2.43e-07		S100A11	-2.11595	10.1029	3.96e-16
BMPER	4.65983	4.78748	2.64e-07		DPYSL3	-3.77831	7.08851	4.09e-16
SPG7	1.2911	7.92168	2.68e-07		TGM2	-3.20503	7.6867	6.53e-16
L3MBTL1	3.1691	5.30679	2.93e-07		MYADM	-3.43779	6.68477	7.08e-16
EMSY	2.55746	5.90484	3.04e-07		HLA-DRB1	-1.91531	10.8308	8.37e-16
VSTM2L	2.55955	5.66325	3.13e-07		CSTB	-2.24759	9.37262	1.37e-15
GABRE	2.04507	6.68238	3.31e-07		A2M	-4.52943	6.37568	1.72e-15
DGKA	1.99884	6.52188	4.12e-07		COL8A2	-4.19806	6.59422	1.78e-15
C1orf116	1.55258	8.49242	4.22e-07		PALLD	-3.4721	7.58897	2.19e-15
SPATA18	3.27486	5.32	4.53e-07		CSRP1	-2.50244	7.52669	2.58e-15
FCRL3	3.94873	4.91624	4.65e-07		TCIM	-3.2374	7.06734	4.09e-15
WFIKKN1	2.82452	4.98209	5.04e-07		CXCL1	-4.01688	7.32206	4.23e-15
NRGN	2.36471	5.44397	9.9e-07		IL1R1	-2.49633	7.96604	7.13e-15
SPIRE2	2.10531	6.01421	1.15e-06		MFAP4	-5.20764	6.20557	7.45e-15
ALCAM	1.41792	7.67767	1.22e-06		TIMP2	-3.17405	8.30742	9.17e-15
CRYM	2.0136	6.67138	1.23e-06		IFITM3	-2.1842	9.44837	1.04e-14
PASK	1.85712	6.28885	1.23e-06		PRELP	-4.09158	6.9293	1.22e-14
OGA	1.29918	7.78411	1.29e-06		CCN2	-3.78096	7.80619	2.03e-14
AC124319.1	1.30829	8.13104	1.31e-06		IFI16	-2.39261	8.06678	2.28e-14
OXR1	1.74085	6.45449	1.45e-06		SERPIND1	-2.7859	9.699	2.38e-14
TMPRSS12	4.98494	4.14021	1.53e-06		MAN1A1	-2.94995	6.94983	2.64e-14
MMP28	2.4579	5.28535	1.67e-06		EDIL3	-5.14484	6.17967	2.97e-14
FCRL5	3.90463	4.87925	1.73e-06		ISLR	-4.81878	6.18737	3.71e-14
PHGDH	2.53801	5.41907	2.12e-06		HTRA3	-7.38695	6.07259	4.17e-14
AKR1C1	3.77654	4.6675	2.19e-06		CFI	-2.69266	7.53024	4.2e-14
CLEC2D	1.52434	6.77868	2.22e-06		STEAP2	-3.26109	6.46423	4.67e-14
HAS3	1.60158	6.50643	2.37e-06		LOX	-6.66234	5.51295	4.87e-14
NRIP3	2.06918	5.98659	2.42e-06		C2CD4B	-5.64579	5.68174	5.4e-14
MYBL2	4.66229	4.02388	2.54e-06		ANXA2	-2.18126	9.85166	6.98e-14
COL4A5	2.4888	5.87573	2.7e-06		CDH11	-3.26258	7.72185	8.37e-14
CD37	1.9388	6.41652	2.81e-06		OAT	-3.02546	8.04042	1e-13
PLXNA2	1.47508	7.31597	2.84e-06		CPE	-3.91383	6.18178	1.49e-13
BCLAF3	1.69652	6.75153	2.91e-06		LRRC15	-5.92874	5.8979	1.57e-13
KIZ	2.45965	5.15595	3.23e-06		FGG	-3.7331	9.0769	1.93e-13
C1QL2	2.35558	5.80487	3.51e-06		VIL1	-6.71379	5.55537	2.42e-13
GLCCI1	1.89848	6.85042	4.18e-06		LCN2	-3.67807	6.20568	2.49e-13
MT-ND5	1.19019	9.45131	4.32e-06		FBN1	-3.48724	6.8298	3.41e-13
MKI67	2.94137	5.06628	4.46e-06		ITM2B	-1.95064	9.66986	3.42e-13
PF4	4.65095	4.03474	4.57e-06		CLDN2	-2.37009	9.81855	3.87e-13
EPHA7	4.01943	4.59873	5.01e-06		APOL1	-2.5908	7.26508	5.17e-13
LUC7L3	1.18817	8.20452	5.01e-06		C1S	-3.03537	9.71477	5.28e-13
LDHAL6A	4.65324	4.01938	6.02e-06		RARRES2	-4.16874	5.8981	7.74e-13
CNKSR2	2.93516	4.92815	6.22e-06		TPM4	-2.00938	8.70299	8.11e-13
CPM	1.40536	6.77011	7.08e-06		PDLIM3	-3.43399	6.77046	8.31e-13
PITX2	4.74324	4.08226	7.32e-06		IGFBP7	-2.64388	9.4071	9.14e-13
FCGBP	1.87899	7.62658	7.56e-06		LGALS1	-2.37195	8.06384	9.3e-13
PPDPF	1.37126	7.75786	7.66e-06		PMP22	-3.26473	6.56808	1.05e-12
RIPOR2	1.95829	6.0919	7.82e-06		CCL18	-4.81134	7.17861	1.09e-12
ABCA7	1.91436	5.88528	8.06e-06		CTNNB1	-1.8645	8.82683	1.22e-12
PDPR	1.75426	6.14763	8.13e-06		HLA-DRA	-1.57297	12.4227	1.27e-12
MAP7D2	2.67803	5.45195	8.62e-06		SPARCL1	-3.12009	8.05385	1.35e-12
LDLRAP1	2.35264	5.46705	8.74e-06		SOCS2	-3.29781	6.44153	1.4e-12
RPS3	1.06608	9.57786	8.88e-06		BCL3	-2.64052	6.74577	1.52e-12
IKZF3	1.76426	6.81045	8.96e-06		LTBP1	-3.81327	6.36852	1.54e-12
SOD3	1.62928	6.88819	9.99e-06		SEMA3C	-3.2137	6.75042	1.55e-12
INPPL1	1.6499	5.97468	1.15e-05		CCN1	-2.65806	7.28624	1.76e-12
HSD17B6	1.42178	7.76475	1.17e-05		MYLK	-2.95608	7.65795	2.01e-12
RNPC3	2.73346	5.38338	1.2e-05		GADD45B	-3.16196	6.72121	2.58e-12
RNF112	4.54853	3.95275	1.28e-05		ENSG00000112096	-2.70822	7.12446	2.68e-12
CCL21	3.5803	5.85894	1.29e-05		DEPP1	-4.54523	5.69665	4.51e-12
ENSG00000229415	2.11198	5.95983	1.31e-05		PLA2G3	-6.5151	5.41607	6.17e-12
ABLIM1	1.62019	6.59787	1.32e-05		KLF4	-5.59153	5.63874	8.59e-12
NKTR	1.16525	8.27161	1.37e-05		LDLR	-2.16823	7.25507	9.46e-12
CNR2	3.99984	4.05616	1.56e-05		TCF12	-2.95683	6.48164	9.7e-12
PNPLA2	1.86369	5.87881	1.61e-05		UGCG	-2.30747	7.72465	1.12e-11
MAVS	1.26337	7.43231	1.73e-05		GJB2	-6.95648	5.73204	1.38e-11
BAZ2A	1.9514	5.71565	2.16e-05		RASGRF1	-2.04062	8.19432	1.79e-11
MAPK10	1.58552	6.31666	2.17e-05		TIMP3	-2.6785	9.4469	1.87e-11
FITM2	2.17679	6.03031	2.23e-05		TMEM98	-2.12013	7.78052	2.35e-11
BRSK2	4.03916	3.80901	2.33e-05		HLA-DQB1	-2.28526	7.79165	2.77e-11
NOP53	1.43348	6.7549	2.33e-05		OGN	-6.24054	5.20718	3.06e-11
RPS6KA5	1.91914	5.7419	2.42e-05		S100A10	-1.53416	10.4538	3.43e-11
GPRC5A	1.32546	7.69338	2.45e-05		HIF1A	-1.81287	8.6554	3.83e-11
NXF1	1.3465	6.77692	2.48e-05		PAM	-2.06057	7.86162	4.19e-11
RSF1	1.3797	6.72765	2.6e-05		HLA-B	-1.50243	11.677	4.82e-11
WDR90	1.48914	6.36625	2.69e-05		KIF26B	-3.70077	5.87419	7.09e-11
VSIG10	1.76911	6.31697	2.77e-05		DBI	-1.60928	9.06477	8.39e-11
VPS16	1.56147	6.1409	2.96e-05		SLC34A2	-1.86868	9.78671	9.12e-11
DTX4	1.65656	5.98877	2.97e-05		ALDH1A1	-2.21379	7.26693	9.64e-11
MYT1L	3.66609	4.18921	3.03e-05		DKK3	-3.34467	6.26694	9.83e-11
GAPT	3.37522	4.47358	3.13e-05		EMILIN1	-3.6616	5.96885	1.02e-10
LIPE	4.11938	3.84093	3.19e-05		RNF128	-6.18982	5.18549	1.08e-10
ATM	1.39429	6.82245	3.22e-05		THY1	-3.95344	5.72466	1.14e-10
TCF25	1.19494	7.46302	3.29e-05		FN1	-2.33736	10.2954	1.17e-10
SNTG1	4.45564	3.91694	3.35e-05		LOXL1	-3.78322	5.61443	1.19e-10
PTPRE	1.52356	6.87137	3.37e-05		NNMT	-2.70492	7.07844	1.22e-10
GIGYF1	1.29261	6.73539	3.42e-05		LTBP2	-2.8494	6.71743	1.83e-10
BCL11A	1.45984	6.52376	3.5e-05		SULF1	-3.10908	6.63566	1.86e-10
RBM6	1.32366	6.77673	3.53e-05		TPSB2	-5.74683	5.74172	2.11e-10
KCNN3	3.7618	4.29968	3.64e-05		UGDH	-2.39419	6.61413	2.18e-10
NOP56	1.3845	6.50568	3.64e-05		PIGR	-1.7473	11.2966	2.22e-10
KCNJ1	4.38065	3.91997	3.67e-05		ST3GAL1	-2.10576	7.76782	2.25e-10
ARHGEF10	3.87685	3.96919	3.74e-05		ACTB	-1.56027	11.198	2.3e-10
GDPD3	3.48058	4.39375	3.84e-05		CXCL2	-3.06301	7.19139	2.33e-10
SCEL	2.5034	5.31341	3.94e-05		C1QB	-2.89679	6.65671	2.52e-10
PCED1A	1.28293	7.02287	3.96e-05		SEC61G	-1.73624	8.2125	2.55e-10
CPNE5	3.08909	4.51717	3.99e-05		GALNT1	-2.60378	6.33033	2.56e-10
HVCN1	2.29809	5.47595	4.07e-05		AC080038.1	-3.40702	5.92732	2.58e-10
SPSB2	1.85067	5.87546	4.13e-05		SNX3	-1.84204	7.75454	2.71e-10
IL36RN	4.24914	3.86473	4.2e-05		ADAM12	-4.05193	6.25649	2.82e-10
KCND2	3.81005	4.08978	4.21e-05		STEAP1	-3.57257	5.87542	3.41e-10
DACT2	2.19336	5.30505	4.43e-05		PTTG1	-2.76945	6.70076	3.43e-10
HDAC7	1.35313	6.68088	4.44e-05		LAPTM4A	-1.61884	8.89932	3.98e-10
ZFHX3	1.24026	7.04985	4.61e-05		SNX9	-3.24386	5.91491	4.06e-10
PLA2G12B	2.96703	4.68383	4.71e-05		MRC1	-3.54788	6.6022	4.29e-10
EFR3B	2.77981	4.86581	4.73e-05		CALD1	-2.64275	7.87684	4.62e-10
FAM53B	1.74541	5.74147	4.81e-05		FSTL1	-2.18415	8.41406	4.66e-10
SLC43A3	1.49021	6.17079	4.81e-05		KRT10	-1.813	7.73944	4.95e-10
PARP15	2.41074	5.79288	4.91e-05		SEC61B	-1.94888	7.74006	5.49e-10
ZNF26	1.41821	6.72165	5.02e-05		EMP1	-2.05831	7.54813	5.64e-10
MUC15	3.42889	4.50326	5.14e-05		C3	-1.8922	9.17797	5.82e-10
RPL26	1.07018	9.0597	5.33e-05		DAB2	-2.51805	6.98438	5.87e-10
BDKRB1	4.51395	4.00742	5.38e-05		SYNCRIP	-1.94011	7.56853	6.13e-10
ME3	2.2715	5.03959	5.51e-05		SNRPG	-2.08868	7.00502	6.26e-10
ALG8	1.50846	6.50246	5.54e-05		GFRA3	-2.12734	7.94077	6.4e-10
OR10A2	3.98728	4.34325	5.55e-05		C7	-3.66468	8.01031	6.45e-10
NPIPA1	1.75406	5.56939	5.77e-05		CAVIN1	-3.35204	5.92997	6.9e-10
BBC3	2.25044	5.03462	5.86e-05		CXCL14	-3.0762	6.82393	7.62e-10
AC087651.1	4.07753	3.81762	5.98e-05		SLC2A3	-2.45556	7.0238	8.94e-10
KCNH8	4.17908	3.83295	6.03e-05		ALAS1	-2.35327	6.44569	9.53e-10
NEIL3	3.72298	5.00135	6.3e-05		WARS	-3.00498	7.18957	9.83e-10
TNRC6B	1.26237	6.86387	6.4e-05		CD9	-1.74574	8.99293	1.11e-09
NTS	4.6057	4.04379	6.49e-05		GTF3C6	-2.53501	6.26454	1.12e-09
PRDM16	1.88553	5.91034	6.62e-05		CXCL9	-4.63108	7.31703	1.36e-09
MRI1	1.57849	5.96011	6.73e-05		PLAU	-2.79907	7.0383	1.36e-09
SNRNP70	1.09807	7.22107	6.76e-05		GEM	-3.4647	5.69067	1.39e-09
ZNF44	1.70087	5.75262	6.8e-05		SHISA2	-2.55228	6.8072	1.39e-09
CAMK1D	1.18536	7.4838	6.98e-05		SELENOF	-1.79332	7.94368	1.65e-09
GRB10	1.55236	6.5399	7.12e-05		TXN	-1.83421	7.3578	1.84e-09
UBN2	1.54234	6.12818	7.17e-05		SH3BGRL3	-2.54456	6.75455	1.88e-09
ZNF385B	2.8966	4.8779	7.22e-05		CLIC4	-2.52957	6.73025	1.99e-09
MSL3	1.59207	6.17243	7.4e-05		CTSB	-2.33348	9.20429	2.08e-09
ZDHHC24	1.60927	6.07532	7.54e-05		COL8A1	-1.92212	7.93218	2.25e-09
FHOD1	1.06223	7.63246	7.75e-05		PCOLCE	-2.55757	6.74642	2.74e-09
WDR60	1.59607	6.01173	8.03e-05		SCD	-2.1165	8.31754	3e-09
NTNG1	4.28406	3.90323	8.43e-05		LRP2	-3.90324	5.76257	3.01e-09
IL1RAPL1	4.51408	4.11094	8.76e-05		MMP11	-4.98465	6.02338	3.11e-09
FARP2	2.0858	5.13528	8.87e-05		MYL9	-2.47205	6.55969	3.25e-09
SHC2	1.99741	5.49251	8.95e-05		CNN3	-1.65292	8.21719	3.29e-09
ELMO3	1.73261	5.38753	9.14e-05		CANX	-1.46597	10.0148	3.31e-09
NARF	1.25391	6.73442	9.38e-05		NAMPT	-1.82605	7.50778	3.37e-09
SEMA3A	1.92501	5.90738	9.71e-05		NDUFA4	-1.44189	9.35002	3.56e-09
PPP1R3E	1.82395	5.77289	9.93e-05		PGC	-2.25205	7.95541	3.99e-09
ATP2A3	1.95378	5.64343	0.0001015		IFITM2	-1.4939	8.47004	4.03e-09
ZGLP1	2.51427	4.80953	0.00010645		DAD1	-1.73181	7.85406	4.1e-09
EDA2R	2.40616	5.08243	0.00010665		SFTA2	-1.73851	8.62056	4.11e-09
SLC7A6	1.24185	6.84438	0.00010693		SYNPO	-2.16065	6.93883	4.13e-09
CHTF18	2.44065	4.91417	0.00010841		NDN	-4.71125	5.02613	4.26e-09
AGXT2	4.30549	3.90651	0.00011611		LIF	-3.87202	5.49594	4.31e-09
DLGAP2	4.24554	3.89504	0.00011728		HLA-A	-1.30033	11.1049	4.35e-09
NAA40	2.19268	5.0478	0.0001182		FCER1G	-2.3009	7.4283	4.7e-09
HAUS5	1.66294	5.60653	0.00011837		GGT5	-1.94979	7.1354	5.28e-09
B3GNT6	3.96272	3.7978	0.00011991		FNDC1	-3.777	5.61343	5.55e-09
CDH10	3.84072	3.74816	0.00012125		PPIA	-1.49771	8.45346	5.57e-09
PLXNA3	1.55713	6.40414	0.00012495		CCN4	-4.35753	5.56908	6.33e-09
IGBP1	1.17933	7.17293	0.00012625		TAGLN2	-1.56885	8.41243	6.57e-09
ZMIZ2	1.07487	7.49091	0.00012642		HSD17B4	-1.56092	7.8568	6.61e-09
CNR1	2.26831	5.40608	0.0001281		MS4A2	-4.52908	5.62521	6.7e-09
ICAM5	3.26728	4.22427	0.00013165		COL4A2	-2.5662	7.03521	6.99e-09
SLC35E2A	1.53886	5.89002	0.00013361		INSIG1	-2.35011	6.62549	7.37e-09
TSPAN4	1.13278	7.34124	0.00013402		SSR1	-1.65929	8.00986	7.88e-09
USP2	3.72263	4.24692	0.00013575		ATF3	-3.39565	5.65213	8.21e-09
ACAP1	1.56159	5.79629	0.0001367		F13A1	-3.55207	6.07959	8.5e-09
PRR11	3.0635	4.49192	0.00013698		ID2	-2.24998	6.81763	8.51e-09
LARGE2	1.98179	5.32186	0.00013721		GLO1	-1.92306	7.32452	8.6e-09
ZNF528	2.58179	4.93864	0.00013759		SDF2L1	-2.11215	6.66315	8.95e-09
ALG13	1.04612	7.66023	0.0001543		TFPI	-1.74865	9.17133	9.64e-09
RASSF7	1.25195	6.66976	0.00016353		TUBB	-1.54054	8.70364	9.84e-09
C1orf158	4.51739	3.90832	0.00016369		RSU1	-2.1076	6.74003	9.88e-09
MINAR2	3.91739	3.77508	0.0001655		CSRNP1	-2.83501	5.8485	1e-08
EDA	3.38902	3.93657	0.00016682		C2CD4A	-3.86486	5.69877	1.01e-08
FAM111A	1.51566	6.4182	0.00017096		SLIT2	-3.36489	5.77098	1.01e-08
CHRM3	3.11256	4.44368	0.00017285		CALR	-2.09358	6.54127	1.01e-08
ANO9	1.80374	5.70326	0.00017568		SMIM3	-2.42046	6.47531	1.04e-08
FAM84A	4.07989	4.06611	0.00017653		SLC26A2	-2.29574	6.62475	1.05e-08
CLDN3	1.25607	6.33418	0.00017726		SLC9A1	-2.34305	6.37897	1.11e-08
ANKRD26	1.58215	5.86127	0.00018132		COX7A2	-1.54887	8.3772	1.14e-08
PRPF38B	1.16035	7.41961	0.00018861		LAMP3	-1.8253	7.05022	1.15e-08
PPP6R3	1.1476	6.97953	0.00019521		MGST1	-1.54876	8.80412	1.17e-08
ANKRD18A	4.2269	4.01506	0.00019734		ITGA2	-1.80388	8.61307	1.2e-08
OCLN	2.21487	4.78047	0.00019796		SH3PXD2B	-3.88462	5.45797	1.23e-08
SYTL2	1.37732	6.43647	0.00019899		MYL12B	-1.58693	8.05077	1.28e-08
AL031708.1	3.24202	4.75152	0.00020315		FGF7	-5.77929	4.8988	1.37e-08
FDXR	2.33505	4.65867	0.00020325		GADD45A	-4.69463	5.02946	1.42e-08
SOX8	3.76167	3.93008	0.00021145		NPR3	-3.58749	5.48572	1.43e-08
GALR1	4.22764	3.89525	0.00021249		LAMB3	-2.15163	6.58858	1.53e-08
ISX	3.68547	3.90374	0.00021299		PKM	-1.71412	9.09462	1.78e-08
TMEM178B	3.89755	3.77249	0.00021802		CPA3	-4.5265	5.65085	1.86e-08
ZNF724	4.39998	3.84511	0.00021886		CD69	-2.94383	6.20789	1.88e-08
DSCAM	3.89276	3.75651	0.00022183		TMEM119	-2.79555	5.94942	1.95e-08
BMP2	1.55136	6.13606	0.00022391		STAT1	-1.99434	7.93867	2.01e-08
AKAP9	1.07888	7.54643	0.0002244		VAPA	-1.59601	7.73515	2.09e-08
TTN	2.00116	5.51358	0.00022558		OST4	-1.92503	7.40095	2.41e-08
SHISA8	3.63988	3.70301	0.00022571		QPRT	-2.24708	6.35104	2.5e-08
CCND1	1.68571	6.00483	0.00023645		PHPT1	-3.05789	5.7586	2.51e-08
POU5F1B	3.97281	3.76846	0.00023808		MANF	-2.02293	6.79905	2.59e-08
LIMD2	1.61151	5.81289	0.00024247		PDGFRB	-3.11597	6.07753	2.78e-08
TRMO	2.66625	4.77214	0.00024725		NDUFS5	-1.81096	7.12914	2.85e-08
SLCO4A1	3.10387	4.66085	0.00025438		ANXA5	-1.63227	8.44935	2.93e-08
PPME1	1.50314	6.00309	0.00026348		HABP2	-2.48598	6.65392	2.94e-08
WDFY2	1.84044	5.61186	0.00026478		TMED10	-1.47086	9.03549	3.09e-08
MCM8	1.82549	5.481	0.00026913		HLA-DPA1	-1.23799	10.7875	3.15e-08
CREBRF	1.26312	6.53437	0.00027365		HLA-DPB1	-1.26236	10.4655	3.3e-08
MICAL1	1.75637	5.84378	0.00027533		CYSTM1	-1.77041	7.44742	3.72e-08
PWWP2B	1.79988	5.61317	0.00027563		TRIM2	-1.59663	8.25991	4.12e-08
INPP5D	1.3035	6.95119	0.00027607		PCDH7	-3.98779	5.56984	4.18e-08
ARHGEF33	4.08774	4.01564	0.00027722		PDIA3	-1.43661	8.42855	4.18e-08
TUBGCP2	1.21288	6.58674	0.00028432		ACTA2	-3.96338	5.49909	4.28e-08
GIMAP5	3.77474	4.07967	0.00028646		CALM2	-1.295	9.9251	4.72e-08
ABCC12	3.96648	3.93825	0.00028906		VIM	-1.79553	9.36932	4.77e-08
UCKL1	1.46827	6.01265	0.00029479		COMT	-1.57213	8.15899	5.1e-08
TP53INP1	1.33671	6.39227	0.00029769		WDFY1	-2.81873	5.92248	5.19e-08
POGLUT1	1.63408	5.84008	0.00030391		ABHD2	-1.67231	7.47731	5.23e-08
GPR37	3.77853	3.95236	0.00032266		RAB31	-2.06543	7.32494	5.33e-08
FBXO47	3.71763	3.71447	0.0003229		PHLDA1	-2.21348	6.77609	5.35e-08
ADSSL1	2.5924	4.57413	0.00032492		TPSAB1	-5.91353	4.9615	5.69e-08
ABCA13	2.13395	5.2624	0.00032777		F3	-3.80127	5.42633	6.13e-08
LRRIQ1	3.71186	3.92064	0.00033345		TSC22D1	-1.79579	8.50478	6.19e-08
CRACR2B	1.48065	5.9889	0.00035372		LY96	-2.41879	6.02222	6.42e-08
HIF3A	3.2967	4.25264	0.00036029		HSP90AB1	-1.40363	9.58963	6.74e-08
STRIP2	3.67508	3.99551	0.00036224		MSR1	-3.1361	7.30267	7.01e-08
UGT2B15	2.95984	4.49092	0.00036469		GNG12	-1.81134	7.07238	7.05e-08
GRM2	4.06996	3.77827	0.00037108		DIO1	-5.46899	4.70797	7.17e-08
ERFE	2.77398	4.69245	0.00037117		MYL12A	-1.47442	8.58397	7.4e-08
CEP57	1.35993	6.34567	0.00037279		HLA-C	-1.51645	8.88576	7.51e-08
EFHB	4.1836	4.05363	0.00038053		TMEM87A	-1.72447	7.2815	8.14e-08
COA4	1.35602	6.37284	0.00038576		FBLN2	-3.86183	5.22674	8.6e-08
OBSL1	1.04206	7.40966	0.00039006		SCP2	-1.8685	7.05793	8.84e-08
ST6GALNAC3	3.74977	3.93464	0.0003905		OSMR	-1.84205	6.97436	9.19e-08
TLR10	2.30673	5.13081	0.00039467		ACSL4	-2.1799	6.50334	9.29e-08
RBL1	1.86005	5.52879	0.00039566		PDLIM5	-1.91819	6.96928	9.36e-08
FRRS1L	3.30387	4.22783	0.00039583		CDK2AP2	-1.48681	7.84684	9.42e-08
ADAMDEC1	3.59428	4.24917	0.00040112		CDCA7	-1.67856	8.62113	9.44e-08
KCNAB3	2.35284	4.52726	0.00040259		TPM2	-2.985	5.72926	9.97e-08
MYO18A	3.29451	4.18303	0.0004031		ANO1	-2.79829	5.76398	1.04e-07
TRIM13	1.26175	6.40063	0.00040327		CYP1B1	-2.30112	7.06704	1.16e-07
TTC14	1.34767	6.38267	0.00040489		ACTN1	-1.85695	6.99087	1.18e-07
D2HGDH	1.39075	5.86717	0.00041256		S100A9	-1.81091	7.59506	1.18e-07
SNX22	2.80962	4.47322	0.0004177		INHBA	-2.67129	6.05355	1.21e-07
MAPK8IP3	1.36554	6.09971	0.00041798		C1QTNF3	-2.89594	5.78935	1.24e-07
DYRK4	1.74451	5.56692	0.00042138		MYO1E	-2.17192	6.41778	1.29e-07
LRRC39	4.1896	4.10043	0.00042173		ELN	-2.04549	7.20917	1.41e-07
CDH4	3.56276	3.69208	0.0004262		MYH9	-1.31121	9.02205	1.46e-07
SLC25A36	1.06026	7.55201	0.00042981		RYBP	-2.19468	6.26376	1.48e-07
PROM1	3.6787	4.19675	0.00043928		CCL22	-3.62694	5.85798	1.52e-07
2021-03-09	1.05243	6.66226	0.00044092		MCL1	-1.33344	8.48429	1.57e-07
WDR64	4.15644	4.04153	0.00045332		TUBA1A	-1.45482	8.57712	1.65e-07
NTMT1	4.00827	3.74879	0.00046014		ANGPTL2	-2.56544	5.73149	1.84e-07
TMEM175	1.36714	5.90757	0.00046081		PRRX1	-2.48382	6.41683	1.85e-07
DNAJC7	1.91748	5.40009	0.00046748		CD248	-4.44364	4.85441	1.88e-07
OR4N2	3.57703	3.67704	0.00046936		PLAUR	-2.59152	5.85388	1.91e-07
NUMA1	1.82781	5.49159	0.00047129		FRMD6	-2.98574	5.79731	2.02e-07
SLC4A1	3.601	3.68288	0.00047978		GREM1	-2.86064	6.05091	2.02e-07
PIDD1	1.87398	5.27633	0.00048838		ADAMTS12	-5.6845	4.82224	2.05e-07
SLC14A1	3.4969	4.0653	0.00049784		SCTR	-2.46201	6.64425	2.06e-07
HOXA13	3.56666	3.90803	0.00049942		P4HB	-1.99007	6.44062	2.1e-07
NOL4L	1.2616	6.73887	0.00050038		CMPK1	-1.49285	7.52248	2.14e-07
ENSG00000285053	3.50129	3.66929	0.00050096		MYO1B	-1.70983	7.31063	2.32e-07
PCDHA9	3.53171	4.15564	0.00050354		FNDC5	-3.20213	5.71815	2.49e-07
DMRTA2	3.49401	3.6676	0.00050801		2021-09-08	-2.24356	6.31615	2.92e-07
ALG14	1.86571	5.26737	0.00050817		PDIA4	-1.40899	8.43394	2.93e-07
ABHD1	3.71851	3.71419	0.00050894		EGR3	-3.58689	5.63746	2.96e-07
UGT8	3.75632	3.91797	0.00051323		ETS2	-1.35321	8.95321	3.02e-07
C1orf112	3.65597	3.86202	0.00051882		ACSS3	-2.07851	6.75449	3.12e-07
BCAS4	1.71806	5.41911	0.00051982		TPM1	-2.23113	6.43961	3.13e-07
RCCD1	2.01983	5.02976	0.00052274		SH3BP4	-2.32036	5.94175	3.17e-07
CLN3	2.13614	4.83611	0.00052376		ATP6V0B	-1.48029	7.4434	3.17e-07
INTS1	1.18395	6.26762	0.00052555		PTGFRN	-2.13289	6.47397	3.3e-07
ZNF862	1.80018	5.76727	0.00052724		SMPDL3A	-2.5544	6.00611	3.42e-07
TAS2R4	3.44527	3.966	0.00054166		SERINC1	-1.51415	7.81697	3.51e-07
SPTSSB	3.72209	3.92286	0.00054862		SDCBP	-1.49319	7.98546	3.53e-07
OR2V1	3.67967	3.72645	0.00054984		CD74	-1.19646	13.6125	3.57e-07
AJUBA	1.85421	5.73274	0.00055445		CCL4	-4.27824	5.17878	3.64e-07
Z82206.1	3.46676	3.66398	0.00056354		MICAL2	-1.75315	7.2856	3.68e-07
ARHGAP9	1.20037	7.1831	0.00056416		AOC3	-3.47919	5.4303	3.83e-07
PELP1	1.3354	5.96401	0.00056901		CAPRIN1	-1.61503	7.19877	4.15e-07
RALGPS2	1.86722	5.3395	0.00057624		C1QA	-2.49415	6.21403	4.36e-07
PPP1R9A	1.44817	6.47764	0.00057771		NPC2	-1.24534	12.8269	4.53e-07
GPD1L	1.45155	6.61923	0.00057926		TNFRSF1A	-1.70321	6.80746	4.91e-07
KCNJ16	3.54256	3.85931	0.0005806		FNDC3A	-2.09526	6.36031	4.98e-07
NRBP2	1.10376	6.86429	0.00058888		GORASP2	-1.52745	7.79055	4.98e-07
FAM217B	1.4766	6.21885	0.00059103		WLS	-2.29933	6.24463	5.03e-07
ZNF260	1.5926	5.72736	0.00059774		RDH11	-1.76169	7.10929	5.24e-07
TBC1D10C	1.66719	5.64332	0.00060431		TMED7	-1.47515	7.40792	5.43e-07
PNPLA1	3.77794	3.70253	0.00060605		CRYZ	-1.79527	7.15188	5.47e-07
ADCYAP1	3.93702	3.78268	0.00060877		EGR2	-2.66649	5.82535	6.13e-07
GJD2	3.67844	3.71072	0.00061606		B2M	-1.14596	12.4817	6.15e-07
FAM160A2	1.4818	5.58415	0.00062286		C14orf119	-1.54506	7.23003	6.16e-07
TIGIT	2.75363	4.41969	0.0006251		FIBIN	-4.06708	5.33613	6.38e-07
SLC4A5	2.2138	4.812	0.00062909		ARRDC3	-1.42043	7.72011	6.41e-07
BAIAP2L1	1.0989	6.99892	0.00063702		PTMS	-1.60689	7.05998	6.44e-07
PLCE1	1.69646	5.49414	0.00064059		PDZRN3	-4.56084	4.9146	6.52e-07
SMIM10L2A	2.32925	4.84172	0.00064467		TM9SF2	-1.44079	8.12606	6.71e-07
SLC26A7	3.86505	3.77198	0.00065404		SLC12A8	-2.95982	5.38186	7.33e-07
FYB1	1.10201	7.01045	0.00066803		BCAT1	-1.55082	7.71688	7.34e-07
ABCA4	1.26461	6.31029	0.00067746		SNRPE	-1.45384	8.12112	7.65e-07
IKZF1	1.69947	5.86166	0.00069553		ATP5PF	-1.41381	7.79218	7.7e-07
SETD5	1.31601	6.27365	0.00069659		STARD4	-2.93458	5.48149	7.94e-07
KCNJ14	2.76203	4.32359	0.00070952		DESI2	-1.48873	7.75801	8e-07
KCTD7	1.71423	5.50196	0.00071034		GOLT1A	-2.80246	5.51232	8.18e-07
BRAT1	1.2808	6.2664	0.00071231		PLXDC2	-2.41456	6.25656	8.34e-07
PHF14	1.10975	6.66774	0.00071505		MAP2K1	-1.76875	6.89626	8.39e-07
TRIM56	0.996882	6.94786	0.00072415		FAIM2	-5.18038	4.54465	8.79e-07
ZNF782	3.67607	3.6884	0.00072742		SMOC2	-5.28302	4.60234	9.16e-07
OR1A1	3.60096	3.68104	0.00073425		PSMB2	-1.47034	7.55679	9.3e-07
FOXD2	3.4562	3.6465	0.00075459		NOP10	-1.84472	6.77592	9.67e-07
ICA1	1.06681	7.04132	0.0007564		RNF180	-3.61387	5.05831	9.76e-07
RFX6	3.64366	3.68714	0.00075849		SCOC	-1.51412	7.58515	9.9e-07
RORB	2.33265	4.75753	0.00076044		BHLHE41	-2.78371	5.95532	9.92e-07
SLC14A2	3.20249	3.91821	0.00077843		HLA-DMA	-1.23093	8.95289	1e-06
PDX1	3.46956	3.98293	0.000788		SLC9B2	-5.65802	4.80751	1.06e-06
SPINK13	3.73005	3.73519	0.0007898		PHC2	-1.87254	6.33295	1.09e-06
SIRT3	1.72043	5.36711	0.00080536		GRK3	-2.02242	6.63284	1.1e-06
ENKUR	3.64989	3.6881	0.00082482		CDKN1A	-1.73352	7.04023	1.11e-06
CFAP74	3.31423	3.62938	0.00083671		PCSK9	-5.30534	4.61976	1.13e-06
HOXC8	1.81958	5.15477	0.00083905		ITGB5	-2.33597	6.30043	1.14e-06
KCNQ5	3.77959	3.74286	0.0008414		SELENOM	-1.81078	6.77844	1.14e-06
SCN2A	3.65541	3.87387	0.00085074		PDGFRA	-3.32161	5.29516	1.15e-06
ZNF430	1.79783	5.18716	0.00085431		RBFOX2	-1.64824	6.86251	1.19e-06
P2RY8	2.8916	4.34601	0.00086007		TMSB10	-1.17545	10.1923	1.22e-06
MAS1	3.98432	4.23232	0.0008601		H3F3B	-1.15425	9.83933	1.26e-06
CDKL5	1.52388	5.50788	0.00086698		REPS2	-2.67466	5.54134	1.27e-06
FAM19A2	2.882	4.34443	0.00088355		EPB41L2	-2.16632	6.16601	1.27e-06
ZNF813	3.08319	4.37559	0.00089846		C1R	-1.56632	7.89449	1.3e-06
PGM2L1	1.33927	6.3288	0.0009045		DDC	-2.54473	5.99894	1.31e-06
SH3TC2	3.46157	3.66396	0.00090866		ABHD17C	-1.82416	6.38855	1.32e-06
CRISP1	3.62161	3.66259	0.00091793		LAP3	-1.81279	6.72532	1.36e-06
SGSM2	1.06797	7.52826	0.00092384		MMP13	-4.10873	5.41944	1.37e-06
TSSK4	3.90403	3.7152	0.00093197		VCL	-1.59221	7.02546	1.43e-06
LRRC69	2.50129	4.38842	0.00094931		SUB1	-1.15589	8.87186	1.44e-06
CSTL1	3.55492	3.96297	0.00098439		HSPA1B	-1.97956	6.14414	1.45e-06
TNK2	1.22469	6.13426	0.00098571		GPNMB	-1.63723	9.02515	1.47e-06
ZNF707	2.6807	4.11206	0.00100722		ATP5MC3	-1.32834	8.2619	1.47e-06
LRRC27	1.74664	5.10819	0.00100724		IQGAP1	-1.24024	8.34779	1.51e-06
GPRC6A	3.41512	3.92099	0.00100748		GALE	-1.85549	6.56013	1.58e-06
TMEM52	3.40248	3.62229	0.00101156		RAB1A	-1.24779	8.43441	1.58e-06
ZNF75A	1.21595	6.15354	0.00102288		ADH5	-1.41521	7.48828	1.59e-06
LUC7L	1.05169	7.26712	0.00102367		POMP	-1.30891	8.10711	1.62e-06
SCART1	2.8469	4.26144	0.00102559		HDGF	-1.41256	7.54754	1.68e-06
SEMA6C	2.95439	4.24605	0.0010256		NDUFC1	-1.29954	7.49098	1.71e-06
GJD4	3.58963	3.71477	0.0010305		CD164	-1.17291	9.25755	1.72e-06
CTNNA2	3.77417	3.69554	0.00103859		MAOB	-3.72807	5.35183	1.77e-06
ZNF417	1.95665	5.01527	0.00105306		IER2	-1.87045	6.38282	1.79e-06
CAPS	2.33171	4.44696	0.00105438		GPX8	-3.41235	5.31701	1.82e-06
NAALAD2	2.67212	4.45868	0.00105453		MBNL2	-1.63229	6.90178	1.85e-06
GRIA3	3.04495	4.32174	0.00105545		GSTA1	-2.62403	5.66927	1.93e-06
RGS6	3.09397	4.22631	0.00106489		CYFIP1	-1.85102	6.72934	1.93e-06
SIX2	3.53913	3.65601	0.00106776		GJA1	-1.76188	7.27044	1.93e-06
AGMAT	2.76439	4.26016	0.00106934		OLR1	-2.94232	5.79184	1.98e-06
HEXD	1.73336	5.33032	0.00107234		UNC5CL	-2.64171	5.79092	2e-06
TRIM25	1.22161	6.41908	0.00107424		PLN	-5.38598	4.66247	2.01e-06
SRSF8	1.099	6.77199	0.0011031		CD99	-2.15103	6.3915	2.06e-06
SMAD9	2.58555	4.55776	0.00110319		LAMP5	-3.17029	5.17141	2.1e-06
HEPHL1	3.67568	4.04015	0.00110458		LAPTM4B	-1.41473	7.62338	2.12e-06
SPIB	2.49733	4.53308	0.00112064		RBP4	-5.51315	4.76472	2.15e-06
PLD5	3.63811	3.90098	0.00112662		GALC	-1.66925	7.11477	2.18e-06
FOXN3	1.03279	6.78469	0.00113076		LGMN	-1.25686	8.18138	2.28e-06
LRRC75B	1.50539	5.65017	0.00116059		CHI3L2	-2.03316	6.82473	2.3e-06
ULK1	1.12646	6.50323	0.00116094		ALDH6A1	-1.54581	7.44016	2.3e-06
PLLP	1.43341	5.9537	0.00116598		MFSD2A	-1.65405	7.13625	2.34e-06
ZNF641	1.38488	5.99506	0.00116652		HNRNPC	-1.38829	7.46992	2.36e-06
PAX3	3.56915	3.69685	0.00116975		LPL	-3.2353	5.98407	2.39e-06
KCNB1	3.52048	3.88659	0.00117315		ID4	-2.50287	5.93779	2.41e-06
TMEM184A	2.35271	4.53756	0.00118062		PFN1	-1.18065	9.21879	2.44e-06
KLHL35	3.02794	4.05102	0.00118468		RGCC	-2.59512	5.6621	2.46e-06
AQP6	3.27554	3.60731	0.00120199		BEX3	-1.3962	7.69342	2.48e-06
C21orf62	3.19904	3.85827	0.00120471		PREX2	-2.85672	5.52234	2.51e-06
SYCP3	3.09864	4.16969	0.00120889		GGCX	-1.53713	7.1518	2.51e-06
TFR2	3.37815	3.81404	0.00120995		RAB27A	-1.47479	7.20195	2.53e-06
MYBL1	2.268	5.42786	0.00122774		GOT1	-1.93766	6.31807	2.56e-06
MAGEA10	3.36764	4.10922	0.00123688		PRDX5	-1.25645	8.34233	2.58e-06
PSD2	3.24706	3.60477	0.00123736		PKD2	-1.87209	6.41904	2.66e-06
TSPEAR	3.2852	3.62702	0.00124445		CREB3L1	-1.89209	6.61509	2.69e-06
TRADD	1.17912	6.61978	0.00125726		PDIA2	-5.34155	4.63839	2.7e-06
EXO1	3.03633	4.15254	0.00126427		LRRC17	-4.08846	5.02376	2.7e-06
PYROXD2	1.26694	6.24632	0.00126756		CITED2	-1.60384	7.00609	2.76e-06
IGSF5	3.58821	3.68194	0.00127		SSPN	-2.86007	5.39684	2.81e-06
BOK	1.12635	6.66845	0.00127476		C5	-1.78389	6.37314	2.84e-06
NR1D1	2.82078	4.13061	0.00128362		IL6	-5.7581	4.88222	2.97e-06
SCGB2A2	3.37361	3.63786	0.00128719		SSR3	-1.40358	7.55817	3.02e-06
CDC25B	1.27525	6.43208	0.00130858		TMEM165	-1.49252	7.42587	3.22e-06
MRM1	2.62877	4.70039	0.00131005		LDHA	-1.25915	9.42236	3.3e-06
ZPLD1	3.18106	3.59858	0.00132519		WWTR1	-1.90073	6.25221	3.31e-06
DOC2A	3.36879	3.80402	0.00132969		LRIG1	-2.74146	5.64808	3.53e-06
BRINP2	3.78637	3.67547	0.00133598		PNP	-3.05735	5.32432	3.64e-06
OPHN1	1.7209	5.50756	0.00135601		TNFRSF21	-1.89483	6.15485	3.64e-06
PRODH2	4.44428	3.82312	0.00135757		CLU	-1.30423	8.53391	3.71e-06
TMPRSS11E	3.44352	3.62399	0.00136128		DIO2	-2.62124	5.54986	3.76e-06
CYP2S1	2.057	4.98218	0.00136764		BCL2L11	-2.10226	5.89017	3.82e-06
CDK10	1.10493	6.7368	0.00139702		TMEM43	-1.67545	6.68329	3.88e-06
ENSG00000284770	3.16661	4.18549	0.00139876		CXCL17	-1.28598	9.93327	3.89e-06
FCAMR	4.14589	3.73616	0.00140569		FRZB	-2.45216	5.59037	4.04e-06
CLIC5	1.99616	5.04595	0.00143446		GATA6	-1.83936	6.77632	4.08e-06
SIPA1	1.25943	5.94749	0.00143596		HBEGF	-3.08942	5.16371	4.09e-06
CARF	1.99241	5.3203	0.00143873		GALNT11	-1.67048	6.6677	4.1e-06
TLE2	1.35814	6.0136	0.00144369		PLEKHA6	-2.09163	6.00438	4.11e-06
OR4D9	3.73176	3.92907	0.00144702		SERF2	-1.15572	9.52	4.14e-06
ST7L	2.83827	4.18622	0.00145033		RPN1	-1.46231	7.00165	4.39e-06
LPAR3	2.79935	4.05163	0.00145285		MYO1D	-1.58343	6.96214	4.4e-06
BAZ1A	1.023	7.11362	0.00147385		HMGN1	-1.25282	7.96018	4.41e-06
VSIG1	3.48669	4.16084	0.00147594		SOCS5	-2.2147	5.75937	4.44e-06
TSTD3	2.36553	4.55232	0.00147767		YBX1	-1.57992	7.06122	4.62e-06
RIMKLB	1.4069	6.18176	0.00148109		SCN7A	-3.82011	5.15478	4.65e-06
PAAF1	1.71566	5.25226	0.00148648		ATP2B4	-1.40836	7.59174	4.74e-06
ADAM28	1.26837	6.02278	0.00148787		MEDAG	-4.038	5.07406	4.78e-06
SMC1B	2.54017	4.44491	0.0015115		NDFIP1	-1.18738	8.44366	4.79e-06
CACNA1A	1.73253	5.10184	0.00153067		RNF11	-1.73923	6.43047	4.81e-06
NFAT5	1.4889	5.6134	0.0015545		DUOX1	-2.99602	5.13725	4.83e-06
PRMT7	1.43238	5.55386	0.00155957		H3F3A	-2.12568	5.81091	4.94e-06
HSPA2	1.87706	4.94262	0.00157613		PDIA5	-1.73248	6.6145	4.99e-06
INTS4	1.72149	5.51671	0.00159497		LAMA2	-3.03294	5.13203	5.02e-06
S1PR1	2.17461	4.90443	0.00160907		MSMO1	-1.806	6.97066	5.06e-06
ADGRG3	3.73245	3.97133	0.00160968		MAFB	-2.38635	6.30366	5.09e-06
ENSG00000285437	2.77319	4.17634	0.00163475		CXCL12	-2.50384	6.12403	5.13e-06
METRN	1.8238	4.94687	0.00163922		SOD1	-1.12562	8.86853	5.2e-06
BIN2	1.77215	5.68238	0.00164843		CTSL	-2.08412	6.29217	5.32e-06
RSBN1L	1.06731	6.43393	0.00165429		LAMB1	-2.02735	6.22928	5.34e-06
CARHSP1	1.57579	5.14322	0.00165618		NKD2	-5.13989	4.52343	5.36e-06
SLITRK2	3.45074	3.64563	0.00168664		MMP19	-3.51967	5.002	5.36e-06
AGBL4	3.83512	3.70281	0.00169443		CLDN11	-3.34193	5.12241	5.37e-06
MMP17	2.74122	4.12269	0.00172414		TRIB1	-1.78614	6.33848	5.63e-06
C2CD4C	3.23015	3.60374	0.00172621		BDH2	-1.92735	6.26084	5.69e-06
SCN11A	3.97485	4.06298	0.00172714		ATOX1	-1.6344	6.65597	5.92e-06
C16orf54	1.93355	5.35188	0.00172738		LRP1	-1.66128	6.92496	6.02e-06
VAV1	1.33692	5.75508	0.00173971		VCAN	-1.6181	8.21046	6.12e-06
TMEM94	1.22592	6.3889	0.00174175		SQLE	-1.97602	6.47259	6.14e-06
GP6	3.36607	3.63732	0.00174764		LIPG	-3.49126	5.01853	6.2e-06
KCNG2	3.22396	3.6022	0.00175356		COQ10B	-1.96697	5.77825	6.2e-06
PNMA3	3.25493	4.05593	0.00176688		CLEC11A	-4.17024	4.68863	6.21e-06
TAF1D	1.38222	5.73689	0.00176979		CD93	-2.59552	5.36587	6.53e-06
CNOT3	3.0013	4.25842	0.00178076		CLTC	-1.14716	8.70243	6.59e-06
PTOV1	1.00064	6.52669	0.00178134		RPL30	-1.79136	6.58484	6.61e-06
NBR1	1.00056	6.70147	0.00178712		NPTN	-1.29145	7.75154	7.16e-06
RAB38	2.00887	5.13168	0.00179547		COL15A1	-2.92156	5.76336	7.23e-06
SH3GLB2	1.15269	6.05521	0.00180135		ADAMTS4	-2.35496	5.71296	7.31e-06
GDPD2	3.39831	3.64111	0.00180596		EIF4H	-1.68618	7.04878	7.76e-06
KRT3	3.33736	3.63389	0.00180616		PDE4D	-1.87147	6.45541	7.9e-06
DLX6	3.60241	3.8283	0.00180646		PTGIS	-3.24322	5.03236	8.02e-06
PDCD1	2.99326	4.01754	0.00181307		COX7C	-1.08574	10.0819	8.02e-06
BANK1	2.03646	4.92759	0.0018328		TUBB4B	-2.39364	5.47629	8.15e-06
RUNDC3B	3.17772	3.59805	0.00183813		PDE3A	-5.09625	4.48714	8.47e-06
SLC26A11	1.09922	6.56136	0.00184177		THBS1	-1.49624	7.87056	8.62e-06
SS18L1	1.16376	6.2649	0.00184257		HSP90B1	-1.17742	8.99007	8.77e-06
TCERG1L	3.20928	3.60254	0.00184432		HMGN3	-1.19318	8.621	8.9e-06
KLHL31	3.65123	4.00233	0.0018468		GPC6	-5.14261	4.54004	9.02e-06
MYBPC1	3.20754	3.87165	0.00184698		PLSCR1	-1.73659	6.50136	9.09e-06
STARD10	1.43405	5.85753	0.00185867		PTGR1	-2.22997	5.80146	9.24e-06
AGBL3	2.94549	4.51984	0.00188883		UBE2L3	-1.94861	5.8811	9.28e-06
ZNF99	3.67992	3.98426	0.00192869		NFIL3	-2.26196	5.82982	9.64e-06
FAM126A	1.34882	5.89376	0.0019617		NR4A3	-3.79965	4.87651	9.77e-06
DENND5B	1.88478	5.30815	0.00198104		NDFIP2	-1.89109	6.15895	9.86e-06
CASC1	3.06899	3.96772	0.0019909		FCGR2A	-2.23179	6.12102	1e-05
SUSD3	1.80032	5.18467	0.00199955		CALU	-1.19207	8.04409	1e-05
RHNO1	1.31351	5.77286	0.00201916		EMP3	-2.75792	5.44312	1.02e-05
GPR78	3.09278	3.5891	0.00202628		TMEM59	-1.16765	8.25493	1.02e-05
ANO3	3.7291	3.69649	0.00203861		PELO	-2.32354	5.81464	1.03e-05
RHOBTB3	1.09148	6.80482	0.0020403		PSMB3	-1.51331	6.96284	1.04e-05
CACNB3	1.44346	5.83731	0.0020447		ZNF469	-4.99851	4.44185	1.06e-05
PRH1	2.82961	4.25575	0.00205239		NR4A2	-2.74547	5.31456	1.07e-05
OFD1	1.07787	6.2273	0.00205243		ETF1	-1.44259	7.35875	1.08e-05
TBL1X	1.2543	5.91116	0.00205528		GAS1	-4.91285	4.40951	1.16e-05
LYNX1-SLURP2	3.26154	3.62537	0.00206549		APEX1	-1.56591	7.02437	1.24e-05
C12orf42	3.22948	3.77717	0.00207116		MATN3	-3.13985	5.49365	1.27e-05
COG4	1.19642	6.0151	0.00208354		MTRR	-1.77941	6.3967	1.28e-05
BAMBI	2.40014	4.51697	0.0020847		EVA1A	-1.60523	6.62251	1.28e-05
ANKIB1	1.00381	6.8676	0.00209826		CREB3L2	-1.28194	7.35098	1.28e-05
RDH5	3.10316	3.75691	0.00213581		AZGP1	-4.06535	4.62906	1.3e-05
SLC25A37	1.38497	6.31165	0.00214898		PAIP1	-2.52142	5.42459	1.31e-05
AC104389.4	2.69835	4.2528	0.00216219		ARSB	-2.56521	5.54659	1.35e-05
SLC5A4	4.22729	3.74285	0.00218727		2021-09-11	-1.5167	7.07494	1.35e-05
LCAT	1.41573	5.54173	0.00219361		SH3GLB1	-1.25587	7.33229	1.36e-05
JSRP1	3.69284	3.66499	0.00220143		SBDS	-1.69245	6.66661	1.37e-05
CSKMT	2.10791	4.58698	0.00220636		PIM1	-1.82485	6.36926	1.39e-05
KLRK1	3.02333	3.56609	0.00222141		TNFAIP6	-3.29583	4.85105	1.42e-05
RCSD1	1.72351	5.35727	0.00222498		TMEM164	-1.4249	7.46509	1.42e-05
TSHR	3.1495	4.04933	0.00223703		YWHAQ	-1.20556	7.75607	1.43e-05
ST8SIA5	3.38989	3.61983	0.00224151		SPG21	-1.48481	7.14968	1.45e-05
XRCC2	3.0653	4.09926	0.00225197		TRAM1	-1.12088	8.42637	1.48e-05
TYR	3.26607	3.6258	0.00226608		CTSK	-2.43503	8.71131	1.6e-05
KCNH3	3.8551	3.85294	0.00227265		METAP2	-1.66514	6.53669	1.61e-05
NR2C2	2.96436	4.16202	0.00228276		TPD52L1	-1.94957	6.28091	1.64e-05
SYNDIG1L	2.21843	4.72342	0.00228713		CHSY1	-1.82559	6.16736	1.64e-05
GNAO1	1.93228	4.611	0.0022892		FOLR2	-3.30945	5.10819	1.7e-05
FRAT2	2.14484	4.78247	0.00229293		SRP14	-1.15201	9.30527	1.7e-05
WDR74	3.37843	3.61739	0.00229375		ARF3	-1.15602	8.08823	1.72e-05
ANKRD36C	1.86217	4.86182	0.00230635		KRT23	-3.67859	5.2714	1.79e-05
HS3ST5	3.32455	3.6113	0.00230821		ERAP1	-2.0435	5.81307	1.8e-05
FOXB1	3.24583	3.6237	0.00231522		CLDN12	-1.98909	5.76056	1.81e-05
SPATA17	2.8206	4.19938	0.00234336		CRELD2	-1.60017	6.5803	1.81e-05
ST8SIA2	3.42744	3.67897	0.00235308		IFI27L2	-1.98682	5.85756	1.82e-05
REX1BD	1.18869	6.18425	0.00235369		TMA7	-1.72921	6.03834	1.83e-05
GRAMD1A	1.04906	6.73723	0.00235605		HDC	-4.2464	4.73159	1.88e-05
MYH15	2.78262	4.25712	0.00235984		MTSS1	-1.36756	7.88121	1.9e-05
TECRL	3.29572	3.60925	0.00236877		GSN	-1.26472	8.23422	1.93e-05
DHRS3	1.11337	6.5405	0.00237069		CBLN4	-4.23953	4.73124	1.94e-05
SEMA6A	2.39515	4.6799	0.0023842		GNS	-1.20166	7.52542	1.94e-05
RHBDF2	1.3803	5.49817	0.00243112		DNAJC3	-1.3623	6.92779	1.95e-05
CLEC4M	3.38304	4.10607	0.00243325		COMP	-3.07256	5.36795	1.96e-05
MAP1LC3A	2.01228	4.56348	0.0024352		DMBT1	-1.67086	10.6167	2.02e-05
TMEM156	2.41908	4.52684	0.00247081		CXCL10	-4.00836	6.23025	2.06e-05
HPX	3.40565	3.66071	0.00247931		FAM102B	-2.75497	5.07754	2.07e-05
ZAP70	1.6078	5.05356	0.00248514		CPQ	-2.03564	5.78134	2.07e-05
PTPN7	1.73283	5.1793	0.00248926		ATP6V0E1	-1.19939	8.07168	2.1e-05
CHD7	1.3933	5.62528	0.00249281		PLSCR4	-3.33365	4.86435	2.12e-05
GGTLC1	1.69548	5.06471	0.00249547		PLBD1	-1.72125	6.47072	2.12e-05
SSH3	1.07665	6.62394	0.00250654		OSM	-4.90395	4.41395	2.13e-05
INA	3.87584	3.75737	0.00255594		TACC1	-1.47905	7.10133	2.18e-05
FEM1A	1.91457	5.16626	0.00255834		CAPNS1	-1.15421	8.25162	2.2e-05
ZNF335	1.36977	5.65717	0.00256321		ADAMTS2	-3.1309	5.12805	2.21e-05
KBTBD12	3.22064	3.60194	0.00257252		EMC7	-1.51564	6.72796	2.21e-05
CLEC2A	3.39856	3.67551	0.00263288		STAT3	-1.20167	7.59568	2.25e-05
LIPT2	2.60436	4.60669	0.00268396		ALOX5AP	-1.49347	7.02384	2.28e-05
CLDN16	3.44824	3.66502	0.00268502		PLOD2	-2.57517	5.4746	2.3e-05
FBRSL1	1.24411	6.00242	0.00269624		SNX30	-1.52769	6.40319	2.32e-05
SPAG4	2.82417	4.02527	0.0026979		PLA2G1B	-1.56389	8.08466	2.36e-05
USP20	1.38452	5.43695	0.0027025		COPB1	-1.12024	8.06462	2.36e-05
AP000781.2	3.21821	3.60355	0.00270419		PPP1CA	-2.6449	5.38978	2.4e-05
LPAR4	2.68388	4.02079	0.00271517		SRPX	-5.04788	4.45631	2.48e-05
SLC24A1	2.48125	4.42641	0.00271577		C6orf222	-4.69046	4.29763	2.49e-05
FSD2	3.08165	3.57058	0.00272326		DOCK9	-1.64012	6.62955	2.49e-05
PNMA6F	2.90296	4.00457	0.00275702		ANO6	-2.25096	5.50435	2.5e-05
SV2C	2.31343	4.51025	0.00275739		CHMP2B	-1.76593	6.09215	2.5e-05
TTI2	3.10028	4.05206	0.0027853		LAMTOR5	-1.14405	7.89051	2.55e-05
KLRG2	3.04868	3.56845	0.00280399		KLF9	-1.7402	6.24678	2.56e-05
REG4	3.33126	3.65053	0.00280666		ERP44	-1.48647	6.62672	2.6e-05
PROSER3	2.06505	4.68651	0.0028166		ZSCAN18	-2.67328	5.13263	2.72e-05
TPRG1	2.31429	4.41556	0.00281997		OLFML2B	-4.72284	4.29875	2.8e-05
ANKRD34B	2.14973	4.52148	0.00284769		PTP4A3	-1.56547	6.25471	2.8e-05
RNASEH2A	2.71545	4.32841	0.00285119		TMEM173	-1.19117	7.94104	2.92e-05
DYNC2H1	1.94239	4.94561	0.00285574		SLC46A3	-2.16396	5.87369	3e-05
SLC22A1	3.03226	3.56638	0.00287715		NDUFA6	-1.27035	7.6177	3.01e-05
GPR22	3.10997	3.59213	0.00288246		ANXA7	-1.25458	7.49178	3.02e-05
CFAP47	2.73504	4.20217	0.00289488		PEA15	-1.30679	7.6513	3.03e-05
AC008736.1	2.98275	3.8944	0.00290447		GOLPH3	-1.15788	7.85075	3.08e-05
TEDDM1	3.10051	3.59097	0.00291807		YWHAZ	-1.07067	9.17441	3.09e-05
PCDHGA10	3.09118	3.5896	0.00295894		NCF2	-2.11064	6.02161	3.1e-05
ANO7	3.43041	3.6444	0.00296571		NDUFA3	-1.39506	6.67374	3.14e-05
REEP1	3.32997	3.63415	0.00297807		NT5DC1	-1.73622	6.36418	3.15e-05
TMEM212	3.08238	3.58892	0.00298264		ATP6V1E1	-1.29482	6.95343	3.18e-05
KAT6B	1.48273	5.52751	0.00298738		TMED2	-1.14599	8.09239	3.18e-05
ZNF814	1.44442	5.92036	0.00298899		RAB11A	-1.30556	7.2425	3.2e-05
PHRF1	1.19316	5.59737	0.00300999		SLC11A2	-1.266	7.33055	3.23e-05
SLC25A52	3.93118	3.68887	0.00301996		DYNLT1	-1.45329	6.83257	3.26e-05
TM4SF20	3.93118	3.68887	0.00301996		NF2	-1.65866	6.04122	3.27e-05
DZANK1	2.00825	5.75804	0.00304811		CFTR	-2.10583	5.95106	3.52e-05
SLC4A8	1.4364	5.48412	0.00306261		TGFBR2	-1.31244	7.45407	3.53e-05
C12orf76	1.60099	5.0778	0.00307097		TIMM17A	-1.29955	7.29661	3.56e-05
BLK	3.19495	4.04213	0.00308302		SEC24D	-1.23633	7.73634	3.59e-05
CYP2C19	3.10974	3.58968	0.00312983		GNB4	-1.88549	6.48846	3.65e-05
PCBP3	2.16387	4.66485	0.00313172		HMGCR	-1.75015	6.34627	3.67e-05
ARID4A	1.02951	6.3413	0.00313377		PSENEN	-1.59025	6.29789	3.72e-05
DPY19L2	3.03559	3.58434	0.00313758		ALPK3	-2.22161	5.63191	3.76e-05
CCDC114	2.98292	3.9087	0.0031543		LMOD1	-4.83689	4.36143	3.78e-05
MTA1	2.16053	4.4257	0.00318922		RPUSD2	-4.79953	4.33668	3.78e-05
GJA8	3.5847	3.89454	0.00321873		RASL11A	-3.89484	4.56168	3.8e-05
BEND2	2.92956	3.5569	0.00324023		AES	-2.92862	4.8695	3.8e-05
SAP30BP	1.22129	5.76666	0.00324092		SLC16A2	-3.43003	4.64852	3.85e-05
ZNF397	1.27726	5.63228	0.00324539		PIK3C2A	-1.34705	6.94248	4.1e-05
RHBDF1	1.10237	6.85051	0.00326554		GLI2	-4.15525	4.65312	4.14e-05
NSG2	3.20969	3.58055	0.00327578		SF3A1	-1.35159	6.99635	4.14e-05
SLC5A10	3.20854	3.58045	0.00328013		LSS	-1.63363	6.76665	4.3e-05
NDRG4	2.45979	4.38318	0.00331399		C1QC	-1.96644	6.12184	4.31e-05
BMP3	1.98306	5.25884	0.00332323		BCL2L13	-2.14699	5.63984	4.4e-05
SYNE2	1.21941	6.01417	0.00333353		CEBPB	-1.42182	7.02503	4.46e-05
ACSF2	1.36507	5.68005	0.00335536		APOC1	-1.9374	6.7764	4.47e-05
ARL9	2.89451	3.55338	0.00338145		CIT	-1.70558	7.27271	4.58e-05
MRGBP	1.77517	5.09853	0.00343435		SGPP2	-1.62522	6.44439	4.72e-05
CBLN2	3.33021	3.6128	0.00343715		HILPDA	-2.64146	5.69608	4.86e-05
CRYBG3	2.87429	3.55138	0.00346375		TUBB6	-2.45171	5.47946	5.01e-05
C9orf153	3.38454	3.61734	0.00346626		PSMD14	-1.38471	6.68949	5.01e-05
ZNF410	3.39459	3.8749	0.00349569		S100A4	-1.42987	7.56666	5.08e-05
ADGRD1	1.23583	6.02973	0.00352605		GFPT2	-2.35151	5.58981	5.13e-05
STAP1	2.38152	4.55986	0.00353952		OMD	-4.7758	4.31735	5.15e-05
SIRT7	1.38642	5.72605	0.00354322		MRAS	-3.4932	4.69393	5.17e-05
TMEM168	1.00807	6.88488	0.00356116		PDLIM7	-1.71662	6.44748	5.19e-05
CEP250	1.18965	5.8646	0.00357061		BCAP29	-1.39227	6.5871	5.25e-05
RNASEL	1.63272	5.27303	0.00357398		AK2	-1.36142	6.86865	5.26e-05
AC008073.3	3.56399	3.69901	0.00359936		DOCK1	-1.68528	6.21981	5.33e-05
ARHGAP33	1.83885	4.76011	0.00361051		PCP4	-3.33836	4.88909	5.47e-05
EPM2AIP1	1.0504	6.70827	0.00361416		ATP5MC1	-1.35735	6.6015	5.71e-05
NOS1	2.23306	4.5153	0.00361914		GLT8D2	-3.15753	5.10298	5.77e-05
SYT7	1.8776	4.79293	0.00366329		ESD	-1.31723	7.04613	5.77e-05
SYTL3	2.19823	4.42752	0.00369088		MAGT1	-1.19114	7.65039	5.88e-05
ZNF224	1.52555	5.50774	0.00371872		PARVA	-1.60399	6.57119	5.94e-05
S100A8	1.68711	5.78376	0.00373816		PCSK1N	-2.02667	5.63003	5.98e-05
AMMECR1L	1.22188	6.23669	0.00379014		SHOC2	-1.82077	5.80096	6.01e-05
FAT3	2.14868	4.58662	0.00380661		PML	-1.99784	5.83172	6.08e-05
PLK4	2.89617	4.11366	0.0038403		UGP2	-1.44941	7.02217	6.23e-05
KDM4B	1.28417	5.68958	0.00385383		NCOA4	-1.10819	7.8015	6.32e-05
TMPRSS15	3.03267	3.56507	0.00386221		GJA5	-4.89923	4.36587	6.43e-05
DDB2	1.32238	5.81947	0.00386943		SPRED1	-1.25271	7.65799	6.56e-05
CNGB1	2.06278	5.00661	0.00388201		SQOR	-1.59456	6.40251	6.61e-05
ATAD5	1.8821	4.75998	0.00390686		CLINT1	-1.39095	7.28131	6.63e-05
KIF25	2.23253	4.32367	0.00391803		FHL2	-1.95837	5.6648	6.68e-05
CC2D1A	1.39718	5.65921	0.00392488		CYCS	-1.28292	7.53965	6.76e-05
ANKZF1	1.65678	4.91822	0.00392984		MEA1	-2.28397	5.48881	6.82e-05
DENND1C	1.52524	5.20334	0.00393833		HSPA9	-1.02942	8.02169	6.89e-05
LRRTM2	3.02821	3.56711	0.00394187		GPX3	-2.74351	5.06119	7.2e-05
IGF2BP1	3.00542	3.56363	0.00394565		ARFGAP3	-1.55367	6.51804	7.22e-05
SH2D4A	2.0739	4.34656	0.00397514		MT2A	-1.37899	7.29103	7.24e-05
HIST1H3H	3.45911	3.68557	0.00397922		PRMT3	-2.33618	5.27119	7.29e-05
REG1A	3.45911	3.68557	0.00397922		FZD7	-2.80241	5.22306	7.4e-05
TOX3	1.1962	5.99172	0.00399425		AP3B1	-1.95324	5.8998	7.49e-05
MBOAT1	3.70831	3.64261	0.0039972		DPT	-4.86211	4.35903	7.57e-05
NT5C1B	3.70831	3.64261	0.0039972		WWC1	-1.35888	6.82028	7.57e-05
LYG2	3.0233	3.56553	0.00400761		CXCL8	-3.9487	4.58071	7.69e-05
HCLS1	1.04745	6.92969	0.0040187		JUND	-1.06078	8.07799	7.79e-05
UBN1	1.17206	5.77539	0.00403652		IARS	-1.49069	6.7482	7.87e-05
RDM1	3.22217	3.60444	0.00403707		F2R	-2.34424	5.59013	7.9e-05
P2RY10	1.9653	4.77341	0.00404827		RAB20	-1.68105	6.02745	8.13e-05
GPR137C	2.02723	4.57028	0.00406108		PANK3	-1.52306	6.32614	8.15e-05
RARRES3	1.17973	6.39641	0.00406207		RHOB	-1.44126	6.74064	8.29e-05
DGKD	1.02939	6.66512	0.00408648		ADH1B	-3.07666	5.7181	8.39e-05
TLR6	2.96186	3.8113	0.00414921		RCN1	-1.74067	6.04524	8.68e-05
BCAM	1.54496	5.15333	0.00415511		ITIH2	-4.58461	4.24209	8.87e-05
CCDC88B	1.23772	5.65847	0.00416003		HEATR5A	-1.76303	6.08048	8.87e-05
EEF1A2	2.80734	3.95837	0.00416239		CXCL3	-3.65542	4.83494	8.93e-05
AC011498.4	2.95647	3.55876	0.00419033		PLBD2	-1.77906	6.32222	8.96e-05
UBXN7	1.50588	5.24654	0.00419703		MRPL39	-2.30196	5.39905	8.99e-05
ZBTB17	1.55135	5.57327	0.00424524		NPC1	-1.74544	5.97309	8.99e-05
CLRN1	3.30912	3.58659	0.00429425		SNTB1	-1.2373	7.40236	9.08e-05
PHACTR1	2.22498	4.50941	0.00429766		ENC1	-1.21692	8.08238	9.14e-05
ERP27	1.35882	5.65086	0.00430793		HOOK1	-2.11165	5.9144	9.16e-05
GALNT9	2.9515	3.55998	0.00431278		FOSL2	-1.30427	7.02887	9.19e-05
HAP1	2.95143	3.55971	0.00432398		AMD1	-1.36725	6.70717	9.2e-05
ABCC11	3.36597	3.67325	0.00435986		FCRL6	-4.8915	4.37353	9.31e-05
PLCG1	1.06564	6.18343	0.00437894		BTBD1	-2.06197	5.37216	9.54e-05
ST14	1.14019	6.09843	0.00439535		STAM	-1.80793	5.75651	9.56e-05
CCNI2	2.93831	3.55829	0.00439862		LY6G5C	-4.71423	4.30202	9.6e-05
LRRC19	2.8968	3.55462	0.00442551		LGALS3	-1.03975	9.71155	9.67e-05
GIMAP7	1.81277	5.25618	0.00444284		ECM2	-3.24013	4.8238	9.7e-05
ACCS	1.08569	6.12426	0.00446271		RPP25	-4.80895	4.31137	9.81e-05
DPF1	2.98934	3.72608	0.0044669		CTNNA1	-1.06881	8.1599	0.0001003
SFXN5	1.57122	5.14795	0.00449048		PSMB7	-1.73794	5.91127	0.00010201
ANKRD18B	2.87218	3.55223	0.00455538		KLF6	-1.07324	7.77022	0.00010378
EFCC1	3.54381	3.80447	0.0045756		TMEM70	-1.91611	5.76628	0.00010487
PRR15L	1.026	6.64117	0.00457904		MIB1	-1.70921	5.91179	0.000105
RAPGEF3	1.66222	4.99911	0.00461338		SRPRB	-1.59534	6.03227	0.00010979
KCNS3	1.29327	5.86835	0.00462542		DDAH1	-1.26662	8.13345	0.00011404
MYOT	2.88962	3.55373	0.00465533		ARF4	-1.15985	8.2384	0.00011421
OR1N2	3.08227	3.54873	0.00466912		ADA2	-1.27372	6.92952	0.00011735
GIMAP6	1.53867	5.29265	0.00467204		KLHL12	-1.68516	6.14076	0.00011806
TTC21A	2.26798	4.58137	0.00470081		ST13	-1.16935	7.44782	0.00011836
ENTPD2	2.87729	3.55286	0.00470874		OSTC	-1.14889	7.62046	0.00011898
TRMT12	2.01438	5.22863	0.00471159		LACTB2	-1.85142	5.78775	0.00012015
LHX5	2.84684	3.54933	0.00471363		MSRB3	-2.1954	5.46726	0.00012029
ACAD10	1.30963	5.60115	0.00471466		LMNA	-1.15221	7.03939	0.00012039
PRAC2	2.84265	3.54918	0.00472425		MN1	-3.72247	4.4315	0.00012041
MNS1	3.07416	3.58961	0.00472626		SERBP1	-1.13122	7.91981	0.00012055
UCP1	3.01537	3.58338	0.00473686		KRT8	-1.19091	7.28609	0.00012079
SIM1	3.06583	3.5477	0.00478343		SPSB1	-1.88531	5.70723	0.00012236
NCOA3	1.01013	6.33551	0.00480379		CCL5	-2.08366	5.86779	0.00012429
C18orf32	2.87424	3.99552	0.0048144		LAMA4	-2.08686	5.60699	0.00012533
ACAP3	1.25238	5.80325	0.00496719		CTSC	-1.11741	8.14942	0.0001262
GABRA3	3.15	3.57599	0.00497794		CDC23	-1.76682	5.78688	0.00012786
TENM2	3.16169	3.94987	0.00499752		TBCA	-1.08297	7.42847	0.00012934
ADGRD2	2.96125	3.57755	0.00503096		PAPLN	-2.18738	5.81959	0.00013066
NCR1	3.04383	3.98547	0.00503554		HSPH1	-1.03857	7.82511	0.00013124
TMEM159	1.11379	6.00575	0.00504298		RGMB	-2.66253	4.88208	0.00013222
BRF1	1.33962	5.51392	0.00507024		FOLR1	-1.28402	7.2295	0.00013236
ARHGEF18	3.02677	3.54505	0.00507756		BMX	-3.2177	5.027	0.0001343
PILRB	2.22296	4.27132	0.0050918		ERICH5	-4.63021	4.27929	0.00013572
SLC39A10	1.10547	6.43085	0.0050935		PIM3	-1.17551	7.1598	0.00013617
NKAIN3	3.25374	4.00404	0.00509357		TMEM128	-1.63466	6.04338	0.00013653
GRB7	1.61263	5.31836	0.00511984		UNC5B	-2.06405	5.71039	0.00013915
OR2V2	3.02222	3.54424	0.0051455		DNAJB9	-1.25936	6.88242	0.00013957
GPR83	3.10332	3.75201	0.00520006		DNAJC8	-1.53701	6.37625	0.0001396
CBLL2	3.53536	3.60075	0.00520196		DNAJC12	-2.87223	5.00774	0.0001412
EXPH5	1.18704	6.1642	0.00523434		HS2ST1	-1.47299	6.29182	0.0001414
RASSF4	1.10484	7.03308	0.0052364		RCBTB1	-1.8258	6.12749	0.00014228
LRCH3	1.27778	5.45535	0.00526364		TESC	-1.42186	6.60212	0.00014256
OR7A17	2.70389	4.1369	0.00526884		SREBF2	-1.22222	7.28773	0.00014344
WDR18	1.45696	5.55738	0.00527475		ELOVL5	-1.16961	7.92984	0.00014366
C20orf204	3.20881	3.71159	0.00528712		ATP5MD	-1.14359	7.94305	0.0001444
MROH7-TTC4	2.78382	3.54312	0.00529047		EEF1A1	-1.01434	8.43667	0.0001476
ZNF234	1.81601	4.7952	0.00532141		PRDX2	-2.66967	4.95496	0.00014867
SHPRH	2.38698	4.20437	0.00535039		LMO4	-1.31546	6.70214	0.00015015
EML3	1.52937	5.17139	0.00535314		EIF5A	-1.15202	7.04075	0.00015132
PAGR1	2.69554	4.15575	0.00535621		CILP2	-3.8635	4.51121	0.00015162
RIBC2	3.24218	3.75083	0.00537199		AZIN1	-1.14148	7.21106	0.00015186
SYT5	2.73094	3.99253	0.00537307		SPCS3	-1.05574	7.57772	0.0001525
SOBP	1.86102	4.7829	0.00537426		SMARCA2	-1.37265	6.671	0.00015487
DCST2	3.20493	3.70813	0.00540383		RPS26	-1.74694	5.66503	0.00015491
WDR62	2.35078	4.23005	0.0054236		ALDH1A3	-1.88203	6.0902	0.00015796
SLC15A2	1.17998	6.21618	0.00543712		EBPL	-1.41737	6.39841	0.00016034
WDR88	2.99214	3.5412	0.0054503		MLEC	-1.02926	7.95101	0.00016192
DGAT2	1.62287	4.83996	0.00546238		TMEM176B	-1.62787	6.70219	0.00016388
H2AFJ	1.29689	5.57552	0.0054887		ALDH3B2	-4.53282	4.24151	0.00016413
SERPINA10	3.24721	3.62656	0.00550617		VCP	-1.10835	7.24135	0.00016488
ZNF554	1.57233	4.78447	0.00550905		TPM3	-1.12016	7.18376	0.00016665
CDH8	2.97553	3.54018	0.00557974		ELOC	-1.31464	6.58045	0.00016667
APBB1IP	1.29805	5.55911	0.00559759		ECI2	-2.02812	5.53082	0.00017035
OR8K3	3.44534	3.59556	0.0056005		S100A13	-1.8553	5.51629	0.00017139
SLC5A3	1.43613	5.4624	0.00561838		KCNK17	-3.37736	4.63522	0.00017312
ZNF37A	1.21885	5.68888	0.00564381		SNRPF	-1.25442	7.16871	0.00017372
RSKR	2.38401	4.23392	0.00567428		SDC3	-1.85175	5.64198	0.00017459
ZNFX1	0.99892	6.49986	0.00569387		CABLES1	-1.76106	5.96579	0.00017692
METTL18	2.0365	4.71261	0.00569768		HEXB	-1.44514	6.31452	0.000177
ZIK1	3.09203	3.69722	0.00571024		MYDGF	-1.15858	6.9808	0.00017754
PRAME	3.20739	3.62228	0.00572294		FHL1	-2.20793	5.76263	0.00017907
PLCXD1	1.15267	6.05503	0.00576315		ANXA1	-1.1668	7.37671	0.00017912
SPERT	3.00249	3.56463	0.00576567		KIRREL1	-2.39806	5.03264	0.00018218
SH2B2	2.19131	4.26754	0.0057792		BCL9	-2.10318	5.25828	0.00018366
RNF212	1.44982	5.11635	0.00578001		EFS	-4.48395	4.1876	0.00018873
HBG1	3.27752	3.60946	0.00579883		SLIRP	-1.10058	7.24708	0.00018911
HDAC8	1.23211	5.6804	0.00581259		TGFB3	-1.66674	6.11898	0.00018934
ZNF316	1.1056	5.89209	0.00584384		ADD3	-1.25795	7.27584	0.00019021
LILRA1	2.94239	3.53814	0.00584496		PTGS2	-3.33843	4.59383	0.00019037
PLCZ1	2.94239	3.53814	0.00584496		RPL21	-1.53719	6.09703	0.00019127
RD3	2.94239	3.53814	0.00584496		TNS4	-1.77852	5.74515	0.00019365
TAF10	2.94239	3.53814	0.00584496		NPNT	-2.87499	4.96296	0.00019838
ATAD3B	1.08049	5.95565	0.00587886		VSIG4	-2.71863	5.21271	0.00019853
VCPKMT	1.38201	5.6503	0.00588952		RSPO3	-4.83601	4.31584	0.00021123
C14orf93	1.74685	4.58181	0.00592543		IGFBP4	-1.00394	7.90084	0.00021136
PIAS2	1.21033	5.70143	0.00596208		YIPF3	-1.20748	6.94866	0.00021531
OR52A5	2.97324	3.56168	0.00596684		SRPK1	-1.57613	6.03951	0.00021725
SPATA33	1.91989	4.59568	0.00596746		MYH11	-2.30121	6.11945	0.00022573
ZNF786	1.74462	4.86474	0.00599662		CHP1	-1.20644	7.41156	0.00023228
PATE2	2.9147	3.53691	0.006039		ENOPH1	-1.50873	6.48992	0.0002336
NUDT11	2.90938	3.53711	0.00604261		TNFAIP3	-1.5311	6.61838	0.00023477
TAS1R2	3.15014	3.61599	0.00605424		SSTR1	-4.53769	4.25561	0.000235
ADCK5	1.46901	5.08079	0.00605772		MPV17	-1.23276	7.18285	0.00023579
MEMO1	2.77841	3.87252	0.006092		TAGLN	-4.51481	4.1874	0.00023713
ENGASE	1.21891	6.04999	0.00613741		FSCN1	-1.75252	5.65143	0.0002377
BICDL2	1.49667	5.21879	0.00622891		RNASE2	-4.8057	4.32582	0.00023935
CRISP3	2.88279	3.55398	0.00624513		RNF217	-1.94623	5.51512	0.0002402
NPRL2	1.42386	5.42573	0.00625182		CCPG1	-1.45115	6.12978	0.00024536
SIGLEC10	2.48968	4.14357	0.00637544		ZNF683	-3.77683	4.4612	0.00025168
NADSYN1	1.17878	5.8794	0.00638449		TNS1	-1.20842	7.57279	0.00025185
CTNNBL1	1.07134	5.95634	0.00639636		COX6B1	-1.01524	7.80643	0.00025331
LRRC3B	2.87155	3.53427	0.00640473		GM2A	-1.44564	6.416	0.00025556
NMUR1	2.89765	3.55482	0.00648296		GGT6	-2.79629	4.79527	0.00025831
MYLK3	2.87213	4.01141	0.00648591		GBP1	-1.88891	6.40667	0.00025999
AC004475.1	1.38034	5.22144	0.00649425		PEBP4	-3.11959	4.47215	0.00026052
SLC5A9	2.8589	3.53324	0.00653517		SMAD7	-1.8563	5.45865	0.00026148
LTB4R2	2.89905	3.55379	0.00653674		FAT1	-1.10469	7.89722	0.00026418
PDE1B	2.52352	4.18614	0.00655546		TMEM30A	-1.08325	7.70267	0.00026747
TCF19	1.59035	5.25263	0.00659328		CNRIP1	-3.7629	4.44901	0.00027216
XYLT2	1.28571	5.6067	0.00661548		IDI1	-1.42075	6.79561	0.00027591
ZNF621	1.43161	5.30114	0.00666863		JAK2	-2.85363	4.97744	0.00028141
HIST3H2BB	2.96273	3.6813	0.00667263		LMAN2	-1.0492	7.23707	0.00028245
AANAT	2.84744	3.53201	0.0066812		SNX1	-1.21133	6.99188	0.00028295
BTNL9	3.33203	3.9203	0.00668845		PACSIN2	-1.12295	6.92663	0.00028327
DCDC1	2.85188	3.53163	0.00669584		FAM3C	-1.63215	6.13185	0.00028464
PHLPP2	1.73066	5.02114	0.00671944		RUSC2	-4.51836	4.22359	0.00029229
PKHD1L1	2.83358	3.53142	0.00678388		GAS6	-1.65366	5.92339	0.00029275
MRAP2	2.84974	3.53065	0.00678796		B4GALT1	-1.1257	7.75294	0.00029931
ING4	1.45993	5.14063	0.00683458		CD2AP	-1.38228	6.43747	0.00030196
GPR20	2.84166	3.55049	0.00684791		KRT15	-1.55615	6.21636	0.00030253
ZNF600	1.6533	5.07552	0.00685862		TMPRSS3	-2.31391	5.17756	0.00030601
FUT7	2.99265	3.78434	0.00686189		ABI3BP	-1.994	5.71109	0.00030987
GATD1	1.14574	5.70402	0.00686449		ZFP36L2	-1.05551	8.42363	0.00031035
DAPK2	1.42988	5.49012	0.00686838		TMEM258	-1.06163	7.49366	0.00031232
MAPT	2.60928	4.05888	0.00690782		FBXO32	-1.88272	5.7373	0.00031307
OR10A3	2.82098	3.53041	0.00691922		YBX3	-1.30503	6.77028	0.00031838
GCGR	2.7891	3.54529	0.00692215		CST1	-4.64008	4.28766	0.00031946
CR589904.2	2.79021	3.54523	0.00692306		GLCE	-1.70681	5.74133	0.00032189
ZNF230	2.32486	4.2708	0.00697592		EPAS1	-1.03607	8.19809	0.00032222
SOX12	1.36412	5.16217	0.00698729		SLC7A2	-4.34428	4.12227	0.00032403
TOP1MT	1.18191	5.78232	0.00700247		CD8A	-1.99605	5.87924	0.00033205
TNKS	1.24361	5.86705	0.00702291		SELENOS	-1.16469	6.83286	0.0003429
RAD51B	1.57747	4.96582	0.00705467		C4B	-4.3844	4.14752	0.00034684
KCNC2	2.81306	3.52919	0.00705854		KREMEN1	-2.56978	4.85024	0.00034818
JPH1	1.72054	4.79844	0.00709237		MUC13	-4.24871	4.09144	0.00034858
BCL2	1.39058	5.41145	0.0071086		STXBP3	-1.68464	5.68696	0.00034927
ERN2	3.43071	3.93241	0.00711982		ACSL1	-1.27264	7.04839	0.00034963
ERVFRD-1	3.0574	3.58923	0.00714693		SUMO1	-1.69592	5.7709	0.00034994
POLE	1.38832	5.56891	0.00730301		HNRNPH2	-1.1322	7.38377	0.00035154
EVPL	1.02171	6.20821	0.00733037		NCOA7	-1.26151	8.26499	0.00035946
ALKBH1	1.72481	4.91339	0.00733379		NAXE	-1.43253	6.2941	0.00035993
VN1R1	2.77754	3.54438	0.00735822		SNAI2	-4.2713	4.09811	0.00036074
UGT2B7	2.72827	3.53924	0.00742302		JAZF1	-2.82532	4.80152	0.00036185
CEP19	2.64437	4.13981	0.00748987		LONRF2	-2.02041	5.40412	0.00036224
PAN2	1.18207	5.60281	0.00752468		AQP3	-1.04403	9.45555	0.0003633
ZNF211	1.92628	4.48414	0.00755533		NDUFB3	-1.05991	7.51139	0.00036885
CCDC81	2.7545	3.54172	0.00757942		ARMC1	-1.53877	5.91036	0.00037316
FOXG1	2.75857	3.52585	0.00757987		PC	-2.23895	4.95243	0.00037541
GABRB3	2.75857	3.52585	0.00757987		HSPE1	-1.03486	7.70419	0.0003758
GPR18	3.16013	3.79578	0.0075856		RUNX1	-1.01633	7.71826	0.00037989
HLA-DOB	1.60322	5.06567	0.0075884		IDH2	-1.24765	6.74218	0.00037992
KCNS1	2.75729	3.52575	0.00759438		EPHA3	-2.85491	4.82103	0.00038864
VIT	2.75729	3.52575	0.00759438		NEU1	-1.24676	6.57986	0.00038961
PPP2R3B	1.309	5.2299	0.00762333		CCDC3	-4.83123	4.27995	0.000392
NCKAP5	2.33156	4.42149	0.00763453		FAM92A	-3.03374	4.4664	0.00039311
TCEANC	2.11769	4.55437	0.00771956		G3BP1	-1.04499	7.61356	0.00039598
TMEM270	2.74447	3.52473	0.00774382		AC129492.1	-1.72348	5.42839	0.00039869
SLC17A8	2.95423	3.68264	0.0078176		YIPF5	-1.19768	6.72577	0.00040257
OR1B1	2.96551	3.58011	0.00783067		WWP1	-1.36392	6.25779	0.00040618
PRKCG	2.96551	3.58011	0.00783067		RECK	-2.56434	5.07236	0.00040755
SLCO1C1	2.73187	3.52373	0.00789269		CRTAC1	-1.51182	6.41772	0.00041599
SLC2A4	2.73969	3.52339	0.00789478		C4BPA	-1.09675	7.66147	0.00041673
ZNF266	1.06977	6.1686	0.00789636		ARL8B	-1.19954	6.81167	0.00041984
LHFPL4	2.71131	3.53784	0.00793843		FAT4	-2.9086	4.63633	0.00042504
TGM4	3.039	3.71919	0.0079424		LSM2	-1.84181	5.33209	0.00043542
FBLL1	3.04259	3.56802	0.0079943		SUCLA2	-1.54425	5.95635	0.00043728
RAB40A	3.16816	3.7346	0.00802102		YIPF2	-3.25361	4.57538	0.00043846
EVI2B	1.48897	5.4788	0.00802368		ZNF521	-2.23414	5.52828	0.00043999
SLC16A13	3.54301	3.80925	0.00804185		RCHY1	-1.5932	6.15102	0.00044339
RNF222	2.71887	3.52271	0.0080483		RND3	-4.41583	4.13638	0.00044716
ARRDC5	2.71875	3.5227	0.00804979		HSPA13	-1.57574	5.95835	0.0004502
ATXN3	1.07227	6.00088	0.00805495		RERG	-3.75283	4.41706	0.00045118
AC021087.5	2.72192	3.52221	0.00808453		SSC5D	-2.95379	4.67736	0.00045317
ADARB2	2.71605	3.52235	0.00809562		B3GNT5	-3.07667	4.46511	0.00045643
ATF7IP2	1.73296	4.84881	0.00809673		TES	-1.02336	7.61014	0.00045993
MYOM1	2.81206	3.95223	0.00813752		HSPA8	-1.01836	8.52205	0.00046491
USP37	2.372	4.27916	0.00814807		ACTG2	-3.46079	5.0677	0.00046822
WASHC1	1.30895	5.50856	0.00816256		SLC12A2	-1.07153	7.8875	0.00048101
RBP7	2.71685	3.52153	0.00817582		FILIP1L	-1.45273	6.38447	0.00048355
BRIP1	2.22897	4.44727	0.00817897		SCFD2	-2.46962	4.76491	0.0004841
NUP214	1.183	5.77155	0.00818619		NKIRAS2	-2.49218	4.78127	0.00048872
GYPC	2.06331	4.19593	0.00818732		LIMA1	-1.16289	7.11605	0.00049247
CHRNB2	2.70635	3.52172	0.0082003		YRDC	-1.87763	5.28167	0.00049633
AC131097.2	2.70599	3.52169	0.00820483		MEIS3	-3.68395	4.41318	0.00049898
CAVIN4	2.70443	3.52143	0.00823753		CLTA	-1.03849	7.43939	0.00049911
CCDC96	3.63113	3.75046	0.00825613		TRIOBP	-1.31427	6.375	0.00050187
TNFSF15	1.06215	6.18398	0.00829694		MORF4L1	-1.07066	7.71303	0.00050904
TRIM5	1.16138	6.0009	0.00829704		IL15RA	-2.16177	5.31875	0.00051035
VGLL1	2.89042	3.69134	0.00829931		VAT1	-1.43997	6.11793	0.00051293
BRWD3	1.2416	5.68592	0.00833491		NDUFB1	-1.0161	7.42339	0.00051452
F8	1.44847	5.23601	0.00843325		ELOA	-1.50966	5.8357	0.00052346
PGGHG	1.23275	5.86492	0.00843809		SNAI1	-4.36888	4.14335	0.00052586
OR10G3	2.97907	3.56299	0.00849099		CDC27	-1.54721	5.97278	0.00052641
ANKRD40CL	2.8841	3.57172	0.00850854		ZNF706	-1.28672	6.51753	0.00052748
DUXA	2.8841	3.57172	0.00850854		COMMD8	-1.70746	5.69877	0.00053164
EFCAB12	2.8841	3.57172	0.00850854		TMEM53	-2.8434	4.61681	0.00053638
MAGIX	1.97975	4.45736	0.00861282		SLC1A4	-1.52195	5.9921	0.00054099
AC098850.3	2.67451	3.51896	0.00862391		MCFD2	-1.25349	6.58905	0.00054101
ANKS1B	2.48932	4.13839	0.00865293		SLC39A8	-1.04492	7.607	0.00054124
MAN2B1	2.46424	3.94682	0.00866605		ERG28	-1.31476	6.67322	0.00054237
VTCN1	2.67047	3.51871	0.00866783		PJA2	-1.00133	7.69089	0.00055111
SMIM18	2.67174	3.51848	0.00868701		CYS1	-2.88253	4.62405	0.00055579
TTC34	2.97021	3.71154	0.00869399		SLC13A2	-1.53064	6.32858	0.00055822
CDNF	2.83057	3.67596	0.00870705		ANP32E	-1.19181	6.97558	0.00055933
GPC3	1.35973	6.08044	0.00878535		HIC1	-2.49181	4.96521	0.00056021
RAB9B	2.66417	3.51777	0.00879805		FCGR3A	-2.61588	5.42822	0.00057184
SI	2.67449	3.51739	0.00879854		ZNF322	-4.11426	4.0492	0.000572
SERPINB13	2.66014	3.51771	0.00882084		TCEAL9	-1.25649	7.36901	0.00057467
SIGIRR	1.13574	5.56588	0.00887683		COX7A1	-4.12193	4.02679	0.00057904
DSN1	1.2587	6.56882	0.00893767		COL22A1	-2.19984	5.12583	0.00058386
SLC26A5	2.64396	4.34337	0.0089471		MRVI1	-2.35516	4.94335	0.00058476
DYTN	2.65806	3.51638	0.00898062		ELAVL1	-1.17275	6.67209	0.00058582
NDST3	2.64972	3.51652	0.00899881		FBXL5	-1.18274	7.06448	0.00059295
GKAP1	1.81909	4.57766	0.00900567		UACA	-1.91351	5.39495	0.00059483
ZNF841	2.47766	4.1751	0.00905553		PGM1	-1.51809	5.83636	0.00060318
PLA2G2D	2.33932	4.55923	0.00907299		ZNF436	-2.256	5.00146	0.00060384
MCUB	1.42643	5.7442	0.00910879		PLEKHB2	-1.01128	7.61957	0.00060396
KNTC1	1.20559	5.78809	0.00912862		CC2D1B	-1.82188	5.43727	0.00060491
OR8D1	2.57453	4.18166	0.00916308		MFAP2	-4.42789	4.15097	0.00060649
USP36	1.09389	6.09985	0.00917086		FUT3	-2.03423	5.33351	0.00061102
PCSK7	1.32596	5.62688	0.00919953		FAH	-1.55977	5.9385	0.00061252
ZNF829	2.41628	4.11943	0.009241		SARDH	-3.17652	4.55995	0.00061277
USP34	1.57111	4.85478	0.00928436		GULP1	-2.10285	5.14587	0.00061592
ZNF596	2.96609	4.10272	0.00928634		GNAQ	-1.37878	6.63236	0.00061854
POU6F2	2.45936	4.21313	0.00931335		POR	-1.18545	6.99882	0.0006214
AC020915.1	2.99723	3.70411	0.00931494		APOBEC3C	-1.41284	6.10508	0.00062735
B3GNT4	2.61978	3.51456	0.0093521		UCHL3	-1.96348	5.19753	0.00062804
ZSCAN1	2.61966	3.51455	0.00935378		TSPO	-1.04391	7.3567	0.00062848
TRIM65	1.37873	5.1334	0.0093821		PLEKHG3	-2.75327	4.55913	0.00063221
CABYR	2.72812	3.65285	0.0094048		MRPL33	-1.00277	7.12415	0.00063309
NRG2	2.83798	3.65251	0.00941573		SUCLG2	-1.46732	5.90226	0.00063965
SLC35E4	2.44514	3.90157	0.00944653		COL5A3	-3.62194	4.38249	0.00064235
LRRC14	1.26141	5.24635	0.00944741		CLMP	-2.31277	5.04087	0.00064433
ZNF560	2.62721	3.51312	0.00949634		ABCA3	-1.11698	7.98846	0.00065131
SORBS2	1.25801	5.68587	0.00951637		EEF2KMT	-4.0746	4.02253	0.00065259
MAP2	1.509	4.93444	0.00956603		TEX261	-1.29334	6.42152	0.0006531
INPP5K	1.35639	5.46901	0.00957731		PEF1	-1.6877	5.54211	0.00065727
TAB3	1.01554	5.98302	0.00958953		LMAN1	-1.21342	6.58185	0.00065788
SCHIP1	2.88514	3.9679	0.00967901		DZIP1	-3.43018	4.30303	0.00066514
KRTAP5-10	2.59065	3.51218	0.00976403		SPTY2D1	-2.03914	5.16245	0.0006719
OR5W2	2.59065	3.51218	0.00976403		UBE2W	-1.30342	6.19282	0.00067302
IL5RA	2.59498	3.51202	0.00976518		GYG1	-1.6025	5.79152	0.00067717
NUBPL	1.36651	5.25308	0.00981883		CYP39A1	-4.15699	4.06554	0.00068451
AKNAD1	2.58625	3.51159	0.00985568		WFS1	-4.39045	4.14415	0.0006859
CHAF1A	1.6019	5.14497	0.00986331		EBNA1BP2	-1.56382	5.86197	0.00069686
TAC3	3.37054	3.90646	0.009867		PLEKHA8	-1.93858	5.29963	0.00069711
MLIP	2.58477	3.51136	0.00989109		RIC8A	-1.72064	5.52275	0.00069798
MOB3B	1.448	5.27838	0.00994651		GPR153	-2.44323	4.92766	0.00070738
LYNX1	1.5411	5.02408	0.00996823		SGK1	-1.51691	6.84806	0.00071498
CFHR2	2.57702	3.51087	0.00998708		PALM	-4.03193	4.01531	0.00071538
GRM1	2.57286	3.51065	0.010033		EOGT	-1.81665	5.3666	0.00071573
KCNC1	2.79122	3.64771	0.0100792		TLN2	-2.7549	4.72036	0.00071905
DLX5	2.56875	3.51032	0.0100926		MMP9	-2.50482	7.2841	0.00072465
ANKFY1	1.43585	5.36357	0.0100963		KCNE4	-3.56187	4.37956	0.0007259
ADH1A	2.80267	3.54801	0.0101017		MDH1	-1.03792	7.5266	0.00074576
CRLF1	2.80267	3.54801	0.0101017		DUSP5	-2.03374	5.47591	0.00074746
LRRC23	2.88377	4.0327	0.0101184		TP53I11	-1.35814	5.96311	0.00075395
HELZ2	1.11959	5.62695	0.0101695		POLR2K	-1.08955	7.15901	0.00075602
COL4A4	1.38854	5.38501	0.0101789		FNDC3B	-1.18065	6.80232	0.00075717
FCRLB	2.56143	3.5097	0.0102042		SUMO2	-1.07634	6.80498	0.00078225
CDC37L1	1.26614	5.63541	0.0102661		PGD	-1.18733	6.75481	0.00078244
AKNA	1.06169	6.20626	0.0103104		FMNL2	-1.15108	6.79617	0.00078881
AL139353.1	2.8931	3.66994	0.0103602		RAP1GAP	-1.38192	6.22559	0.00078922
TMSB15A	2.55088	3.50878	0.0103691		INPP5J	-3.34714	4.29746	0.00079147
LURAP1	2.56431	4.10415	0.0104315		CISH	-1.26378	6.45318	0.00079688
SRGAP1	1.48665	5.0594	0.010459		ITGAE	-1.31564	6.08087	0.000798
RNF157	2.05175	4.3148	0.0104866		CD163	-1.98665	5.57022	0.00080246
KIF17	2.72392	3.50208	0.0105029		PODNL1	-2.95128	4.65081	0.00080324
PSG9	2.72392	3.50208	0.0105029		SLC6A20	-1.44822	6.75345	0.00081825
TEX51	2.72392	3.50208	0.0105029		RIIAD1	-4.27258	4.10442	0.0008186
LRRC31	2.95247	3.87027	0.0106062		PDZK1IP1	-1.41996	5.99166	0.00082573
ZIC5	2.53499	3.50736	0.0106273		SFN	-1.05822	7.00901	0.00082589
ADGRE1	2.35902	4.2696	0.0106585		NUPR1	-1.37208	6.66074	0.00082634
GPR26	2.52971	3.50695	0.0107057		PRDX1	-2.63191	4.74456	0.00084071
NPDC1	1.02352	5.88319	0.0107132		PLIN2	-1.39044	6.41944	0.00084578
ENO3	1.74329	4.58393	0.0107133		PLA2G7	-3.29964	4.61709	0.00084716
RASL11B	2.53184	3.50669	0.0107323		RARRES1	-2.74384	4.72703	0.00084769
HCAR3	2.52318	3.50627	0.0108277		ETFA	-1.22874	6.50009	0.00084965
C11orf54	1.04662	5.93705	0.0108501		MARVELD1	-2.25579	5.0331	0.00085224
PF4V1	2.51909	3.50604	0.0108774		TSPYL1	-1.0015	7.08322	0.00085345
TMEM114	2.51909	3.50604	0.0108774		ITGA11	-2.19306	5.25438	0.00086917
FER1L5	2.72424	3.63853	0.0109073		PDGFRL	-2.40434	4.88143	0.00087386
MOBP	2.51579	3.50565	0.010946		MAP1B	-1.96838	5.48779	0.00087392
S1PR4	2.04343	4.38555	0.0109508		TXNDC15	-1.09214	7.04151	0.00087904
CSAD	1.01299	6.08883	0.0110051		UAP1	-1.60175	5.55249	0.00088684
FAM168A	1.0022	5.9438	0.011141		CRY1	-1.59652	5.67922	0.00088879
LUZP2	2.86132	3.67053	0.0111618		LAMTOR3	-1.32347	6.4589	0.00089057
ZADH2	1.40303	5.08147	0.0111834		GDF15	-1.12804	7.24195	0.00090266
RET	2.85389	3.88744	0.0111999		REN	-3.03642	4.47494	0.00090428
MAL	3.00044	3.6662	0.0112094		SH3BGRL2	-1.2167	6.6418	0.00090676
ITGBL1	2.49771	3.50411	0.011242		NDC1	-1.59881	6.06891	0.0009173
C17orf100	2.88732	3.85258	0.0112503		EMC4	-1.83332	5.60315	0.00092309
KCNA3	2.66907	3.49902	0.0112581		CXCL11	-4.79228	4.37143	0.00093839
MUC2	2.66907	3.49902	0.0112581		ZMPSTE24	-1.33768	6.28933	0.0009434
OIP5	2.66907	3.49902	0.0112581		FBLN5	-2.48137	4.86675	0.00094554
OR6C75	2.66907	3.49902	0.0112581		RANBP9	-1.91303	5.2808	0.00095184
RAVER1	2.66907	3.49902	0.0112581		PLGRKT	-2.1148	4.97327	0.00095252
SCN4A	2.66907	3.49902	0.0112581		PTPN1	-1.09727	6.67345	0.00095663
SPRR5	2.66907	3.49902	0.0112581		DPEP1	-4.34851	4.09089	0.00096885
SLC22A13	2.48905	3.50332	0.0113953		CDC42EP1	-1.07282	6.77753	0.00097025
ZNF573	1.89062	4.40797	0.011416		MGAT1	-1.12957	6.58307	0.00097968
ZNF692	1.10164	5.70024	0.0114294		FASTKD3	-1.54924	5.58253	0.00098648
HDAC10	1.70824	4.59493	0.0114361		DNTTIP1	-1.11756	6.59579	0.00098794
PPP1R1A	2.67656	3.53643	0.0115038		SLC44A1	-1.0773	6.69512	0.00099629
S100A12	2.77339	3.90214	0.0115089		VASN	-1.31007	6.15521	0.0010022
EMILIN3	3.42065	3.82149	0.0115347		CCDC8	-4.16277	4.05352	0.00101903
LGR6	1.6788	5.41341	0.0115677		TSKU	-1.93186	5.29881	0.00103063
LYG1	2.7503	3.81404	0.0115802		WASF1	-3.94383	3.98899	0.0010316
ZNF594	2.32739	4.22913	0.0115884		HMGN2	-2.18507	4.9069	0.00103759
HSBP1L1	1.15965	5.7814	0.0115999		CDK2AP1	-1.07461	7.57685	0.00103981
ANKRD55	2.23376	4.20118	0.0116105		PRKG1	-2.48787	4.81379	0.00104795
LIAS	1.55172	4.78589	0.0116132		BHLHE22	-4.13772	4.055	0.00106253
ARGFX	2.67834	3.72322	0.0116849		TGFBR1	-1.2905	6.48357	0.00107664
DAW1	2.88049	3.77729	0.011721		ABL1	-1.41982	6.1496	0.00109223
CHIA	1.78206	4.608	0.0117429		FBXL16	-3.99226	4.00072	0.00109642
ZNF33B	1.03212	5.92971	0.0118095		CDKN2C	-3.20763	4.54372	0.00110132
NCALD	1.65584	4.63939	0.0118142		ITGA5	-2.12259	4.99526	0.00110614
CCR7	1.90982	4.57755	0.0118691		TNS3	-1.13642	7.59866	0.00110654
ENSG00000285258	2.2517	3.96731	0.0119377		SMIM29	-1.52514	5.66469	0.00113003
COL28A1	1.66942	5.1022	0.011951		C1orf210	-1.87712	5.3236	0.00114797
CABP7	2.45467	3.50037	0.0119874		HIST1H4I	-3.31013	4.24714	0.00115567
SIGLEC5	2.45467	3.50037	0.0119874		RABL3	-2.48814	4.63762	0.00115642
CR1	2.37223	4.23646	0.0120313		MTMR6	-1.42466	5.99391	0.00116017
BLNK	1.07668	5.88933	0.0121101		SEMA4B	-1.34707	6.39508	0.00116986
NR5A2	2.06761	4.6908	0.0121204		RRAGD	-1.44312	6.21187	0.00117019
CFAP53	2.91712	3.66075	0.0123053		ATP6V1H	-1.37646	6.37097	0.00117888
LRRC3	2.57644	4.01567	0.012322		CXCL5	-3.36662	4.62123	0.00118084
PHKA2	1.21319	5.4334	0.0123323		NSDHL	-1.65467	5.50824	0.00118323
CASQ2	2.73632	3.80805	0.0123447		KDSR	-1.46571	5.73013	0.00119674
TULP1	2.60337	3.49455	0.0123704		PI4KA	-1.03453	7.12511	0.0012016
OR8A1	2.35228	3.99249	0.0123959		GPATCH4	-1.56248	5.50109	0.00121107
ARHGAP44	1.32353	5.28626	0.0123985		NUAK1	-2.75944	4.52747	0.00121973
DDX4	2.56776	4.01884	0.0124551		NTN4	-1.09332	7.67812	0.00123142
SLC36A2	2.86585	3.90089	0.0125209		SLC27A2	-3.36572	4.28306	0.00123165
ZNF547	2.40817	4.11891	0.0125579		MRFAP1L1	-1.38563	5.99727	0.00124457
UPK3A	1.35135	5.14701	0.0126168		CP	-1.61678	6.15025	0.00124672
CFAP97D1	2.58313	3.49364	0.0126325		SEMA5A	-1.79343	5.2427	0.00125242
GRIK4	2.58168	3.49354	0.0126585		AP3S1	-1.12927	6.54618	0.00126117
TMEM154	1.13717	5.62334	0.0126874		DHRS7	-2.01727	5.10254	0.0012801
HTR4	2.97264	3.80675	0.0127756		DSG2	-1.70777	5.6859	0.00128974
CPLX4	2.567	3.49251	0.0129266		BAG2	-2.30547	4.79047	0.00129594
PPFIA2	2.567	3.49251	0.0129266		PTPRG	-1.53592	5.7306	0.00130078
FKBP6	2.57046	3.49214	0.0129929		LYSMD2	-1.89516	5.45349	0.00130739
C17orf99	2.65634	3.64219	0.0130391		HPGDS	-3.14931	4.49317	0.00131358
BCAS1	1.71965	4.58618	0.0130507		UQCRC1	-1.2966	6.11525	0.00131933
ZRANB1	2.56221	3.49151	0.0131583		NPR1	-4.04072	4.01889	0.00133078
RUBCNL	1.50423	5.12771	0.0131642		PSMC2	-1.064	6.94331	0.00133408
GPR135	2.89023	3.66343	0.0131968		TNFAIP2	-1.29744	7.48851	0.00134477
ACYP1	1.27457	5.36665	0.0132203		FKBP7	-1.76384	5.65856	0.00134679
DEPDC4	2.46191	3.71358	0.0132449		LATS2	-1.92289	5.11482	0.00136611
ANKRD36	1.92479	4.28554	0.0132708		ANXA6	-1.07541	6.66118	0.00138301
C2orf73	2.53743	3.49112	0.0133308		LGR5	-3.39595	4.3515	0.00138446
SLC22A10	2.53743	3.49112	0.0133308		EMILIN2	-2.45269	4.74833	0.00139667
CARD9	1.60084	4.63519	0.013442		PCYOX1	-1.0196	7.25186	0.00139816
SPEF2	1.47582	4.98539	0.0134543		GTF2A1	-1.17133	6.42885	0.00140096
SCRG1	2.0224	4.41981	0.0134653		CPXM1	-2.64563	4.50358	0.00140321
NSUN5	1.17066	5.42917	0.0134716		PHLDB2	-1.73025	5.68858	0.00141031
AC007906.2	1.95789	4.71829	0.0135255		BPGM	-2.27293	4.8067	0.00145201
MOSMO	1.2087	5.43531	0.0135404		PNRC1	-1.04102	7.20459	0.00145917
TRIML2	2.73893	3.66902	0.0135502		HAS2	-2.74424	4.56811	0.00146233
NEFL	2.53423	3.49011	0.0135651		STX11	-3.02829	4.44008	0.0014632
GEMIN8	1.39085	5.18457	0.0136058		GAB1	-1.42123	5.88646	0.00146698
NDEL1	1.15303	5.77172	0.013628		SEC13	-1.01922	7.22488	0.00146812
EML6	2.30648	4.29959	0.013652		PGAM1	-2.52571	4.6413	0.00147444
CASC10	2.88015	4.05432	0.013702		RNF14	-1.28797	6.20031	0.00147597
DFFB	1.74908	4.37384	0.013713		SLC39A6	-1.27471	6.27966	0.00148321
KAZN	1.71756	4.58881	0.0138911		HMOX1	-1.87039	5.3042	0.00149118
ZNF235	2.1787	4.42001	0.0139095		S100A14	-1.33968	6.17119	0.00149704
C5orf38	1.20535	5.44152	0.013924		ATP5PB	-1.2469	6.21964	0.00149875
ANKRD29	1.4793	5.30126	0.0139325		CRISPLD2	-1.30415	6.60183	0.00149893
ONECUT2	1.8197	4.49408	0.0139751		EIF3F	-1.34189	6.20118	0.00150766
CBWD2	2.07568	4.19423	0.0140403		NCSTN	-1.36462	5.83412	0.00150878
TMEM225	2.49568	3.48838	0.014091		RTCA	-1.43837	5.93516	0.00150904
FAM153B	2.49741	3.48827	0.0141125		GNAI3	-1.0447	7.1599	0.00151107
AKAP4	2.49423	3.48828	0.0141189		UBE2D1	-1.34429	6.21204	0.0015273
NMNAT1	1.66372	4.54778	0.0141521		YARS	-1.12005	6.72514	0.00153403
C1orf159	1.3004	5.2244	0.0142032		CBLC	-3.87801	3.95493	0.0015362
COL4A6	2.42594	4.27038	0.0142679		IL32	-1.26317	6.6989	0.00155137
F5	2.89933	3.84023	0.0142792		FMOD	-1.51402	5.86775	0.00155217
MRE11	1.0801	5.9434	0.0142945		IFITM1	-3.43614	4.32657	0.00155671
MYO19	1.4134	5.07861	0.0143156		TRIP13	-4.00757	4.00376	0.00156918
IAPP	2.48316	3.48706	0.014445		ADRA2A	-1.94205	5.17624	0.00158359
ZFP62	1.18717	5.53556	0.0144729		ANKH	-1.21423	6.38642	0.00161114
SPIN3	1.20863	5.50001	0.0145167		COLEC12	-1.74642	5.40854	0.00161126
CACNG2	2.72825	3.88331	0.014607		DNAJB11	-1.69656	5.21935	0.0016163
PPP1R13B	1.0457	6.11405	0.0146392		CTSE	-1.35629	6.51175	0.00161767
SYCP2	1.84519	4.88895	0.0147062		ATF6	-1.29741	6.33199	0.0016205
TESPA1	2.0555	4.51663	0.0148204		MGST2	-1.41545	5.82744	0.00162271
ESRRB	2.84432	3.686	0.0148283		FH	-1.51024	5.61492	0.00163011
SPRY3	2.19396	4.3477	0.0149202		BET1	-1.29421	6.48708	0.00164446
AL117339.5	2.49131	4.09587	0.0149474		ARMCX1	-2.35872	4.85551	0.00165576
MASTL	1.36619	4.96907	0.0150581		LRRC6	-4.05919	4.01746	0.00165908
ZNF195	1.16504	5.22877	0.0151186		ZNF165	-3.87515	3.9574	0.00166426
ZNF716	2.23387	4.07338	0.0151262		UBE2J1	-1.12757	6.60985	0.00166848
PALD1	1.57013	4.75949	0.0151468		RASSF3	-1.19962	6.26317	0.00168243
UNC119	1.05225	5.69817	0.0151674		EHBP1	-2.13715	4.97514	0.00168304
SH2D1A	2.26178	4.1701	0.0152582		S100A16	-1.34224	5.91713	0.00168549
FBXO42	1.035	5.94053	0.015314		SPPL2A	-1.06913	6.9578	0.00169445
FMO4	1.53778	4.85405	0.0153146		SPATA6L	-3.98462	3.97854	0.00171791
SLC22A9	2.70802	3.76601	0.0154847		ROR2	-2.51026	4.61849	0.00173239
LLGL1	2.12006	3.96443	0.01552		KIAA1522	-1.20996	6.48071	0.00173463
AC040162.1	1.72885	4.58671	0.0155717		PLPP3	-1.46365	5.84526	0.00177792
RSPH4A	2.42384	3.48302	0.0156361		DDOST	-1.2569	6.00983	0.00178126
LCN15	2.42369	3.48301	0.0156391		MED30	-2.2612	4.70764	0.0017849
MARK2	1.46094	4.77592	0.0156432		LPCAT2	-1.36301	6.03178	0.00179182
PPIE	1.11305	5.82742	0.0156439		CISD2	-1.27151	6.04517	0.00179877
DNASE1	1.21001	5.15072	0.0156489		SPIN1	-1.13787	6.30481	0.00180597
ACTA1	2.4122	3.48291	0.0156962		SDE2	-1.52088	5.77695	0.00181236
FAM19A3	2.4122	3.48291	0.0156962		SPOCK1	-3.09312	4.65935	0.00181558
FAM86B1	2.4122	3.48291	0.0156962		FAM185A	-2.51322	4.62092	0.00182086
PLAC1	2.4122	3.48291	0.0156962		CRKL	-1.08384	6.57065	0.001834
SLC25A25	2.4122	3.48291	0.0156962		CCDC167	-2.17524	4.74198	0.00184647
ZNF732	2.4122	3.48291	0.0156962		SF3B4	-1.27363	6.19151	0.00187266
GDF11	1.30573	5.23482	0.015704		SMIM13	-2.32691	4.74056	0.00187844
POU2AF1	1.53645	5.1856	0.0157745		SPRED2	-1.34022	6.09243	0.00188038
AL049839.2	2.40784	3.48262	0.0157862		HEG1	-1.73492	5.64755	0.00188196
OR5T1	2.40784	3.48262	0.0157862		ATP11B	-2.10783	4.90037	0.00191094
SLC35G4	2.40784	3.48262	0.0157862		RNF2	-1.76622	5.3191	0.00191662
STRC	2.80131	3.69587	0.0158449		EXOSC7	-1.523	5.56446	0.00192556
ALKBH6	1.31278	5.04427	0.0158627		MFAP3L	-3.20313	4.19859	0.00194408
MED17	1.4128	5.23888	0.0158747		TMEM41A	-1.33011	6.02789	0.0019485
CEP290	1.98898	4.18239	0.0158994		MAPK1	-1.00572	7.13612	0.00195701
FGF13	1.59249	4.79819	0.0159231		GNPDA1	-1.12686	6.24187	0.00196124
C2orf92	1.74131	4.85887	0.0159783		C15orf61	-1.63384	5.35803	0.00196701
HPD	2.7553	4.02473	0.0160228		BZW1	-1.35214	5.72772	0.00197613
CDC34	1.07842	5.37127	0.0160319		CISD1	-1.178	6.12396	0.00199556
ZPBP2	2.39473	3.48171	0.0160635		NAGA	-1.40765	5.96613	0.00199603
BOLA1	1.30557	5.03852	0.0161205		MEGF9	-1.42202	6.08159	0.00200416
CHORDC1	1.13557	5.83179	0.0161657		TEAD3	-1.64826	5.29967	0.00200615
IL31RA	2.48027	3.85453	0.0161894		CDKN2B	-3.78369	3.92328	0.00201019
ANXA2R	1.44214	4.71537	0.0161965		IBSP	-4.38605	4.15637	0.00204835
PAPOLG	1.28727	5.69467	0.0162033		TOR2A	-2.89306	4.40375	0.00205822
PHF7	2.50735	4.06296	0.0162215		PCNP	-1.01076	6.97897	0.00206235
DENND2D	1.04512	6.16072	0.0162572		FOXA3	-2.65197	4.52276	0.00208578
B4GALNT4	2.88325	3.76562	0.0162948		SLC6A14	-1.07723	7.1545	0.00209848
TMEM269	2.57541	3.65028	0.016311		CREG1	-1.02483	6.71267	0.00210741
PLEKHH3	1.09437	5.40828	0.0163499		RCAN2	-2.5276	4.70823	0.0021088
AP001034.1	2.39049	3.48062	0.0163703		SH3PXD2A	-1.07807	6.97658	0.0021167
LRRTM3	2.37987	3.48068	0.0163811		C3orf38	-2.07428	4.9801	0.00212879
USP26	2.37855	3.48059	0.0164089		MEGF11	-1.44407	5.71727	0.00213053
TRERF1	1.54119	5.32907	0.0164548		NDUFS6	-1.05002	6.5901	0.00215003
PRKG2	2.87286	3.77947	0.0167117		PPP2CB	-1.1593	6.59143	0.00217714
ADGRF3	2.36411	3.47959	0.0167217		DNAJC19	-1.49856	5.46666	0.00218669
LCN8	2.36411	3.47959	0.0167217		MYH10	-1.08445	6.70869	0.00219248
MFRP	2.36411	3.47959	0.0167217		STRA6	-2.66651	4.67995	0.0021994
OPN5	2.36411	3.47959	0.0167217		HEPH	-2.27267	4.75468	0.00220901
ADIG	2.36369	3.47956	0.016731		SNAPC1	-1.76053	5.07826	0.00223757
CDH9	2.36369	3.47956	0.016731		TMEM170B	-3.29544	4.22033	0.00225312
DLL3	2.36369	3.47956	0.016731		OAS3	-1.35844	6.22091	0.00227263
RHOXF2	2.36369	3.47956	0.016731		FBXW11	-1.28621	6.00672	0.00230535
TCF7	1.14644	5.62594	0.0167348		MMP14	-1.73092	5.38642	0.00230888
PCDHGA6	2.6804	3.82399	0.0167513		JCHAIN	-1.59366	7.59688	0.00233861
SV2A	2.12847	4.07418	0.0167627		INHBB	-4.22696	4.07144	0.0023438
HIST1H2AG	2.36305	3.47941	0.0167753		ADGRG6	-1.64335	5.40714	0.00235251
VIPR1	1.59708	5.0061	0.0168486		ARMT1	-1.72956	5.25563	0.00238949
CD6	1.35288	5.81539	0.0168532		ASF1A	-2.08225	4.93994	0.00240378
CMYA5	2.23813	4.40677	0.0169034		RHOBTB2	-2.60119	4.51478	0.00240837
ZNF329	2.38278	4.09725	0.0169453		SLC6A1	-3.96838	3.98216	0.00242806
PPOX	1.53649	4.79912	0.0169584		TMEM176A	-1.56552	6.02959	0.00244669
ATP6V1C2	2.3547	3.47878	0.0169728		LILRB4	-2.38966	5.234	0.00245113
CLCA1	2.36931	3.47864	0.0169801		ZFAND6	-1.05477	6.97199	0.00245592
NID2	2.36931	3.47864	0.0169801		P3H1	-1.42517	5.73423	0.00246433
TP53I13	1.1476	5.32035	0.0169959		IDO1	-2.88086	5.15835	0.00249502
HEATR4	2.35325	3.47869	0.0170044		EIF4A3	-1.09527	6.58993	0.00249617
MIXL1	2.35551	3.47864	0.0170134		DERL1	-1.01946	6.8073	0.00249865
MMP20	2.35776	3.47815	0.0171499		FAM122A	-1.58743	5.36396	0.00250812
ZNF586	1.37153	5.1966	0.0172236		HOMER2	-1.40862	5.66665	0.00254324
NVL	1.4638	4.88139	0.0172526		LRRC58	-1.14334	6.33838	0.00254686
DSCAML1	2.35155	3.47763	0.0173136		NRBF2	-1.74375	5.24932	0.00254717
RNF123	2.33716	3.47758	0.0173606		OSCAR	-2.6265	4.71098	0.0025541
SSX1	2.33702	3.47757	0.0173638		PDE12	-1.44558	5.67883	0.00257627
ORAI2	1.0287	5.90332	0.0173718		SLC17A5	-1.82431	5.06623	0.00257669
TBX1	1.21558	5.24651	0.0174089		MTCH2	-1.12319	6.57617	0.00258319
STK26	1.19151	5.43118	0.0174224		ELMSAN1	-1.148	6.30636	0.00259663
PRSS56	2.3309	3.4772	0.0174858		MID1	-1.98762	4.81972	0.00261266
HSFX3	2.33062	3.47718	0.0174922		PTGS1	-1.86765	5.13375	0.00261281
FADS3	1.42031	4.84374	0.0174958		CFAP97	-1.2676	5.97802	0.00262659
C11orf21	1.36214	6.1335	0.0175217		CHCHD10	-1.02228	6.76801	0.00264311
SMIM8	1.23073	5.20028	0.0176072		HSD11B1	-3.84841	3.94153	0.00265741
AC027796.3	2.33932	3.47671	0.017614		UBXN10	-3.12476	4.14984	0.00268071
TRIM51	2.32492	3.47665	0.017662		PHF10	-1.38289	5.93323	0.00268244
TMEM63C	1.56206	4.65257	0.0176714		P3H3	-2.11391	4.72461	0.00269033
SLC36A3	2.32434	3.47643	0.0177291		GATA2	-2.31979	4.85468	0.00269301
ADCY2	2.29884	4.14973	0.0177449		LSAMP	-2.57246	4.70286	0.00270342
TIGD5	1.54673	4.62863	0.0177517		C6orf223	-3.11277	4.4577	0.00273569
GJB6	2.89177	3.68827	0.017752		FBXL4	-1.76502	5.13158	0.0027409
MYBPHL	2.17089	3.97964	0.0178325		RNPEP	-1.14672	6.26051	0.0027636
TRMT13	1.1118	5.58917	0.0178325		HMOX2	-1.00001	6.5607	0.00276742
C16orf70	1.85805	4.49546	0.0178635		SLC22A15	-2.13049	5.0112	0.00278124
TEX45	2.31224	3.47581	0.0179385		UROD	-1.25118	5.86026	0.00279681
ASCL2	2.47575	3.78605	0.0179417		FAM234B	-1.70649	5.40785	0.0028064
FOXM1	2.31013	3.47563	0.0179978		TINAGL1	-1.71721	5.14233	0.00283803
OR6B1	2.31013	3.47563	0.0179978		LAMC1	-1.23453	6.56539	0.00287642
NAA10	1.02084	5.75523	0.0181516		ZEB1	-1.61128	5.68151	0.0028811
GK5	1.00209	5.6787	0.0181692		PRADC1	-3.17939	4.17129	0.00288682
DPF3	2.64686	3.82506	0.0183065		GCNT3	-1.23982	6.4652	0.0028873
ACADS	1.14921	5.33102	0.0183196		AZIN2	-2.14086	4.59871	0.00289626
BPIFC	2.78592	3.78506	0.0183865		ANOS1	-1.42991	5.79122	0.00291055
TCHP	1.34792	5.0348	0.0184251		DGCR6L	-1.54566	5.43728	0.00291729
FRMPD4	2.29168	3.47427	0.0184537		ARSI	-3.96767	3.99366	0.0029626
TFDP2	1.27991	5.11889	0.0184779		MORN2	-1.73233	5.2134	0.00297328
ZNF302	1.38424	5.08665	0.0184904		GABARAPL1	-1.46694	5.55809	0.00298296
IDS	1.25716	5.42664	0.0185348		RABEP1	-1.88798	4.84244	0.00301239
PDCD6	2.28076	3.47356	0.0186958		ZNF486	-3.06474	4.14853	0.00301272
AK9	1.62355	4.45243	0.018756		TMTC4	-1.27508	6.18212	0.00302143
CEP295	2.46459	3.89583	0.0188312		MRPL20	-1.40592	5.63486	0.00303349
ANAPC2	1.98877	4.18472	0.018845		C1orf198	-1.07021	6.40688	0.00304328
ZNF613	2.07292	4.24565	0.0188692		DYNC1LI1	-1.42533	5.59412	0.00306389
RBM38	1.15904	5.20628	0.0188939		NDUFS2	-1.06395	6.62212	0.00308638
AURKA	1.13014	5.62097	0.0189432		RGS3	-1.33807	5.8424	0.0030952
ZNF821	2.27252	3.47282	0.0189459		SMTNL2	-3.66819	3.89715	0.00310494
NDC80	2.27105	3.47272	0.0189799		LRRC42	-1.62553	5.38049	0.00310887
PITPNM3	1.80463	4.39446	0.0190213		CD14	-1.565	5.50841	0.00311284
CCDC175	2.26419	3.47242	0.0190871		TIPIN	-2.6125	4.45168	0.00314945
ECT2L	2.26419	3.47242	0.0190871		TDO2	-2.79221	4.60172	0.00315769
KLK10	2.26626	3.47231	0.0191214		PLXNC1	-1.27932	5.95817	0.00318159
FBXL20	1.18563	5.50813	0.0191281		SPINT1	-1.08599	6.41294	0.00320591
LRRD1	2.86502	3.68952	0.0191577		EDEM1	-1.21333	6.1841	0.00322543
AP4S1	1.14766	5.5786	0.0191674		HS3ST3A1	-3.85226	3.94852	0.00323753
SLC6A2	2.44037	3.73536	0.0192303		TYROBP	-1.07446	7.61445	0.00325538
MBLAC1	2.43701	3.88878	0.0192812		IRF1	-1.21902	6.42584	0.00325827
ZXDB	1.49601	5.03759	0.0193171		SLC30A1	-1.10531	6.7383	0.00326097
PCBD2	1.23271	5.5248	0.0193268		FGF1	-3.24464	4.21358	0.00327009
PATL2	1.58448	5.22605	0.0193285		COMMD10	-1.42285	5.48525	0.00329996
NKX6-3	2.25621	3.47171	0.0193325		HDDC2	-1.52602	5.43332	0.00331904
ANKS3	1.13358	5.4081	0.019408		HLF	-1.17202	6.75855	0.00334177
ANGPTL4	1.68452	4.55402	0.0197219		DSE	-1.62086	5.58313	0.00344818
AIRE	2.23884	3.47054	0.0197417		ARHGAP31	-1.2665	5.86896	0.00348042
C16orf78	2.23884	3.47054	0.0197417		NFYA	-1.64912	5.16863	0.00354967
FAM237A	2.23884	3.47054	0.0197417		FAM8A1	-1.18837	6.16611	0.00355162
TTLL1	2.23884	3.47054	0.0197417		NRROS	-3.78639	3.91035	0.00360501
MLYCD	1.17884	5.68405	0.0197435		GRAMD4	-1.0905	6.38132	0.00360703
AC025287.4	2.52548	3.89887	0.0197866		FURIN	-1.00045	6.70123	0.00361106
RHOH	1.59939	4.78926	0.0198156		FXYD6	-2.00674	4.79324	0.00362075
PAGE1	2.23783	3.47029	0.019832		KBTBD6	-1.9344	4.93465	0.00363463
AK1	1.70851	4.46859	0.019845		IFI44	-1.65632	5.5928	0.00363647
HECW2	1.09071	5.55994	0.0198892		COL18A1	-3.04812	4.12676	0.00365567
ADAM17	1.66525	4.70975	0.0198915		MAPK14	-1.22755	6.0453	0.00367332
CD27	2.28368	3.8882	0.0199027		ADAM33	-3.58185	3.85115	0.00369091
MED31	2.23544	3.46996	0.0199478		RAB28	-1.59686	5.30059	0.00369314
RBM46	2.23397	3.46986	0.0199831		TUBA4A	-1.65806	5.39219	0.00370394
ST8SIA3	2.23397	3.46986	0.0199831		RNF122	-2.11222	4.68634	0.00373365
MCOLN3	1.50544	5.08558	0.0200029		FERMT2	-1.27547	5.9612	0.00377857
HDAC9	1.38791	5.02439	0.020013		PDGFB	-3.40411	4.20789	0.0037869
GTSE1	2.23673	4.1513	0.0200682		MCC	-2.47765	4.79729	0.0038217
KCNJ18	2.22659	3.46962	0.0200688		TDRD6	-3.2332	4.25781	0.00383831
RFPL4B	2.22499	3.46944	0.0201334		BORCS7	-1.039	6.56817	0.00386112
NAT16	2.45819	3.59146	0.0201391		VWF	-2.16717	4.99717	0.00391893
ZNF141	1.11649	5.88962	0.020197		DHRS4	-3.47954	3.82247	0.00395532
SPHKAP	2.81276	3.65599	0.0202441		CLDND1	-1.35173	6.03933	0.00398538
ERV3-1	1.59175	4.77017	0.0202458		TMEM14B	-1.16978	6.11152	0.00398954
NGEF	1.74663	4.49977	0.0202914		TBC1D2	-1.9395	4.88983	0.00400207
CLDN6	3.04097	3.71085	0.0203606		CLTRN	-1.81518	5.00028	0.00401845
KLHL28	1.13699	5.71253	0.0203716		PRICKLE1	-1.60571	5.31861	0.00404802
BAALC	2.21432	3.4687	0.0203998		CIAO2A	-1.13419	6.79865	0.00405467
BPIFB2	2.21432	3.4687	0.0203998		MED28	-1.11131	5.98188	0.00407862
MYOG	2.21432	3.4687	0.0203998		JAM3	-2.09184	4.84121	0.00408371
ZRSR2	1.25767	5.07497	0.0205557		DIXDC1	-2.69341	4.53188	0.00409614
E2F1	1.67251	4.9934	0.0205674		PSKH1	-3.66501	3.88929	0.00410298
LIN28A	2.2042	3.4679	0.0206931		NR4A1	-3.53606	3.84153	0.00410382
PARPBP	2.15499	4.10781	0.0207067		TRPT1	-1.66171	5.05062	0.00413685
ABTB1	1.61624	4.65718	0.0207188		CPPED1	-1.95355	4.80734	0.00414939
AC006213.1	2.20202	3.46779	0.0207348		ZYX	-1.11271	6.51381	0.00415988
CLEC17A	2.20202	3.46779	0.0207348		TLNRD1	-1.23565	5.64992	0.00417379
ZIM2	2.20202	3.46779	0.0207348		CALM3	-1.38737	5.52631	0.00419452
MNX1	1.19848	5.19038	0.0208977		PLPBP	-1.33897	5.77131	0.00420108
LIPJ	2.53391	3.71009	0.0211418		IP6K3	-3.86212	3.94238	0.00420357
LHX4	2.18552	3.46647	0.0212216		CTSO	-1.16826	6.19136	0.00421219
DNHD1	1.26377	5.10068	0.0212254		MMP3	-3.40825	4.32389	0.0042218
KCNE2	2.18335	3.46636	0.0212638		MRPL40	-1.20779	6.00202	0.00422754
ZNF670-ZNF695	2.37328	3.70462	0.0212655		POLH	-3.74881	3.90864	0.0042298
KNOP1	1.22117	4.98588	0.0213259		CAMSAP2	-1.21129	6.32883	0.00423257
CYREN	2.39	4.12599	0.0214386		ANKHD1-EIF4EBP3	-3.66499	3.88744	0.00425975
CTNNA3	2.17699	3.46585	0.0214553		LILRB5	-3.88835	3.97716	0.00429355
TMEM260	1.04505	5.61209	0.0214983		AC087289.1	-1.26072	5.95972	0.00429709
WNT4	2.18192	4.0164	0.0215137		TMEM14A	-1.69303	5.04448	0.00431147
TULP3	1.25243	5.19629	0.0215596		RWDD4	-2.73191	4.38272	0.00434045
PKN3	2.39114	4.16802	0.021608		IVD	-1.04594	6.51857	0.00435823
GPRIN2	1.30813	5.34319	0.0216857		CFAP57	-2.99602	4.10657	0.00437601
PSTPIP1	1.76003	4.36555	0.0217707		CERCAM	-1.44846	5.61931	0.00439929
SLC46A1	1.09202	5.65606	0.0218758		SLC22A18AS	-2.31009	4.53541	0.00439938
TTF1	1.30323	4.9689	0.0219974		TMEM45A	-1.89951	5.22342	0.00440518
POLR3F	1.81092	4.26619	0.0220998		HEBP1	-1.21158	5.97527	0.00441519
MOB3A	1.12831	5.33078	0.0221431		RWDD1	-1.16645	6.1741	0.00444136
TMIGD2	2.45431	3.62045	0.0221757		TSN	-1.05024	6.63154	0.00444453
ZNF185	1.40786	4.84414	0.0223313		G0S2	-1.54771	5.52352	0.00445469
CAND2	2.99302	3.84389	0.0223378		NOSTRIN	-1.52112	5.48645	0.00447454
AC010255.3	2.14582	3.4635	0.0223518		MGAT4A	-1.31945	6.09391	0.00450324
AMER3	2.14582	3.4635	0.0223518		CMAS	-1.09693	6.3557	0.00453828
CFP	2.14582	3.4635	0.0223518		CMTM8	-1.29898	5.95812	0.00454122
FAM19A4	2.14582	3.4635	0.0223518		HK2	-1.14467	6.41022	0.0045612
PGA3	2.14582	3.4635	0.0223518		SAMD5	-1.50115	5.94079	0.00456605
MATN2	1.25032	5.72516	0.0227703		TBC1D5	-1.0217	6.3637	0.00456664
HECW1	2.28757	4.1419	0.0228139		CD200	-2.05722	4.69935	0.00462555
VEPH1	1.16125	5.50513	0.0228632		STX12	-1.05196	6.62724	0.00463018
ARHGEF5	1.04247	5.43933	0.0228727		PRR5L	-2.63367	4.27081	0.00463107
FBXO15	2.37875	3.74971	0.0230045		ZCCHC14	-1.21508	5.7106	0.00463408
RELN	1.91799	4.34823	0.023039		SCARA3	-1.86507	5.3108	0.00467054
MTERF1	1.80072	4.14648	0.0230741		ALDH1B1	-1.74084	5.07359	0.00467272
TNNT2	2.64732	3.63176	0.0231736		TMEM97	-1.08453	6.65457	0.00467741
STOX1	2.43692	3.578	0.0231943		CHMP4C	-1.5736	5.25329	0.00473345
GCM1	2.33606	3.6752	0.0232857		JOSD1	-1.30218	5.73392	0.00482082
HRAS	1.24882	4.96583	0.0234668		NACC1	-3.53205	3.83407	0.00484247
FAM83F	2.04078	4.07099	0.0236761		DCLK2	-2.64142	4.45986	0.0048663
ADCY9	1.10704	5.16101	0.0237149		MSANTD4	-1.64893	5.25322	0.00492566
SRGAP3	1.85679	4.24983	0.0237587		SIAH2	-1.88279	5.04685	0.00492763
SHOX	2.41865	3.57589	0.0238223		TXN2	-1.09265	6.21514	0.0049536
IL17RE	2.29606	4.04419	0.0238318		AMBRA1	-1.48484	5.54839	0.00496287
FAF1	1.05827	5.56271	0.0240301		ABHD4	-1.56013	5.22624	0.00496393
SYP	1.87973	4.21359	0.0240563		WDR6	-3.75955	3.90962	0.00501883
PLEKHG4B	1.60601	4.65903	0.0241161		ADM	-3.1395	4.15582	0.00502265
DOK7	2.54593	3.61972	0.0241232		DUSP2	-1.65748	5.48428	0.00503208
NME9	2.55386	3.61905	0.0241647		JAM2	-2.26249	4.8217	0.00508476
LAT2	1.17462	5.38061	0.0241654		PCCB	-1.492	5.49594	0.00509695
EPHA10	1.78977	4.58525	0.0241658		APLN	-3.09102	4.15698	0.00512791
MOGAT3	2.51572	3.64551	0.0241682		NOL7	-1.31829	5.61436	0.00514186
BOP1	1.08825	5.35657	0.0241763		HSPB7	-3.71421	3.87165	0.00516456
ZNF257	2.41631	3.62199	0.0241918		ATG3	-1.0225	6.37986	0.00524391
DVL1	1.0004	5.90937	0.024239		C2orf72	-2.4909	4.45429	0.00526893
KLHL11	2.37376	3.72163	0.0242571		GOLT1B	-1.08438	6.44941	0.00528032
KIF27	1.78436	4.59553	0.0242593		KCNK1	-1.46512	6.0201	0.00530005
OR1D2	2.49307	3.59903	0.0242675		GAPDH	-2.75556	4.30415	0.00530086
KRT80	1.44029	5.07102	0.0242838		FABP5	-3.67616	3.88552	0.00535051
WFDC8	2.48402	3.60381	0.0244029		HAT1	-1.09952	6.0196	0.00536031
RBBP8NL	2.14284	3.74364	0.0244172		ODC1	-1.15822	6.19418	0.00537725
PRELID2	1.83997	4.22825	0.0244934		SLFN11	-1.23559	6.18769	0.00539997
APBB1	1.52783	4.62703	0.0245287		BACH1	-1.42695	5.4047	0.00542908
MFSD4A	1.13186	5.48316	0.0245301		NUDT15	-2.29146	4.67562	0.00548382
SCN8A	1.70747	4.52826	0.0245719		HID1	-1.20774	5.86904	0.00550641
TRPC1	1.35036	5.19878	0.0245862		LOXL2	-1.84298	5.05372	0.00550999
MAP1LC3C	2.59373	3.59202	0.0245863		ITGA8	-1.98074	4.89745	0.00553473
SETD6	1.4163	4.80239	0.0246201		TBXAS1	-1.70031	4.90496	0.0055501
AMY2B	1.23344	5.22292	0.0246454		AASS	-1.35985	5.62551	0.0056067
ZNF236	1.96838	4.21499	0.0248372		NPL	-1.52091	5.32009	0.00562359
YPEL1	2.46694	3.7095	0.0248893		LENG8	-1.69516	4.89816	0.00563401
THBS4	1.37933	5.03711	0.0250125		DPYD	-1.33166	5.97228	0.00563825
TEX11	1.9045	4.20727	0.0250728		LHFPL6	-1.37503	6.44416	0.00564424
FAM111B	2.51133	3.61631	0.025094		DBN1	-1.71721	4.99738	0.00565041
ATP13A5	2.342	3.59368	0.0252476		PIEZO2	-2.90451	4.36154	0.00568865
CACNA1I	2.57794	3.62816	0.0253798		ATP6V1B2	-1.10949	6.45061	0.0057365
SLC27A1	1.13935	5.19998	0.0254158		PLVAP	-2.04113	4.76539	0.00574399
APBA3	1.29397	4.85619	0.0254764		HSPA12B	-3.64735	3.89912	0.00574755
HIST1H2BD	2.38301	3.62444	0.0255717		SNRPD1	-1.01515	6.66545	0.00578524
REEP6	2.22096	4.18817	0.0255806		HNRNPAB	-1.4999	5.40824	0.00580784
ZNF112	2.37304	4.17804	0.0257797		ZNF391	-2.83386	4.37994	0.00582889
LRTOMT	1.53089	4.6793	0.0258426		SLC22A23	-1.83059	4.79205	0.005836
CDCA7L	1.53629	4.49393	0.0258459		SEMA6D	-3.77009	3.90875	0.00583705
EXOSC9	1.69504	4.62954	0.0259088		NEDD4	-2.12328	4.63784	0.00584255
SALL4	1.04297	5.58986	0.0259422		ATP8A2	-2.0235	4.83287	0.00586073
CPT1C	2.01324	3.99991	0.0259972		IWS1	-1.12016	6.21462	0.0058694
COX6B2	2.59944	3.94432	0.0260759		TMEM158	-3.50212	3.82979	0.00587113
ZNF721	1.21196	5.09566	0.0261383		GXYLT2	-2.1011	4.73491	0.00591837
LYRM4	1.04653	5.6188	0.0263697		DDR2	-1.62272	5.1187	0.00597869
ZNF333	1.1663	5.64814	0.0264627		RCN3	-1.49519	5.42134	0.0059951
NLRC3	1.18336	5.50048	0.0265236		CFH	-1.15132	6.21649	0.00600986
GALT	1.28427	5.08494	0.0266827		FZD1	-1.41481	5.57217	0.00603662
GLB1L2	1.85225	4.29042	0.0267845		POMGNT2	-1.68316	5.1136	0.0060503
C17orf58	1.35173	4.75541	0.0268477		FBXO31	-1.81239	4.93812	0.00605126
LRIG2	1.00363	5.95207	0.02697		TREM1	-2.33804	4.56213	0.00606419
NPAS3	2.06693	4.35328	0.0269885		TXNRD1	-1.02773	6.57183	0.0060749
PAPPA2	2.47557	4.01994	0.0270336		SOX9	-1.42378	5.51091	0.00609081
ARHGAP4	1.02879	5.95301	0.027172		RNF185	-1.60436	5.0328	0.00609381
LYL1	1.5745	4.40741	0.0271924		TRIP11	-1.05434	6.19943	0.00613198
AGMO	2.36807	3.58141	0.0272568		AMBP	-3.36885	3.80422	0.00620164
XKRX	2.37462	3.90974	0.0272875		MRPL15	-1.14033	5.93164	0.00620212
BARX2	2.10423	4.11591	0.0273147		CHPT1	-1.48545	5.46649	0.00621058
ANKS4B	2.42062	3.60339	0.027508		RIPK1	-1.34989	5.60237	0.00622575
SFI1	1.15489	5.13874	0.0275711		RAPGEF6	-1.40134	5.40934	0.00623504
ZDHHC23	2.07265	4.2047	0.0276534		LAD1	-1.0784	6.40376	0.00629593
PTGES	1.44828	4.54011	0.0277373		SPART	-1.30822	5.78808	0.00633485
OR1N1	2.40625	3.59734	0.0279156		ARMC9	-1.4127	5.34399	0.00637962
ZCWPW1	1.90918	4.17501	0.0279288		LRRC41	-1.47569	5.75672	0.00638412
FAM124B	2.6912	3.59746	0.0280647		BACE2	-1.28234	5.64774	0.00641037
SRPK3	1.95424	4.03095	0.0281237		RFLNA	-3.57942	3.88189	0.00642994
GLYATL2	2.39985	3.96399	0.0282382		PCDH18	-2.75363	4.33991	0.00644347
TNFRSF13B	2.61084	3.63995	0.0283037		PCMT1	-1.01554	6.65104	0.00647139
NSG1	1.98721	3.99592	0.0283227		METRNL	-1.39977	5.39541	0.00650896
LHX2	2.22025	3.93084	0.0283488		ARID5A	-2.05293	4.68499	0.00651334
E2F7	2.34967	3.7408	0.0284017		ODAM	-3.37124	3.80401	0.00659786
ST8SIA1	1.47249	4.70071	0.0284077		NECAP2	-1.022	6.25314	0.00668585
TAF6L	1.75424	4.22594	0.0287472		TREM2	-2.42241	5.16207	0.00671352
CYP4X1	1.23323	5.37415	0.0287618		GATM	-2.322	4.62351	0.00672378
CD72	1.94507	4.14625	0.0287786		LSM6	-1.12223	5.8371	0.00672861
BBS1	2.63512	3.62654	0.0288283		MFAP5	-3.74727	3.9253	0.00673351
TRMT2B	1.05191	5.49559	0.0288337		B4GALT5	-1.03971	6.40489	0.00673845
FBXL15	1.04653	5.4292	0.0288505		WDR77	-1.41016	5.24857	0.00676324
B4GAT1	1.30501	5.12127	0.0288695		DNAJB14	-1.10997	5.96083	0.00680358
ATP6V0E2	1.094	5.41921	0.0289167		IMPACT	-1.48721	5.48819	0.00685389
POLD3	1.1165	5.18344	0.0289966		LRRC2	-3.50273	3.82671	0.00688316
AGBL2	1.86347	4.2781	0.0290214		DYRK2	-1.17385	5.84982	0.00691239
CYB561D1	1.12986	5.08076	0.0290899		LAG3	-3.55833	3.85903	0.00697005
OR2C3	2.78257	3.6112	0.0291919		BHMT2	-1.32718	5.61827	0.00697161
PIAS1	1.25951	5.28051	0.0292508		PFDN1	-1.22442	5.75415	0.00698668
C16orf74	2.0213	3.96193	0.0292802		CYP7B1	-1.13221	5.89729	0.00700052
C12orf40	2.96248	3.61465	0.0292961		CHST3	-3.32483	4.19663	0.00700643
MTERF2	1.29125	5.15886	0.0294004		BBS4	-1.32996	5.49377	0.00704839
MRPS24	2.76452	3.80548	0.0296007		TBC1D32	-2.57388	4.46216	0.00705372
TRPM8	2.29997	3.57458	0.0296576		C1QBP	-1.10727	6.16362	0.00705506
SENP3	1.79655	4.3933	0.0297076		ZNF415	-3.8287	3.89698	0.0070937
MBD5	1.3042	4.84822	0.0297209		MAP1A	-2.4975	4.53148	0.00714854
GUCY2D	1.76119	4.15559	0.0298502		GINM1	-1.22001	5.81032	0.00716955
EFNA2	2.51416	3.5988	0.0300586		RUNX2	-1.62076	5.31603	0.00718818
KCNJ6	1.83254	4.12236	0.0301084		SH3D19	-1.16924	5.77586	0.00720491
CDYL2	1.46675	5.67527	0.0302621		PEX2	-1.16878	5.97553	0.00725833
MORN1	1.96998	4.00039	0.0302739		DACT3	-1.91725	4.76275	0.00730734
UBIAD1	1.2152	4.88916	0.0303946		AP002956.1	-1.6894	5.55208	0.00731192
ANKK1	2.18568	3.45151	0.0305068		FAM174A	-1.52622	5.3182	0.00732047
IRGM	2.18568	3.45151	0.0305068		TMEM39A	-1.14021	6.31911	0.00733446
KRBA2	2.18568	3.45151	0.0305068		C12orf4	-1.81163	4.73847	0.00736957
MROH2B	2.18568	3.45151	0.0305068		CEP170	-1.62985	5.15759	0.00737375
TIGD3	2.18568	3.45151	0.0305068		TEC	-2.37598	4.40055	0.00737853
TMEM95	2.18568	3.45151	0.0305068		ANK2	-1.7523	5.21733	0.00738084
ABHD11	1.21856	5.21437	0.0305923		OCSTAMP	-3.89209	3.98825	0.00744591
HSH2D	1.31951	4.89943	0.0306071		RBM15B	-1.3944	5.52447	0.00746404
MPEG1	1.3225	5.21546	0.0308622		GMPPA	-1.20592	5.74335	0.0074959
CCDC155	2.37053	3.57152	0.0309366		PPP4R4	-2.69322	4.28755	0.00752427
PLEKHS1	1.68543	4.33756	0.0309494		TNFRSF10B	-1.17659	5.84802	0.00754186
IL12RB2	2.93549	3.84535	0.0309843		RIT1	-1.33643	5.49381	0.00754374
PTCHD1	2.16681	3.80494	0.030986		TYMP	-1.10182	6.1005	0.00754884
SPATA1	2.25448	3.97847	0.0310003		OSTM1	-1.28449	5.81145	0.00755963
CEP78	1.22558	5.10035	0.0310035		RNF152	-2.42745	4.4067	0.00762786
FAM237B	2.69269	3.66846	0.0310611		CA3	-2.02644	4.6781	0.00770114
BEST4	2.38177	3.68864	0.0313076		PHACTR2	-1.11474	6.52426	0.00779119
AAMDC	1.6651	4.26035	0.0314717		DUSP23	-1.19974	6.00253	0.00779441
TDRD10	1.30059	5.04196	0.0315499		SYNDIG1	-3.69943	3.85886	0.00783402
ERBB4	1.77103	4.28532	0.0315728		C1orf122	-1.02066	6.14865	0.0078891
CDRT4	2.14535	3.44949	0.0317317		FBXL7	-2.29662	4.54153	0.00791739
KRT20	2.14535	3.44949	0.0317317		CAPG	-1.02967	6.55363	0.00791887
SLC39A2	2.14535	3.44949	0.0317317		CCDC153	-3.16954	4.18062	0.00792651
PNMA6A	1.53573	4.58551	0.0317878		PLAGL1	-1.10283	6.22959	0.00792896
KIAA1549	1.47048	4.64348	0.0317967		CASP10	-1.42593	5.31965	0.00796139
TTBK2	1.36678	4.79721	0.0318437		ZRANB3	-3.36583	3.79429	0.00801711
PLEKHG2	1.20381	5.28863	0.031948		DUSP4	-2.52277	4.42129	0.00814379
TMIGD1	2.42162	3.59124	0.0321406		CPNE7	-1.76372	4.90098	0.0081868
SLC6A5	2.41504	3.61911	0.0322124		DTWD2	-2.03403	4.53373	0.00820287
GRM3	1.83991	4.14602	0.0322989		WDR19	-1.8357	4.80127	0.00823777
UNK	1.05239	5.37686	0.0323168		FAM20C	-1.32217	5.64831	0.00827342
GPC2	2.27314	3.81409	0.0323437		KIAA1324L	-1.0026	6.21071	0.00832857
FNDC11	2.47213	3.69299	0.0323527		FBXO17	-2.69452	4.25819	0.00837335
FAAP24	1.99259	4.09643	0.0326021		P2RX1	-2.75421	4.30476	0.00839277
ACSL6	1.80941	4.21067	0.0326965		ZNF503	-1.38834	5.42384	0.00841363
EPN2	1.02588	5.49382	0.0328601		COPS8	-1.05983	6.49417	0.00842713
PUS10	1.26131	5.07482	0.0328666		CKAP5	-1.0547	6.1308	0.00845548
SPINK1	1.77769	4.79291	0.0329258		SEMA3E	-2.28768	4.66467	0.00846831
SPINK2	1.98652	4.10405	0.0329558		NDUFAF1	-1.53787	5.02442	0.00846864
POTEC	2.95856	3.62469	0.0331382		RFX7	-1.76271	5.10293	0.0085077
LINS1	1.3121	4.96268	0.0333166		GMPS	-1.26093	5.5096	0.00855168
SPOPL	1.07333	5.27236	0.0333533		CCN3	-3.57665	3.83142	0.00856069
AP002512.3	2.09574	3.44687	0.0333603		PAMR1	-3.49218	3.8365	0.0085649
CNNM2	1.39422	4.75556	0.0333612		TWIST2	-3.70361	3.8906	0.00857707
NCAPG2	1.30815	5.24376	0.0334514		CHST1	-3.44584	3.80093	0.00863107
CEACAM21	2.08419	3.77533	0.033514		SPATA13	-1.16036	5.71713	0.00867518
CWF19L2	1.13542	5.09206	0.0336514		CLIP4	-1.14707	5.84685	0.00868525
NATD1	1.33448	4.6695	0.0341428		DLAT	-1.8656	4.75655	0.00871215
ARHGEF16	1.06535	5.3674	0.0345737		NUTF2	-1.13273	5.76803	0.00874837
SFR1	1.88681	4.23624	0.0347809		C15orf48	-1.39526	5.45706	0.0087741
ITK	1.16712	5.3775	0.034925		PHF2	-1.27027	5.61972	0.00883161
FSTL4	1.97342	4.06527	0.0349687		GAS7	-2.06669	4.87328	0.00883663
MMP21	2.36169	3.584	0.0349811		VANGL1	-1.80622	4.86786	0.00883756
C17orf78	2.04668	3.44426	0.0350203		SLC15A3	-1.72892	5.13096	0.00883772
OR51G2	2.04668	3.44426	0.0350203		ATG5	-1.10612	5.86777	0.00887387
PCDHGA5	2.04668	3.44426	0.0350203		TBX5	-2.39277	4.40413	0.00893394
S100A3	2.04668	3.44426	0.0350203		SDK2	-1.11768	6.99029	0.00896526
SNAPC4	1.54842	4.50029	0.0351061		SLC20A1	-1.06417	6.35354	0.00899506
TTL	1.00335	5.40742	0.0351235		PLP2	-3.45738	3.80951	0.00900475
DWORF	2.04713	3.44413	0.0351264		GCH1	-1.27697	5.71865	0.00900565
NIM1K	2.04542	3.44403	0.0351919		BAG3	-1.08656	6.21633	0.0090489
PSMD7	1.02015	5.45503	0.0352462		PIP4P2	-1.562	5.00714	0.00907713
RPUSD4	1.51256	4.72193	0.0353631		TIGD6	-2.31165	4.50532	0.00908286
TFAP2D	2.09739	3.90297	0.0355128		SPP1	-2.17216	8.86194	0.00909808
ASB11	2.31733	4.05132	0.0356856		SEH1L	-1.28817	5.84146	0.00919203
NPIPA2	2.00702	3.75143	0.0358235		ANTXR2	-1.61478	4.98426	0.0091957
ENSG00000163635	2.02802	3.44301	0.0358717		C12orf75	-1.83793	5.06482	0.00919777
KBTBD4	2.02802	3.44301	0.0358717		UBE2QL1	-3.56123	3.87744	0.00934332
MTTP	2.02802	3.44301	0.0358717		TPMT	-1.23837	5.53021	0.0093578
GPR82	2.04879	3.88974	0.0359168		CCL17	-2.13748	4.80283	0.00939016
CYP2E1	2.45118	3.86426	0.0359327		CHRDL1	-3.03112	4.11588	0.00940329
SOX6	1.19782	5.08179	0.0359537		CHST15	-1.03108	6.3327	0.00944374
RBM41	1.07463	5.33246	0.0359623		VWA5A	-1.13253	5.80056	0.00945947
LILRA2	2.34008	3.7355	0.0360909		RPF2	-1.60521	5.10142	0.00947054
TYRP1	2.34763	3.57987	0.0361027		TMEM140	-3.56319	3.85594	0.00955549
ZNF799	1.30466	4.84479	0.0361195		BTBD10	-1.47226	5.28901	0.00956035
OR7D2	2.49236	3.85077	0.0361388		GNB3	-2.80963	4.05669	0.0096441
CTU1	1.75543	3.98721	0.0361983		CHST14	-1.43948	5.09093	0.00966809
ADAMTSL4	2.31023	3.5775	0.036246		GNE	-1.74054	4.97647	0.0096947
LIMS2	1.8737	4.30978	0.0362494		UQCRFS1	-1.03302	6.14204	0.00971412
TRIM68	1.06973	5.26468	0.0363288		RPF1	-1.62676	4.97413	0.00975453
PGBD2	1.33471	5.06406	0.0363326		GCKR	-2.7716	4.04247	0.00976212
LETM2	2.43908	3.69318	0.0366733		KANK2	-1.12785	6.14212	0.00978157
POU2F1	1.08219	5.41975	0.0367113		CDC6	-2.73315	4.31819	0.00982011
TAF4B	2.10581	3.99946	0.0367864		CNTN3	-3.48997	3.85101	0.00989511
ANTXRL	1.99849	3.44152	0.0368216		GPR137B	-2.07996	4.67455	0.00991905
HAVCR1	1.99849	3.44152	0.0368216		UTP3	-1.21542	5.48068	0.0099761
ZNF830	1.16197	5.3938	0.0368795		PDZD8	-1.2206	5.62121	0.00997916
RADX	2.33391	3.73538	0.0368879		PPP1R14D	-2.18775	4.46925	0.0099839
LYZL4	1.99679	3.44142	0.0368884		KLHL2	-1.31887	5.49967	0.0100204
OR1L8	1.99679	3.44142	0.0368884		COG3	-1.04516	6.04751	0.0101784
RBM34	2.23087	3.82361	0.0369559		CCNJL	-1.24781	5.4484	0.0102252
CATSPERD	1.97335	4.20895	0.0370511		SVEP1	-1.46158	5.38473	0.0102311
ZNF232	1.68877	4.53505	0.0370793		SDHD	-1.11224	5.91785	0.0102801
IQSEC2	1.25777	4.92572	0.03711		TMEM200A	-2.21666	4.4693	0.0103184
ANK1	1.99778	3.44099	0.037296		GLI1	-2.93407	4.08772	0.0103443
KANK3	1.99778	3.44099	0.037296		HECTD3	-1.40716	5.27097	0.0103493
PCDH15	1.78094	4.38897	0.0374837		SCG2	-3.00027	4.1132	0.010375
MUC17	1.98847	3.44061	0.0375133		KDELR3	-1.15802	6.39092	0.0103945
RAB41	1.98847	3.44061	0.0375133		WASF3	-2.83186	4.05052	0.0104037
DRGX	1.97968	3.44041	0.0375751		ARHGAP22	-3.20894	3.74076	0.01047
ABCG4	1.97834	3.43998	0.0379567		ITGA9	-1.56439	5.1302	0.0105038
AC007846.2	1.97834	3.43998	0.0379567		OARD1	-1.55164	5.0102	0.0105973
CPNE9	1.97834	3.43998	0.0379567		SLC4A3	-2.41604	4.37205	0.0106507
KCNN2	1.97834	3.43998	0.0379567		FGF2	-3.29526	3.76672	0.0107008
METTL22	1.3571	4.6447	0.038305		EPHA4	-1.16742	5.99762	0.0107153
ACBD4	1.42998	4.51998	0.0385463		EMC8	-1.01233	6.11213	0.0107235
ZNF566	1.2702	5.09322	0.0386061		NOG	-2.58798	4.20206	0.010755
LKAAEAR1	1.96361	3.43906	0.0386197		CRYAB	-2.3929	4.38577	0.0108469
MS4A14	1.96361	3.43906	0.0386197		ROR1	-1.22656	5.59995	0.0109006
CEL	2.31359	3.72725	0.0386256		GBP3	-1.0412	6.26834	0.0109934
ENO4	1.95061	3.43879	0.0386619		TNFSF10	-1.05987	6.34268	0.0110238
QRICH2	2.31566	3.63632	0.0387151		PLAA	-1.65849	5.04567	0.0110798
POLR2J2	1.94892	3.4387	0.0387301		CENPW	-2.46304	4.39726	0.0112353
ACTN3	1.94723	3.4386	0.0387984		HAS1	-3.29055	3.77446	0.0112396
CATSPER4	1.94723	3.4386	0.0387984		ZNF331	-1.36754	5.57706	0.0112784
CHRNA4	1.94723	3.4386	0.0387984		DPH3	-1.43061	5.46118	0.0112801
CRP	1.94723	3.4386	0.0387984		PRKN	-3.21287	3.74746	0.0112817
DRC7	1.94723	3.4386	0.0387984		EHD4	-1.17781	5.77116	0.0114069
EFCAB1	1.94723	3.4386	0.0387984		MANEA	-1.74059	5.09371	0.0115098
ELAVL2	1.94723	3.4386	0.0387984		ATP10D	-1.50093	5.28825	0.01151
FABP2	1.94723	3.4386	0.0387984		VASH1	-1.28506	5.64649	0.0115645
GFY	1.94723	3.4386	0.0387984		STUM	-3.6366	3.85911	0.0117089
KCNJ3	1.94723	3.4386	0.0387984		IGFBP3	-1.35403	6.6109	0.0117124
OR2L5	1.94723	3.4386	0.0387984		MIGA1	-1.18097	5.66724	0.0117613
PCDHAC1	1.94723	3.4386	0.0387984		C1QTNF7	-2.76481	4.02342	0.0118577
POTEE	1.94723	3.4386	0.0387984		SLC4A2	-2.34764	4.41776	0.0118716
SLC30A2	1.94723	3.4386	0.0387984		KLHDC8A	-3.3961	3.82016	0.011897
BLM	1.42638	4.77316	0.0388315		IL18RAP	-2.9149	4.05101	0.0119312
PIK3CG	1.45419	4.6667	0.0389346		FABP6	-3.09265	3.7218	0.0119897
C11orf71	1.4499	4.80504	0.0389465		LIPA	-1.11882	7.59712	0.0120038
NDST4	1.96045	3.43862	0.0390014		TPST1	-1.2927	5.57259	0.0121115
SLITRK1	1.96045	3.43862	0.0390014		TBX4	-3.43152	3.78244	0.0121943
OXER1	2.199	3.87131	0.0390182		PECAM1	-1.10149	5.84116	0.0122219
SLC6A4	2.1599	3.75539	0.0390523		DCAF1	-1.7369	4.68502	0.0122343
GCSAM	2.35162	3.83025	0.0390646		MPHOSPH6	-1.04499	6.18364	0.0122552
PCDH1	1.02907	5.40333	0.0390892		TFF1	-3.21479	3.75443	0.0123201
MEFV	1.81609	4.37465	0.0390919		GPX2	-2.17795	4.74657	0.0123277
ST18	2.00953	4.0242	0.039195		PEX11B	-1.02788	6.23901	0.0123639
GNG4	2.39844	3.7972	0.0392124		ISM1	-2.19932	4.48862	0.0123885
ANKRD30A	1.9402	3.43801	0.0392571		PHLDA2	-1.27792	5.60924	0.0124221
AL590560.1	1.93172	3.43768	0.0394389		FAM229B	-2.20311	4.50882	0.0124615
SYNPO2L	1.93172	3.43768	0.0394389		PLA2G5	-2.95642	4.32774	0.012471
GOLGA6L6	1.93003	3.43758	0.0395078		SAXO2	-3.181	4.17824	0.0124743
SLC29A4	1.84805	4.14519	0.0395597		ANLN	-3.0599	4.18257	0.0125323
ARRDC4	1.19951	5.1251	0.0395736		SESN1	-1.08286	5.82182	0.0125613
PRRC2B	1.98165	4.08503	0.0396032		SFT2D1	-1.02927	6.03319	0.0125912
SMCO1	1.94109	3.43761	0.0396754		CAVIN3	-1.87843	4.58294	0.0126204
HTR3B	2.35228	3.55275	0.0397085		ERMAP	-1.86975	4.61778	0.0126257
HIGD1C	2.75902	3.66977	0.0398664		OTULINL	-1.3056	5.61822	0.0127422
ENSG00000184047	2.22696	3.92356	0.0399554		ACPP	-2.52372	4.20719	0.0127534
SEC14L5	2.69707	3.82817	0.0400789		NMBR	-3.55347	3.85509	0.012788
SGCZ	2.16766	3.9374	0.0401653		SPECC1L	-1.27783	5.42587	0.012803
FFAR4	1.69773	4.21967	0.0401737		CSNK1G3	-1.11702	5.87029	0.01284
AC011511.1	1.91319	3.43658	0.0402092		ITGAM	-1.33513	6.02236	0.0129097
AC067752.1	1.91319	3.43658	0.0402092		VCAM1	-1.1972	6.53269	0.0129199
AC098650.1	1.91319	3.43658	0.0402092		VPS37A	-1.66993	4.82438	0.0130214
CCDC179	1.91319	3.43658	0.0402092		EIF3M	-1.61634	4.94157	0.0131469
HCN2	1.91319	3.43658	0.0402092		GTPBP1	-1.27749	5.37521	0.0131724
PNLDC1	1.91319	3.43658	0.0402092		VSIG2	-1.03625	6.0392	0.0134641
PTPN20	1.91319	3.43658	0.0402092		TPST2	-1.0505	5.92627	0.0135451
RPRML	1.91319	3.43658	0.0402092		FAM19A5	-2.53914	4.226	0.0136216
TEX35	1.91319	3.43658	0.0402092		TIPARP	-1.15078	5.8616	0.0137188
USH1G	1.91319	3.43658	0.0402092		PRR16	-3.42811	3.79113	0.0137666
VRTN	1.91319	3.43658	0.0402092		TMEM47	-2.03923	4.8118	0.0137779
KCNH6	2.33057	3.70751	0.0402212		CCL20	-1.75409	4.83638	0.0138375
ACOT12	1.91286	3.43656	0.0402231		IL2RB	-1.39758	5.40488	0.0138608
ADGRA1	1.91286	3.43656	0.0402231		GAR1	-1.27827	5.37334	0.0138803
CCDC27	1.91286	3.43656	0.0402231		EVC	-3.12511	3.72598	0.0138896
CHRNA10	1.91286	3.43656	0.0402231		CYGB	-1.53842	4.98361	0.0139321
MYL3	1.91286	3.43656	0.0402231		TSPYL4	-1.25147	5.43769	0.013939
OCM	1.91286	3.43656	0.0402231		RAI2	-2.22567	4.27299	0.0139457
OPRK1	1.91286	3.43656	0.0402231		FPR3	-2.00373	4.51712	0.013968
SERPINB2	1.91286	3.43656	0.0402231		SYVN1	-1.05921	5.75921	0.0140014
GIPR	1.70745	4.19139	0.040498		ICMT	-1.03864	6.1872	0.0140401
LRRC45	1.84322	4.02045	0.0406313		SCAF8	-1.09633	5.63114	0.0141146
CDC25A	2.14032	3.83883	0.0407243		KPNA2	-1.08454	6.64892	0.0141265
NANOG	2.03514	4.00166	0.0408453		PPP1R11	-1.16736	5.47224	0.0142192
CLECL1	1.88783	4.10687	0.0409061		ARMCX5	-1.37801	5.38062	0.0143111
TRPM3	1.81202	4.19543	0.0409366		TMEM87B	-1.19661	5.71336	0.0143713
GOLGA6B	1.89254	3.43529	0.0411514		ALPL	-1.2897	5.44473	0.0143715
PCDHGA7	1.89086	3.43519	0.0412217		RYR3	-2.16194	4.62616	0.0143905
SERF1A	1.89086	3.43519	0.0412217		DYNLRB2	-3.45397	3.84741	0.0144194
VPS37D	1.89086	3.43519	0.0412217		SP5	-1.56366	5.23066	0.0144434
SHLD2	1.1329	5.39154	0.0413443		TMEM144	-1.10156	5.86304	0.0144545
NOL4	2.35638	3.5703	0.0414031		GPN3	-1.50369	5.02143	0.0144634
HRH4	1.89299	3.43501	0.0414643		CHCHD3	-1.00266	5.87163	0.0144772
PCDHGA9	1.89299	3.43501	0.0414643		FZD2	-3.05091	3.71635	0.0144972
ACSM6	1.88248	3.43466	0.0416143		SLC51B	-3.19266	3.73168	0.0145655
CASP14	1.88248	3.43466	0.0416143		CD86	-2.09274	4.51758	0.0145771
HS6ST3	1.88248	3.43466	0.0416143		MRPL35	-1.46641	5.16268	0.0145933
DEFB124	1.8808	3.43456	0.0416849		MIPOL1	-2.42923	4.22585	0.0146632
FZD9	1.8808	3.43456	0.0416849		ACTL6A	-1.87426	4.5938	0.0147205
SELE	1.8808	3.43456	0.0416849		MRPS27	-1.01587	6.30946	0.0147399
C5orf30	1.65196	4.71692	0.041893		C9orf16	-1.17076	5.6411	0.0147649
MTRNR2L13	1.87387	3.43418	0.0419445		LTF	-3.41795	3.78251	0.0149093
SELENOV	1.87387	3.43418	0.0419445		CD109	-1.90489	4.80936	0.0149147
TAF5	2.14386	3.83545	0.041997		TRIM35	-1.95434	4.48561	0.0150504
CCNE1	1.63762	4.70724	0.0422163		LXN	-1.74048	4.87608	0.0150847
STK32C	1.33488	4.65555	0.042273		C4A	-3.32155	3.78071	0.0151138
C1orf61	1.86783	3.43373	0.0423063		GPR84	-3.04711	3.71227	0.0151308
HIST2H4B	1.86783	3.43373	0.0423063		RDH10	-1.01336	6.35557	0.0151949
MTRNR2L3	1.86783	3.43373	0.0423063		MLXIPL	-2.412	4.40566	0.0152139
CEACAM4	1.90717	3.98218	0.0423633		MTERF3	-1.30616	5.31405	0.015233
TENM1	1.86466	4.18188	0.0423823		DHCR7	-1.03176	6.13743	0.0153045
BOLL	1.86382	3.43355	0.0424117		CACNB1	-1.20796	5.53573	0.0153121
HEMGN	1.86366	3.43354	0.0424188		WNT2	-2.97264	3.68935	0.0153595
WDR24	1.4007	4.51459	0.0426738		PRDM8	-3.30973	3.77663	0.0153601
HAO1	2.61404	3.62794	0.042706		TAF12	-1.05686	5.7778	0.0153694
MUS81	1.02954	5.56413	0.0428686		PCDHB10	-3.03667	3.70582	0.0154089
TMEM44	1.89463	4.11212	0.0429019		PRRX2	-3.23167	3.74329	0.0154278
NPHS1	1.84917	3.43263	0.0431102		PTRH2	-1.5089	5.12936	0.0154496
AP001931.1	1.84901	3.43262	0.0431174		C2orf76	-1.99321	4.52124	0.0154945
GAGE1	1.84901	3.43262	0.0431174		GLRB	-2.60596	4.238	0.0155854
HNF1A	1.84901	3.43262	0.0431174		SUCNR1	-1.66897	4.8958	0.0156019
SERPINA9	1.84901	3.43262	0.0431174		ATP8B4	-2.05958	4.65825	0.0156545
CNTN1	1.11919	5.10586	0.0431523		ARL5B	-1.05337	6.03412	0.0156651
PCLO	1.03104	5.32876	0.0431576		ALG5	-1.15849	5.60189	0.0157144
CAPN9	2.2652	3.67398	0.0432306		MRPL2	-1.38612	4.98525	0.0157256
RSPO2	2.56296	3.61813	0.0433405		DES	-3.44285	3.78491	0.015734
MARS	1.00063	5.38906	0.0434059		HMCN1	-1.6918	4.95242	0.0157479
AZU1	1.84373	3.43219	0.0434809		GNG5	-2.59178	4.0064	0.0157562
HIST1H4E	1.84373	3.43219	0.0434809		GZMA	-2.04101	4.55153	0.0157667
DNAJB7	1.83459	3.43178	0.0437157		MAT1A	-3.07358	3.71426	0.0158389
EMX2	1.83459	3.43178	0.0437157		SNX33	-1.26411	5.40161	0.0158828
ERICH3	1.83459	3.43178	0.0437157		MAMDC2	-3.11267	3.71069	0.0159058
GYPE	1.83459	3.43178	0.0437157		SSBP4	-1.7969	4.59772	0.0159758
KRTAP5-4	1.83459	3.43178	0.0437157		FAM171A1	-1.61698	5.11724	0.0160106
SOAT2	1.83459	3.43178	0.0437157		BCL7B	-1.01306	6.07727	0.0160775
PROX1	1.98189	4.21627	0.043725		SLC45A3	-1.86449	4.61464	0.016192
SULT1A2	1.12197	5.14577	0.0440008		CLEC3A	-3.48067	3.82025	0.0163609
KATNB1	1.43618	4.3169	0.0440706		DCTN6	-1.16082	5.4031	0.0164028
TRIM58	2.16458	3.93948	0.0441005		TPGS2	-1.00211	6.28695	0.0164103
BRCA1	1.53877	4.66038	0.0441747		NCK2	-1.05533	5.74548	0.0164348
DRC3	2.12883	3.70239	0.0441798		POLE4	-1.18142	5.56362	0.0164696
KRT72	1.82453	3.43115	0.0441927		MAGEL2	-3.31364	3.78739	0.0164946
PKD1L3	1.82453	3.43115	0.0441927		LRRC59	-1.4763	4.96671	0.0165288
PTPRT	1.82453	3.43115	0.0441927		LILRA6	-2.93627	4.1113	0.0165455
OR52I2	1.82675	3.43119	0.044223		SEC14L6	-1.41873	5.10708	0.0165998
ZSCAN4	1.82675	3.43119	0.044223		SORD	-1.653	4.91342	0.0167393
F13B	1.82658	3.43118	0.0442303		RAB36	-1.41774	5.09077	0.0167418
OPRM1	1.82658	3.43118	0.0442303		TBX18	-3.27794	3.78741	0.0167453
TAF3	1.19063	5.19051	0.0442901		WWOX	-1.46134	5.02377	0.0167462
ZNF587	1.11283	5.2897	0.0444087		PAK6	-1.50424	4.8568	0.0168125
FAM183A	2.55194	3.79044	0.0444594		PDHX	-1.10075	5.54691	0.0168893
MTBP	1.69751	4.16423	0.0445512		ABHD13	-1.49095	5.11774	0.0170475
TMEM234	1.74967	4.24172	0.0445913		DNAJC6	-3.26823	3.74955	0.0171541
ZNF419	1.30604	4.51845	0.0446178		HCFC2	-1.39714	5.17293	0.0172814
ASIC4	1.81447	3.43053	0.0446722		RCC2	-2.20721	4.29149	0.0174025
AVPR2	1.81447	3.43053	0.0446722		NEK3	-2.81458	4.0472	0.0175487
FAM72C	1.81447	3.43053	0.0446722		PRDM1	-1.3672	5.12933	0.0175764
LPCAT3	1.81447	3.43053	0.0446722		ZNF25	-1.51166	5.0851	0.0176052
MATN4	1.81447	3.43053	0.0446722		SGPL1	-1.00984	6.15769	0.0176215
PHF24	1.81447	3.43053	0.0446722		SHC1	-1.4655	5.0675	0.0176225
PM20D1	1.81447	3.43053	0.0446722		F2RL1	-1.33462	5.09619	0.0176314
PYY	1.81447	3.43053	0.0446722		TMEM54	-1.53327	4.90719	0.0177343
SLC5A11	1.81447	3.43053	0.0446722		LZTS1	-2.80505	4.01241	0.017747
THRSP	1.81447	3.43053	0.0446722		JAKMIP1	-3.15814	3.72439	0.0177844
VIP	1.81447	3.43053	0.0446722		PRKAA2	-2.13076	4.43845	0.0179634
LILRA4	1.80987	3.43023	0.0449059		TUB	-3.41169	3.79972	0.0179955
PAQR9	1.80987	3.43023	0.0449059		SERPINB9	-1.03597	6.57684	0.0180146
SOWAHB	1.80987	3.43023	0.0449059		MICU2	-1.03988	5.86572	0.0180176
TGM5	1.80987	3.43023	0.0449059		BOC	-2.83705	4.07007	0.0180924
AC010616.1	2.01746	3.92053	0.0452631		MITF	-1.37516	5.3658	0.0181167
NRIP2	2.24839	3.56002	0.045322		RPAP1	-1.20085	5.34361	0.0181827
AC107871.1	1.79981	3.4296	0.0453894		PFN2	-1.56176	5.25376	0.0182679
OR5B2	1.79981	3.4296	0.0453894		AL603764.2	-3.64748	3.81538	0.0183602
OR8H2	1.79981	3.4296	0.0453894		TRABD2B	-3.13651	3.71756	0.01837
CDH26	1.37604	4.6801	0.0454492		FYCO1	-1.19996	5.3659	0.0183897
PNLIPRP1	2.25196	3.55097	0.0456109		FRK	-1.16164	5.57988	0.0184244
TMEM223	1.89646	4.12981	0.0457247		FAM180A	-3.19011	3.74195	0.0185498
GMEB2	1.1692	4.8877	0.0457301		IL33	-1.85125	4.66152	0.0187416
TAF7L	2.22292	3.54226	0.0457924		U2AF2	-1.04126	5.78674	0.0188066
ZNF808	1.47333	4.61061	0.0458453		SRFBP1	-1.56203	4.82281	0.0188073
UNKL	1.86294	4.12003	0.0458475		FBXO27	-2.02273	4.37692	0.0188658
CD96	1.18303	5.16889	0.0458821		FKBP4	-2.2413	4.32101	0.0188773
DNAJB13	2.27786	3.5561	0.0459478		ZNF888	-1.86521	4.45361	0.0188789
DCAF12L2	1.78741	3.42879	0.0460422		SLC47A1	-1.38472	5.09026	0.018995
FGF20	1.78741	3.42879	0.0460422		BAP1	-1.1324	5.54945	0.0189994
P2RX3	1.78741	3.42879	0.0460422		LIN7A	-2.19893	4.45629	0.0189996
PDZD9	1.78741	3.42879	0.0460422		RFX8	-3.19015	3.74946	0.0190688
RPA4	1.78741	3.42879	0.0460422		CLYBL	-2.98158	3.67997	0.0191755
ENTHD1	1.78513	3.42868	0.0461126		TMEM241	-1.55892	4.78783	0.0192152
GALNT8	1.78513	3.42868	0.0461126		PFDN2	-1.05383	5.56935	0.0192254
GPR179	1.78513	3.42868	0.0461126		NHP2	-2.96678	3.69755	0.0192657
KRTAP5-7	1.78513	3.42868	0.0461126		BRMS1L	-1.37537	5.20248	0.0194991
LRFN1	1.78513	3.42868	0.0461126		FTH1	-2.51471	3.93628	0.0195096
LYPD6B	1.78513	3.42868	0.0461126		PCP4L1	-2.10208	4.48537	0.0195578
OR5A1	1.78513	3.42868	0.0461126		PLAC9	-2.5686	4.20616	0.0196151
OR6B3	1.78513	3.42868	0.0461126		SLC35G1	-1.18144	6.13582	0.0196202
PPP1R42	1.78513	3.42868	0.0461126		GCSAML	-3.48284	3.82352	0.0196885
PTCRA	1.78513	3.42868	0.0461126		ARMC7	-2.38675	4.12319	0.0197015
TBX22	1.78513	3.42868	0.0461126		KIAA1586	-1.66786	4.62543	0.0197213
TOX2	1.78513	3.42868	0.0461126		PER2	-1.26865	5.34671	0.0198272
XAGE3	1.78513	3.42868	0.0461126		NAB2	-1.23305	5.25505	0.0198524
SYNPR	1.63596	4.38794	0.0463509		CAV1	-1.48611	5.32023	0.019954
BACH2	1.2164	4.99725	0.0463588		PAK1IP1	-1.43148	4.82287	0.0199625
TRIL	1.24422	4.97154	0.0463765		ACY3	-2.39178	4.18183	0.0199861
ACD	1.16462	4.78061	0.0464464		MYCBP	-1.39338	5.2355	0.0200182
C5orf58	1.77734	3.42816	0.0465322		FAM214B	-1.89447	4.56034	0.0200744
TLX1	1.77734	3.42816	0.0465322		PDE6D	-1.22464	5.56201	0.0200966
ZNF79	1.92702	3.91488	0.0465544		SNRNP40	-1.20702	5.26286	0.0201626
ZNF713	1.66575	4.26735	0.0466026		FKBP14	-1.09681	5.93028	0.0203135
PLP1	2.25007	3.6424	0.0466767		BRPF3	-1.11425	5.86563	0.0203645
SEC31B	1.32632	4.95544	0.0466929		MAPK6	-1.04086	6.15446	0.0203817
MICAL3	1.48318	4.41657	0.0467873		DST	-1.12367	5.90005	0.0204168
ZNF517	1.7735	3.95932	0.0469532		NOTCH3	-1.02201	6.22915	0.0204617
TPH1	1.73961	4.35931	0.0470225		LSM10	-1.16517	5.37807	0.0204689
GP5	1.76264	3.42724	0.047265		MRPL47	-1.23303	5.30478	0.0204872
TUT7	1.1924	5.14135	0.0472868		MYOCD	-3.03799	3.69863	0.0206141
RASA4	2.44193	3.56631	0.0473191		PPT2	-2.86311	3.66569	0.0206564
ZNF101	1.14069	5.236	0.0473702		TRO	-2.63651	3.96946	0.0207576
WNT9A	2.22398	3.6384	0.0473858		SLC35F6	-1.07637	6.0507	0.0207625
ZNF589	1.27615	4.73315	0.0475053		RFX5	-1.26231	5.17345	0.0210126
AKR7A3	2.301	3.68828	0.0475468		P2RY1	-3.02531	3.69011	0.0210681
PIK3C2G	2.19292	3.53959	0.0475689		ABHD3	-1.05611	5.99207	0.0212365
DISP1	1.2915	4.85458	0.0476163		EIF3G	-1.24914	5.48263	0.0213526
FAM98C	1.08667	5.10082	0.0476167		CD163L1	-2.76364	4.02633	0.0213846
MAEL	2.21011	3.93049	0.0477675		CDCA2	-3.51649	3.81568	0.0214089
AC010197.2	2.37446	3.59569	0.0478325		BTBD9	-1.10582	5.45025	0.0215129
ELMO1	1.14664	4.93734	0.0480826		C1GALT1C1	-1.18174	5.41092	0.0215248
NOS2	2.22295	3.70384	0.0483011		ZFAND1	-1.05452	6.05181	0.0215431
AC003002.2	2.26204	3.79227	0.0484005		PHYHD1	-1.19926	5.25249	0.0216315
ASCL3	1.7401	3.4258	0.0484327		BMP1	-1.09375	6.04515	0.0217394
CCDC83	1.7401	3.4258	0.0484327		ACSM1	-3.0107	3.69292	0.0219599
ENDOU	1.7401	3.4258	0.0484327		CDC42SE1	-1.17813	5.64191	0.0220093
EXTL1	1.7401	3.4258	0.0484327		ACP5	-1.38307	5.91014	0.0220159
GDAP1L1	1.7401	3.4258	0.0484327		CDHR4	-3.07672	3.72589	0.0220453
MYBPC3	1.7401	3.4258	0.0484327		CCR5	-1.99332	4.20531	0.022073
NNAT	1.7401	3.4258	0.0484327		JADE3	-1.63354	4.75107	0.0222834
OR7A5	1.7401	3.4258	0.0484327		TAF9	-1.14742	5.61199	0.0222886
SHROOM4	1.16995	4.89221	0.0487226		EGFL6	-1.80193	4.93042	0.0223115
GP2	2.09661	3.54636	0.0487652		AXL	-1.0704	6.01998	0.0223766
AL031777.3	2.38398	3.68969	0.0488812		NOTCH1	-1.09638	5.64196	0.0224925
CASP8AP2	1.00483	5.26887	0.0490102		SERPINA11	-3.51785	3.85418	0.0225763
AKTIP	1.05213	5.58474	0.0490373		ZNF407	-1.77849	4.50939	0.022578
LARGE1	1.08239	5.08392	0.0490843		MFGE8	-1.37856	5.23839	0.0225926
TTC21B	1.10933	5.32172	0.0491215		IMMP2L	-1.49985	4.92496	0.0227118
TAF1A	1.37964	4.6625	0.0491867		ADAMTS8	-3.28233	3.75265	0.0227217
TESMIN	2.12885	3.65031	0.0494717		ZNF254	-1.36748	5.14852	0.0227624
XKR6	2.03753	3.92497	0.049504		CREB3L4	-1.79677	4.54959	0.0227695
HCAR1	1.97954	3.93297	0.0496266		REXO5	-2.42998	4.21513	0.0228197
AL139011.2	2.40207	3.89108	0.0496499		BLOC1S5	-1.44799	4.90616	0.0229817
DBNDD1	1.32458	4.82816	0.0497264		GBP2	-1.04624	5.96862	0.0231053
RGPD8	2.07513	3.54108	0.0497382		IRS1	-1.19396	5.3016	0.0232193
TMEM145	2.1841	3.59218	0.0498204		ARTN	-3.06565	3.71838	0.0232358
LRIF1	1.20942	5.06517	0.0498245		XCL2	-2.86598	3.65661	0.0232868
DHRS9	1.91038	4.25198	0.0498777		SUSD5	-2.75636	3.64424	0.0232914
					PHOSPHO2	-2.09049	4.42512	0.0234534
					PEAK1	-1.09993	5.73567	0.0234565
					C6orf52	-2.8854	3.67121	0.0234779
					CTSA	-1.06219	5.61151	0.0235458
					NUS1	-1.36828	5.1129	0.0235804
					TCP1	-1.07257	5.71181	0.0236446
					SLC28A3	-1.32936	5.0438	0.0237331
					CHRD	-2.69918	3.96362	0.0237342
					ADM2	-1.40416	4.95951	0.0237986
					OLFML1	-2.23401	4.28155	0.0238398
					ZNF365	-2.99899	3.69157	0.0238969
					MICALL1	-1.5112	4.75194	0.02394
					NCS1	-2.29524	4.12176	0.0239508
					NES	-1.63839	4.65036	0.0239669
					METTL1	-1.33913	5.12887	0.0239708
					MMAA	-1.41454	4.88373	0.0239781
					METTL7B	-2.03344	4.23347	0.0240255
					LRGUK	-2.91903	3.6702	0.0240467
					ZNF239	-2.75081	3.98616	0.0241155
					LRFN4	-2.85189	3.65161	0.0241467
					MARCO	-2.00412	4.81253	0.0241809
					ITGA6	-1.00256	5.93849	0.024199
					FAR2	-3.16313	3.74882	0.0242064
					SPRYD7	-1.21423	5.34642	0.0243595
					SIX4	-1.48859	5.06875	0.0243901
					PDE4B	-1.06736	5.65735	0.0244953
					RGS4	-2.40457	4.34383	0.0246824
					GPAM	-1.27994	5.31705	0.024687
					NME6	-1.67394	4.60288	0.024725
					WFDC10B	-2.3683	4.18768	0.0247435
					CCL11	-2.90273	3.66852	0.0247492
					TNFSF14	-1.67898	4.85352	0.0247993
					SH3GL3	-3.4539	3.75118	0.0248093
					KCNJ8	-1.95311	4.54199	0.0248362
					GREB1	-1.54297	4.81563	0.024872
					DNAJC25	-1.29623	5.17336	0.0249283
					ZNF595	-2.45232	4.1502	0.0249648
					AK6	-1.0631	5.73554	0.0250545
					BCL2L2	-1.0151	5.72944	0.0251438
					NEURL4	-2.32257	4.11934	0.0251634
					FNDC4	-1.87378	4.46571	0.0251872
					PPIL4	-1.09001	5.59576	0.025206
					HGF	-2.00983	4.57414	0.0252071
					SLC39A14	-1.23981	5.46247	0.0252891
					CKB	-1.07392	6.24523	0.0253055
					SEMA5B	-2.80525	3.65794	0.0255424
					VARS	-1.02312	5.52777	0.0256335
					SPACA3	-3.15011	3.744	0.0256555
					ALG12	-2.5071	3.95191	0.0257132
					FAM76A	-1.07446	5.64214	0.0258319
					AC092338.1	-1.20504	5.25883	0.0258452
					FGL1	-2.81085	4.05197	0.0258752
					MAP4K3	-1.06716	5.76912	0.0259119
					ANKRD37	-3.21254	3.70386	0.0259425
					GPR27	-2.76838	3.64433	0.0261998
					OR13A1	-2.89619	4.24319	0.0263816
					CAV2	-1.16156	5.57642	0.0264012
					CSDC2	-3.03726	3.67691	0.0264544
					TSPAN2	-2.20525	4.44557	0.0265104
					NRG4	-2.89638	3.67408	0.0265105
					PAQR3	-1.55189	4.76945	0.0265241
					STAC	-2.80793	3.65603	0.0265367
					RIMKLA	-2.52551	3.93988	0.0268553
					IKBIP	-1.30917	5.15145	0.0268653
					EPSTI1	-1.35205	5.0187	0.0268746
					C1orf53	-1.8104	4.40935	0.0269044
					PPP1R14A	-2.37602	3.88644	0.0270093
					PIAS3	-2.85651	3.67884	0.0270332
					GTF2F2	-1.3553	5.02255	0.0270728
					MTLN	-1.12989	5.5732	0.027083
					NELFE	-1.04498	5.47912	0.0270978
					EFNA5	-1.11076	5.42949	0.0273179
					CYP26B1	-2.91493	3.68734	0.0274017
					OR2I1P	-2.99004	4.10309	0.0274034
					NAIF1	-1.63917	4.50915	0.0275474
					MT1X	-1.26496	4.98754	0.0277381
					ZCCHC24	-1.69138	4.60406	0.027774
					IL18BP	-1.37599	5.05163	0.0278401
					TMEM100	-2.98372	3.6802	0.0278441
					HDHD5	-1.07021	5.56383	0.0278872
					ARFGAP2	-1.28108	5.08263	0.0279031
					KRCC1	-1.09646	5.68535	0.0281884
					TTC22	-1.2136	5.16151	0.028198
					AMY1A	-2.09382	4.30693	0.0282537
					SLCO2A1	-1.02181	5.92317	0.0282939
					DMRTA1	-3.00748	3.70643	0.0284319
					MAPK4	-2.84009	3.67161	0.0285548
					JCAD	-1.43662	4.95442	0.0287579
					TRAPPC10	-2.35591	4.21746	0.0288379
					ALKAL2	-3.2221	3.73407	0.0289561
					FUNDC1	-1.14608	5.44603	0.0290438
					TRIP10	-1.66301	4.53573	0.0290845
					ZAN	-3.06159	3.7097	0.0291319
					PSORS1C1	-2.88669	3.68212	0.0292147
					EYA3	-1.36434	5.08825	0.0292977
					PTGER4	-1.43314	5.28722	0.029312
					HPSE	-1.83824	4.69878	0.0293157
					IER3	-2.81513	3.64678	0.0295227
					AVEN	-2.23772	4.06684	0.0295704
					ADAMTS16	-1.8862	4.44937	0.029846
					ZEB2	-1.0549	6.06276	0.0298589
					UBXN8	-2.23305	4.10231	0.0299003
					REXO2	-1.03235	5.67387	0.0299601
					CST2	-2.82041	3.9929	0.0300393
					ZNF471	-2.76511	3.63748	0.0301333
					C5orf22	-1.00573	6.04839	0.0303417
					SHISA6	-3.01539	3.71752	0.0304068
					YIPF1	-1.20174	5.13403	0.030439
					NAXD	-1.00215	5.65839	0.0305306
					HIST1H2BK	-2.76879	3.65841	0.0305325
					ADAMTS15	-2.68695	3.98976	0.0306334
					ZNF649	-2.79566	3.99483	0.0307302
					EREG	-2.85736	4.02663	0.0307611
					MKS1	-1.2839	5.12507	0.030803
					SGCB	-1.44262	4.83979	0.030908
					NECTIN4	-1.05365	5.49257	0.0309146
					SVBP	-1.95458	4.1866	0.0309599
					GAP43	-2.69172	3.9624	0.0313811
					MARS2	-1.92329	4.24875	0.0316629
					KCNRG	-3.00462	3.66924	0.0316916
					XAGE1B	-2.76824	3.63324	0.0317376
					ZNF839	-3.04792	3.67004	0.0317662
					ATP6V0D2	-2.83744	3.65107	0.0318475
					NANOS1	-3.06696	3.72654	0.0323262
					RNF138	-1.22191	5.37533	0.0323625
					RASL12	-2.54502	3.93762	0.032391
					EXT2	-1.16433	5.40273	0.0324776
					CPXM2	-1.59353	5.07066	0.0324904
					DCDC2	-2.76253	3.64864	0.0325457
					AVPR1A	-2.85604	3.64566	0.0325686
					DCAF4L1	-2.77061	3.64985	0.0327457
					TTBK1	-2.82846	3.66277	0.0328996
					PPP2R2A	-1.07113	5.59526	0.032996
					ARF5	-1.84083	4.40374	0.0332132
					ZNF844	-1.79704	4.57297	0.0332307
					IFRD2	-2.89083	3.6734	0.0333157
					OR52E6	-3.06557	3.72305	0.0333282
					DIO3	-2.71874	3.62595	0.033445
					PPP2R3A	-1.35974	5.04949	0.0334549
					FJX1	-2.86166	3.67457	0.0334758
					MRPS22	-1.50232	4.87965	0.0334851
					DOK5	-1.95488	4.33223	0.0335111
					KDM7A	-1.04564	5.46453	0.033649
					PHB	-2.76585	3.6359	0.0337064
					DDIT3	-1.37198	4.91339	0.0338141
					PCDHB16	-1.57653	4.80025	0.0339762
					MOB1B	-1.07876	5.66431	0.034037
					TNN	-2.49559	3.93335	0.0340656
					CYP2D6	-1.9427	4.22143	0.0340763
					ESPNL	-2.68024	3.61992	0.0341101
					KLHDC3	-1.14668	5.04791	0.0342327
					ARHGEF26	-1.14683	5.4504	0.0342606
					PISD	-1.29764	4.86758	0.0343775
					MINDY2	-1.06104	5.49141	0.0345139
					KLRC1	-2.27739	4.11944	0.0345165
					COA7	-1.3923	4.92648	0.0345875
					INAVA	-1.63016	4.45278	0.0346044
					C8orf59	-1.50266	4.81796	0.034687
					MS4A6A	-1.16016	5.72145	0.0347025
					FGGY	-1.10384	5.16143	0.035055
					NID1	-1.00884	5.72504	0.035265
					CCDC169	-2.89337	3.65627	0.0352679
					ZBTB22	-1.62271	4.44461	0.0354264
					PPP1R15A	-1.02022	5.41968	0.0357741
					TADA1	-1.4625	4.95154	0.0358203
					TMEM132B	-1.8185	4.33556	0.0358483
					MLLT11	-1.88819	4.47474	0.035877
					ARHGAP18	-1.02915	5.39943	0.0359981
					RAB7B	-1.40505	5.0774	0.0360648
					SPHK1	-1.99099	4.45832	0.0360808
					SSBP3	-1.00249	5.58135	0.0360964
					MAFF	-1.34742	5.15993	0.0361613
					PPP3CC	-2.61895	3.61152	0.036208
					LDAH	-1.50195	4.79579	0.0362165
					MYRF	-1.28273	4.93168	0.0362167
					GBP4	-1.42384	5.28623	0.0363202
					ARHGDIA	-2.79167	3.63822	0.036356
					PRKCI	-1.00212	5.56744	0.0366286
					CYP21A2	-2.69736	3.62802	0.0366324
					PTN	-2.31488	4.12281	0.0366399
					TRAM2	-1.59565	4.71535	0.0367108
					FUT4	-1.53782	4.86454	0.0367762
					ARHGEF38	-1.12735	5.37906	0.0370256
					COG8	-1.62439	4.43396	0.0370978
					UBAP1	-1.12815	5.22996	0.0373158
					SHANK3	-1.57446	4.73393	0.0373792
					PGM2	-1.21799	5.10038	0.0374277
					PRXL2C	-1.40184	4.75317	0.0374762
					COMMD9	-1.1575	5.21175	0.0374831
					IAH1	-1.07431	5.48794	0.0374942
					SYCE3	-2.88233	3.64863	0.0376012
					UTP15	-1.0675	5.504	0.0377183
					EDN2	-2.6602	3.98134	0.0377788
					FREM2	-1.39464	4.83646	0.0377958
					BCKDHB	-1.32473	4.8522	0.0379372
					PRMT5	-2.96602	3.69267	0.0380195
					VWA8	-1.61675	4.53576	0.0381205
					CLEC2B	-1.62747	4.66176	0.0382585
					C14orf132	-1.49508	4.9449	0.0387136
					ENTPD6	-1.11079	5.31363	0.0388798
					PNPO	-1.21851	5.00263	0.0389793
					CCL4L2	-1.71722	4.563	0.0389838
					LRRC32	-1.77427	4.54967	0.0390317
					ANGPTL1	-2.71093	3.61745	0.0390592
					COX10	-1.30566	4.85367	0.0391875
					MT1M	-2.64013	3.92905	0.0394113
					ABHD14A	-1.2199	5.23377	0.0394225
					ZNF764	-1.68979	4.51189	0.0394501
					HPF1	-1.22471	4.89808	0.039529
					KLHL9	-1.57487	4.4695	0.0397513
					AMHR2	-2.52455	3.59464	0.0397563
					SPATA2L	-2.20098	3.85171	0.0397958
					CCNH	-1.04975	5.3	0.039876
					RORC	-1.93093	4.35195	0.0400226
					B3GNT8	-2.57207	3.59838	0.0400726
					BNC2	-1.29239	5.24795	0.0401009
					MYLPF	-2.52444	3.59655	0.0402695
					CFAP65	-2.27965	3.8805	0.0403668
					GREM2	-2.61394	3.61117	0.0403774
					SHOC1	-2.80456	3.63879	0.0404349
					THOC3	-1.81767	4.3302	0.0404383
					PILRA	-1.72218	4.42219	0.0404515
					MB21D2	-2.38387	3.90937	0.0404867
					KIT	-1.64719	4.70262	0.0405731
					KTI12	-1.62129	4.60717	0.0407761
					LRP11	-2.72714	3.64859	0.0409859
					SGK2	-1.77182	4.49909	0.0410945
					ACAT1	-1.1578	5.17241	0.0412169
					BPNT1	-1.02866	5.37711	0.0412682
					ZNF214	-2.66716	3.61068	0.0414996
					B4GALT7	-1.07204	5.29076	0.041505
					HEYL	-1.8825	4.18041	0.0415461
					STYK1	-2.24205	4.14712	0.0416339
					CCT4	-1.13884	5.0992	0.0417866
					CHIC2	-1.28349	4.8655	0.0418336
					WNT10B	-2.2465	4.12663	0.0425436
					KCNK15	-2.49067	3.59058	0.042558
					SH3RF3	-1.95837	4.23635	0.0425635
					MIF4GD	-1.97907	4.31256	0.0425683
					CSTA	-1.36738	4.90847	0.0426223
					SIGLEC12	-2.63471	3.62891	0.042671
					SGCD	-1.60061	4.63352	0.0427054
					OAF	-1.92171	4.31415	0.0427666
					TM6SF2	-3.07643	3.69636	0.0427672
[truncated: 59 more rows]

## Sheet: Table S8
Supplementary Table S8. Differentially expressed genes between ex19del positive tumor (pre-and post-treatment tumor) and negative one
A. Deletion positive					B.Deletion negative
gene_name	logFC	logCPM	PValue		gene_name	logFC	logCPM	PValue
C7	-4.06795	8.00616	1.97427e-06		GPATCH1	3.52945	4.39216	2.60862e-06
PDLIM3	-2.66751	6.76109	2.55184e-05		CXCL11	5.3065	4.3522	1.39228e-05
EGR3	-3.63667	5.61744	3.58624e-05		NOX5	4.40531	4.78457	1.67224e-05
SLC1A1	-3.98893	5.0286	3.73349e-05		MAS1	5.21856	4.26716	1.93239e-05
PAPLN	-2.80506	5.81418	4.71005e-05		C3orf67	3.94718	4.05683	5.25262e-05
MYH11	-3.3183	6.11399	5.07551e-05		NUBPL	2.02203	5.26343	6.20498e-05
TCF12	-2.21356	6.47008	5.24369e-05		C1orf158	4.95429	3.93267	8.11752e-05
ADAM12	-3.3327	6.24372	6.41746e-05		CTSV	4.03521	3.77125	0.000120954
MMP11	-4.29304	6.00734	7.64769e-05		ZNF611	2.1621	5.31691	0.000141963
CKB	-2.19998	6.23599	0.000120385		POU5F2	2.68021	4.71094	0.000159505
SPOCK1	-5.17613	4.65365	0.000127835		AQP9	3.8373	4.00652	0.000160674
SLC46A3	-2.3822	5.85914	0.000129938		MRM1	3.17656	4.71996	0.000186226
CDC42BPA	-1.98432	6.55506	0.000156597		PRR11	3.02647	4.51899	0.000231681
PCDHB16	-3.51572	4.79372	0.00015913		ZBED9	3.63524	4.37391	0.000243546
ZNF521	-2.98651	5.51751	0.000164794		USP30	1.82764	5.57648	0.000360957
AXIN2	-1.99004	5.92118	0.000167565		BID	1.74211	5.41624	0.000381235
SPHK1	-4.82377	4.45254	0.000193715		ERFE	2.88975	4.71485	0.000401261
FLVCR1	-1.79025	6.19046	0.000203969		NEIL3	3.62596	5.03807	0.000441779
MGP	-1.91504	9.44075	0.000212274		PAX7	3.46515	4.41482	0.000449575
CLDN11	-3.12393	5.10704	0.000226776		H2AFJ	1.62841	5.58332	0.000469188
PLBD2	-1.98056	6.31404	0.000244281		TSSK4	4.33488	3.73337	0.000536573
MCFD2	-1.47894	6.58238	0.000283079		PCBP3	2.56359	4.68075	0.000622606
SCARA3	-2.94529	5.29829	0.000289361		UPK3A	1.80876	5.15494	0.000639398
SART3	-1.55454	6.20242	0.000305186		ZBTB17	1.94398	5.58927	0.000647422
SRPX	-4.78517	4.44599	0.000323444		KCNE5	3.5742	3.62039	0.000653303
MROH6	-2.32709	5.28045	0.000324373		PRKCD	1.20558	6.44607	0.000658537
FAM171A1	-2.91085	5.11344	0.000349136		CHADL	3.64492	3.66801	0.000665859
SHC1	-2.53573	5.05818	0.000352379		PAK5	3.5948	3.61932	0.000730392
SCO1	-1.67819	5.69145	0.000361806		PRPF3	1.12788	7.03998	0.000740278
FRMD6	-2.42082	5.787	0.000369339		SAP30BP	1.40602	5.77492	0.000772052
PDLIM4	-2.23418	5.48495	0.00037532		ZNF534	3.6494	4.04807	0.000799046
PRELP	-2.67013	6.92213	0.000380408		NDRG1	1.66406	8.73017	0.000801454
MIF4GD	-4.53453	4.30517	0.000385059		ANKRD7	3.2886	3.74369	0.000874237
RARRES1	-3.49186	4.70994	0.000387495		ANGPTL4	2.33371	4.56963	0.000876404
LAMC1	-1.70287	6.55916	0.000421649		PHKA2	1.58342	5.44319	0.00096491
GJB2	-3.74317	5.71646	0.00045406		RORB	2.3617	4.78177	0.00104379
PIEZO2	-4.59643	4.34983	0.000528612		PRODH2	4.90453	3.85036	0.00122923
DPYSL3	-2.4178	7.08	0.000562745		FAM98C	1.70144	5.11001	0.00126718
GFPT2	-2.35717	5.57755	0.00058481		C11orf21	2.01372	6.15021	0.00129022
LRRC42	-2.1338	5.3665	0.000590996		ZNF296	3.47382	3.61635	0.00140358
ERLIN2	-1.4574	6.48311	0.000621204		ENO2	1.15834	6.68745	0.00156758
SDC3	-1.86262	5.6293	0.000661817		EFHB	4.01798	4.08284	0.00160879
SLC9B2	-4.25535	4.79566	0.000735352		ZNF808	2.29653	4.63294	0.00163302
DPT	-4.60088	4.34947	0.000757164		SMG9	1.64643	5.91275	0.00165144
MFAP4	-2.68969	6.19552	0.000765578		SH2D4B	3.47063	3.60106	0.00167423
ALDH1B1	-2.28135	5.06756	0.000795926		FAM162B	3.38831	3.59458	0.00177023
TUBB	-1.22842	8.70152	0.000811458		EPHA10	2.51873	4.59912	0.00180302
SMARCA2	-1.40333	6.66453	0.000825724		CC2D1A	1.58053	5.6691	0.00186995
THOC1	-4.51382	4.26193	0.000858056		SERPINA11	4.0347	3.84252	0.00195892
C1S	-2.13635	9.71314	0.000885009		CXCL10	3.30348	6.21125	0.00196464
SPTLC3	-2.41093	5.19911	0.000930841		MRPL46	3.64768	3.66161	0.00198661
FOSB	-2.74823	7.46711	0.000944898		POLE	1.65653	5.58438	0.00206546
ITGAV	-1.467	7.90855	0.000971256		BRAT1	1.25439	6.27374	0.00211276
CYP1B1	-1.91937	7.05869	0.000976412		ZNF613	2.69745	4.25641	0.00219826
RB1	-1.72467	6.3064	0.00101167		EBF4	1.74785	6.77537	0.00220049
MRAS	-3.0496	4.67528	0.00101454		RPP30	1.64296	5.30226	0.00221234
FAM149B1	-4.47182	4.25345	0.00102391		IKZF3	1.42214	6.81926	0.00223811
PLPPR1	-1.8442	5.39745	0.0010243		FOLH1	3.18178	3.72108	0.00227432
GMDS	-2.07593	5.36609	0.00104947		IDS	1.66168	5.43536	0.00231417
C11orf96	-2.41196	6.62066	0.00106838		PIAS1	1.79754	5.29332	0.002321
C5orf22	-1.74207	6.04126	0.00108748		CDC25B	1.30932	6.44055	0.00234298
PEX19	-1.26877	6.46891	0.00108865		GEMIN8	1.74162	5.19601	0.00235549
LPIN2	-1.3673	6.49594	0.00110258		RASA4	3.49001	3.57625	0.00250206
VPS37A	-2.43695	4.81549	0.00118564		UGT1A1	3.2772	3.68832	0.0025694
HAPLN1	-4.57906	4.29889	0.00119864		PCDHA9	3.21082	4.1755	0.00274874
LIMA1	-1.27285	7.11082	0.00120199		INA	4.28411	3.77034	0.00282112
MTLN	-1.87104	5.56308	0.0012171		COL9A1	3.22089	3.99016	0.00285623
TIMP3	-1.86888	9.44521	0.0012428		FCRL5	2.77069	4.90659	0.00296613
MCC	-3.47188	4.78251	0.00127187		PADI4	3.56951	3.89448	0.00300534
SCN7A	-3.09695	5.14574	0.00131631		RNF207	1.53054	5.32849	0.00301759
GNAQ	-1.53411	6.62528	0.00132692		SIM1	3.47769	3.55976	0.00304313
RAB11FIP5	-1.93082	5.277	0.00141982		SLC25A52	4.39237	3.70896	0.00315947
NIPSNAP3A	-2.14118	5.3267	0.00145898		TM4SF20	4.39237	3.70896	0.00315947
STAM	-1.62866	5.7471	0.00146557		GDPD5	1.75125	5.39967	0.00320531
LOXL2	-2.4748	5.03891	0.00151162		TTC14	1.24684	6.39167	0.00321432
UBE2E1	-1.31881	6.75541	0.00156523		ARHGEF18	3.42966	3.55644	0.00328398
FERMT2	-1.54932	5.95401	0.00157613		TRMT12	2.3031	5.24795	0.00329118
SNUPN	-1.61108	5.37613	0.00162297		CLRN1	3.74158	3.59947	0.00338515
AKAP12	-2.56194	5.06431	0.00162882		MGARP	3.22986	3.59808	0.00338882
MAFB	-2.05289	6.2942	0.00165957		ACYP1	1.54797	5.37796	0.00351259
SCUBE3	-2.93941	4.59641	0.00169923		ADGRG3	3.71398	3.99456	0.00351987
MPZL1	-1.16363	7.03971	0.00173747		DAPK2	1.63418	5.50289	0.00355685
CCN2	-2.36081	7.80025	0.00189298		RASGEF1A	2.04887	6.08238	0.00366399
PLA2G5	-4.65747	4.33159	0.00190471		CLEC1B	3.27754	3.58537	0.00370064
ZBTB47	-2.60503	4.53537	0.00198977		KCNB1	3.32346	3.90115	0.00377972
RNF152	-3.31476	4.39467	0.00200894		PITPNM1	1.3136	5.26289	0.00380795
LAMB1	-1.65468	6.21914	0.00201381		SPINK5	1.91508	6.63623	0.00381771
MAPK14	-1.43793	6.03975	0.00205286		ZNF724	3.95729	3.87006	0.00386965
TMEM184B	-1.29315	6.36065	0.00209212		AC008073.3	3.94507	3.70728	0.00394961
TM9SF2	-1.17666	8.12251	0.00220865		WDR18	1.6108	5.57117	0.00398089
PHLDA1	-1.64247	6.76727	0.00230219		GABRA3	3.54584	3.58623	0.00398436
TMEM87B	-1.67737	5.7045	0.00231572		ABCA7	1.40073	5.90205	0.00401271
COL6A1	-1.95787	8.75746	0.00244571		PAPOLG	1.64312	5.70677	0.00403193
TSC22D1	-1.37177	8.50189	0.00244966		AL031708.1	2.78821	4.78409	0.00403861
HTRA3	-2.94686	6.05864	0.00245349		MBOAT1	4.16822	3.66012	0.00410009
FOXO3	-1.23943	6.34427	0.00248178		NT5C1B	4.16822	3.66012	0.00410009
GOLM1	-1.50143	6.5651	0.00248968		NUDT11	3.2833	3.54652	0.00410397
F13A1	-2.2904	6.06908	0.00253011		TRAF3IP3	2.87123	3.65801	0.00426626
RNASE2	-4.52993	4.3169	0.0025392		RBL1	1.64732	5.55033	0.00433971
JMY	-1.73956	5.58315	0.00264572		LRRC3B	3.23724	3.54304	0.00441403
SLF1	-3.01987	4.50955	0.00265132		MINDY1	1.74793	5.33984	0.00444419
FBN1	-2.09352	6.81941	0.00265138		SLC5A9	3.22213	3.54181	0.00452502
TBXAS1	-1.94182	4.89419	0.00275658		ERN2	3.91959	3.94754	0.00458956
ANP32E	-1.216	6.97147	0.00276359		AANAT	3.21021	3.54039	0.00464172
RPRD1B	-1.45666	5.98025	0.00276655		SPERT	3.36492	3.57237	0.00466864
TSPAN2	-3.68528	4.43465	0.00280622		SLC36A2	3.34521	3.91588	0.00470526
DISP1	-2.58015	4.85559	0.00282517		PKHD1L1	3.19072	3.53956	0.00474405
STON1	-3.164	4.68896	0.00287366		C1GALT1	1.00107	7.15173	0.00480228
MMP9	-3.0586	7.27519	0.00289283		IGFBP2	1.41511	6.14207	0.00481441
EPHA3	-2.72818	4.81014	0.00292467		C4BPB	3.36896	3.55963	0.00481675
NBL1	-2.48727	7.30286	0.00294438		PLEKHF2	1.33034	5.8158	0.00482359
GNL1	-1.77464	5.20439	0.00294491		SH3GLB2	1.08506	6.06312	0.00508976
C8orf59	-2.46625	4.80801	0.00294886		GBP4	1.85948	5.27349	0.00537249
PTGS2	-2.84975	4.58061	0.00295171		CHP2	3.41962	3.67266	0.00539737
SFRP4	-2.41562	6.85903	0.00295342		FOXG1	3.09798	3.53274	0.00545382
TPM4	-1.25949	8.70021	0.00295679		GABRB3	3.09798	3.53274	0.00545382
CYFIP1	-1.45973	6.72029	0.00300543		KCNS1	3.09643	3.53262	0.0054668
RNF150	-3.98953	4.04477	0.00301068		VIT	3.09643	3.53262	0.0054668
SCG2	-4.00656	4.09618	0.00302498		RAB38	1.95241	5.14793	0.00549017
TTLL4	-2.49661	4.70021	0.00309409		CD40	1.0343	6.60545	0.00549521
PERP	-1.28718	6.51103	0.00312594		SATL1	3.0595	3.54535	0.00556118
CPQ	-1.60047	5.76784	0.00315725		OR8K3	3.90259	3.61039	0.0055862
SULF1	-1.87891	6.6261	0.00317773		TMEM270	3.08083	3.5314	0.00560024
MYO1E	-1.50317	6.40743	0.00324357		MYO16	3.00724	4.00242	0.00561467
LIMS1	-1.20434	6.75675	0.00330246		PCDH1	1.39595	5.41168	0.00572071
SUCO	-1.26773	6.45944	0.00340316		CMYA5	2.74276	4.42753	0.00574652
EGR1	-2.37411	9.32563	0.00342239		ESRRG	1.98653	4.64351	0.00577595
HGF	-3.31298	4.56075	0.00342828		IDO1	2.76834	5.13862	0.00580121
ECI2	-1.77929	5.51878	0.0034662		ARRDC5	3.04946	3.52895	0.00587558
LAMA1	-3.76926	3.96299	0.0035315		SERPINA10	3.61151	3.63338	0.0058804
RBFOX2	-1.21229	6.85567	0.00353896		ADARB2	3.04678	3.52857	0.0059127
CCDC8	-3.93045	4.04433	0.00356422		CAVIN4	3.03256	3.52746	0.00604142
RLIM	-1.23734	6.58299	0.00364345		HBG1	3.66981	3.61929	0.00604185
SCAMP2	-1.08849	6.67795	0.00365593		OR2AG1	3.07584	3.52423	0.00616822
ATP8B4	-3.06427	4.64823	0.00370297		SPN	1.10064	6.33407	0.00624611
MYLK	-1.77366	7.65281	0.00374414		CHST11	1.45734	5.60368	0.0063392
KRBOX4	-1.99625	5.14678	0.00376353		AC098850.3	2.99646	3.52452	0.00639043
GATM	-2.95195	4.60809	0.00379878		THG1L	1.74973	4.79441	0.00640679
PPP1R26	-2.38133	4.71374	0.00388345		DLST	1.94428	4.46732	0.00644423
IL17RE	-4.0894	4.05195	0.00389378		UNK	1.33783	5.38439	0.00652648
SARDH	-2.89992	4.55183	0.00403094		SLC35E2A	1.21855	5.90051	0.00656137
FOXC1	-2.14869	4.99532	0.00407683		BIN2	1.69486	5.69591	0.00656904
MORF4L1	-1.06674	7.71079	0.00414182		CPTP	1.44961	4.96968	0.00657964
AEBP1	-2.39868	7.67536	0.0042737		BCAS4	1.45734	5.43272	0.00658116
FBLN1	-1.85197	7.70542	0.00429034		GON4L	1.32252	5.50469	0.0066305
GNB4	-1.60014	6.48122	0.00431645		CAMK2A	2.91085	3.73649	0.00667002
F3	-2.21255	5.40851	0.0043359		TICAM1	1.77242	4.63313	0.00679143
ZNF202	-3.49832	4.30601	0.00434113		CFAP53	3.32439	3.66982	0.00682087
SLIT2	-1.95199	5.75729	0.00434883		ELMOD1	3.02999	3.52853	0.00682453
ZNF544	-2.38217	4.63872	0.00439858		ERVV-2	3.02999	3.52853	0.00682453
TGFB3	-1.48316	6.10712	0.00454315		KIAA1958	2.0939	4.67427	0.00687894
NDC1	-1.60417	6.06254	0.00455447		ZNF510	2.88397	3.53135	0.00698066
ARHGAP1	-1.02278	7.63314	0.00464065		ZSCAN1	2.92938	3.51925	0.00706428
PSMD14	-1.12633	6.68274	0.00465385		HLA-DOB	1.70418	5.07973	0.00706878
FIBIN	-2.65581	5.31985	0.00480417		EMILIN3	3.89898	3.84129	0.00728232
MRPS27	-1.32941	6.30546	0.00494751		BAZ2A	1.41039	5.73259	0.00742085
MYO1B	-1.20667	7.30349	0.00499113		TAP2	1.14107	6.2475	0.00744277
KLF9	-1.36188	6.23648	0.00505618		KRTAP5-10	2.894	3.51643	0.00744665
ENPP2	-1.69855	6.29416	0.00518236		OR5W2	2.894	3.51643	0.00744665
LTBP2	-1.7217	6.70889	0.00528637		NTMT1	3.58977	3.76739	0.00746372
CCL21	-3.46293	5.8704	0.00532129		ERVFRD-1	3.41014	3.59524	0.00749133
LGI2	-2.44639	5.38124	0.00543663		GPRIN2	1.6095	5.35415	0.00756389
ZNF565	-3.84057	4.0201	0.00555457		RABEP2	1.67667	4.78229	0.00757191
DKK3	-1.77345	6.25608	0.00583297		CLEC4F	2.96328	4.42448	0.00758142
LRRC6	-3.82389	4.00771	0.00583806		CLEC4D	3.35241	3.81171	0.0075864
ZNF239	-3.78872	3.98049	0.00584428		DHRS3	1.0861	6.54503	0.00766207
P2RX1	-3.39622	4.29402	0.0058514		DAW1	3.12633	3.79112	0.00766626
RSU1	-1.28652	6.73203	0.00593823		JMJD4	1.40614	4.90118	0.00772319
TNN	-3.59685	3.92191	0.00595265		KCNA3	3.0522	3.50821	0.00786802
PLS3	-1.04758	7.97798	0.00602113		MUC2	3.0522	3.50821	0.00786802
RASL12	-3.61968	3.9277	0.00606994		OIP5	3.0522	3.50821	0.00786802
ATP5PB	-1.20718	6.21103	0.00607185		OR6C75	3.0522	3.50821	0.00786802
CSRP1	-1.29098	7.52025	0.00610945		RAVER1	3.0522	3.50821	0.00786802
HCAR1	-3.74494	3.93718	0.00612886		SCN4A	3.0522	3.50821	0.00786802
LTBP1	-1.92004	6.35667	0.00618239		SPRR5	3.0522	3.50821	0.00786802
ADAM33	-3.40201	3.84395	0.00624319		GBP1	1.47223	6.39595	0.0078808
OR13A1	-4.50468	4.24819	0.00629103		KRT12	2.76036	3.51833	0.00789068
ASPN	-2.51552	6.95099	0.00635822		DDX49	1.48597	5.1489	0.00792214
DIRAS3	-3.32158	3.81552	0.00638009		FBLL1	3.42308	3.57641	0.00812172
PDGFRL	-2.17425	4.87185	0.00642541		C1orf100	3.03259	3.58861	0.00868614
ADAMTS7	-3.38965	3.83397	0.00645024		AP003108.2	2.33531	4.79485	0.00874284
HTRA1	-1.79044	7.35038	0.0065752		RUNDC3A	3.0777	3.75502	0.00881762
ALG6	-1.68121	5.41743	0.0066162		MYBL1	2.08507	5.4561	0.00884422
GPX8	-2.2027	5.29823	0.00664127		CRACR2B	1.20447	6.00194	0.00889493
COL10A1	-2.44404	6.9084	0.00674436		CFAP97D1	2.94363	3.50154	0.00913355
MRPS30	-1.47458	5.76778	0.00685384		NACC2	1.64827	4.98693	0.0091537
RPP25	-3.47377	4.30712	0.00699156		GRIK4	2.94185	3.50142	0.00915724
ZNF550	-1.94553	5.85798	0.00705256		MYH6	3.39587	3.87107	0.00918342
EMILIN1	-1.88971	5.95511	0.007093		ACAP1	1.16093	5.80764	0.0093211
POLR1A	-1.58185	5.36374	0.00709868		CXCL9	2.35315	7.3061	0.00938906
PLXDC2	-1.61346	6.24892	0.00711607		CPLX4	2.92395	3.50018	0.0094018
SLC2A9	-3.59641	3.92322	0.00717781		PPFIA2	2.92395	3.50018	0.0094018
IGFBP3	-1.84218	6.60308	0.00727824		SLC25A37	1.31644	6.3239	0.00953305
PPP2R1B	-1.62949	5.12609	0.00730097		C2orf73	2.88241	3.49832	0.00981892
CCDC167	-1.9598	4.72971	0.00736368		SLC22A10	2.88241	3.49832	0.00981892
YIPF1	-1.59277	5.12534	0.00743433		NEFL	2.88459	3.49732	0.0099814
MMP1	-3.52855	4.28792	0.00744228		PCDHA5	2.80485	3.68247	0.0100441
AC013470.2	-4.03529	4.03005	0.00747445		AC012651.1	2.91589	3.56663	0.0100473
CDH11	-1.76542	7.71639	0.00750091		SYN3	2.91589	3.56663	0.0100473
TPSB2	-2.66967	5.72975	0.00759397		NKAIN3	3.25458	4.02374	0.0101288
COX6B2	-4.12202	3.96612	0.00779647		CAND2	3.50726	3.85295	0.0101507
RTN1	-2.0012	5.22981	0.00782461		SENP2	1.1947	5.54911	0.0101877
TERF1	-1.7584	4.88295	0.00786972		MLF1	1.65167	4.77091	0.0101927
EPB41L2	-1.44553	6.15506	0.00790165		SPATA18	1.96727	5.34656	0.0102802
SCCPDH	-1.16731	6.15	0.00792467		SLC22A11	2.90872	3.62451	0.0103015
HILPDA	-2.03764	5.69186	0.00800089		CUL3	1.36948	5.3729	0.0103025
TUBB2A	-1.23563	5.94846	0.00802638		IDO2	2.59859	3.49478	0.010521
MICAL2	-1.19561	7.27948	0.00815563		TMEM225	2.82982	3.49496	0.0105402
44447	-1.42178	6.30952	0.00831665		FAM153B	2.83395	3.49489	0.0105432
PRKAA2	-2.7898	4.42148	0.0084		AKAP4	2.82802	3.49484	0.0105666
SERPINF1	-1.46736	7.34695	0.00849132		EXOC3L4	3.18985	3.76222	0.0107094
ADAMTSL3	-3.58453	3.89792	0.00854742		SAMD15	2.69182	3.49533	0.0107342
ZNF649	-3.89028	3.99625	0.00855505		ASXL2	1.24984	5.73639	0.0107891
LIN7B	-3.41399	3.83073	0.00865908		CHST5	3.0677	3.68922	0.0109322
IPO13	-1.54165	5.011	0.00869838		EHMT2	1.03115	5.67787	0.0109879
THBD	-2.16247	4.91516	0.00872008		ZNF596	3.11333	4.12969	0.0110861
ARL11	-3.00694	4.25017	0.00873104		AMIGO2	1.10192	6.48714	0.0112206
SCGB3A2	-2.42188	9.24765	0.00873395		HTD2	2.65677	3.49289	0.0112239
PPP2CB	-1.15554	6.58603	0.00885058		C16orf54	1.73674	5.37132	0.0112315
WIF1	-2.95223	4.56924	0.00899421		ST7L	2.3642	4.20995	0.0112557
ADRA2A	-1.79275	5.16718	0.00902013		SYNDIG1L	2.00313	4.73851	0.0112682
SERPINI1	-3.24335	4.3392	0.00903083		ZNF841	2.50699	4.19561	0.0113061
FBLIM1	-1.06822	6.17782	0.0090912		RFX6	3.20257	3.69942	0.0114323
COL12A1	-1.70692	7.2372	0.00909833		TRADD	1.03268	6.62455	0.011647
LTBP4	-1.10747	6.14532	0.00914831		GPRIN1	2.78806	3.54423	0.011807
EID2B	-3.61807	3.88198	0.00918625		RAB23	2.78806	3.54423	0.011807
PIGK	-1.38718	5.63311	0.00920466		FRRS1L	2.5269	4.24723	0.0118499
LHFPL6	-1.59449	6.43922	0.00922743		TEAD4	3.52336	3.8414	0.0120197
COL5A3	-2.96366	4.3703	0.00925712		SIGIRR	1.12366	5.57598	0.012037
ANK2	-2.00382	5.20702	0.00934238		ACTA1	2.7238	3.48826	0.0120987
UMAD1	-1.99675	5.45046	0.00943762		FAM19A3	2.7238	3.48826	0.0120987
SHOX2	-3.3333	3.81229	0.00959207		FAM86B1	2.7238	3.48826	0.0120987
TLN2	-2.31431	4.70938	0.00961222		PLAC1	2.7238	3.48826	0.0120987
NAB1	-1.47161	5.49501	0.00978757		SLC25A25	2.7238	3.48826	0.0120987
SSPN	-1.76044	5.38298	0.00980915		ZNF732	2.7238	3.48826	0.0120987
SELENOF	-1.0696	7.94022	0.00999481		ZNF688	1.27917	5.33013	0.0121522
CD109	-2.40638	4.79859	0.0100119		AL049839.2	2.71833	3.4879	0.0121864
CCDC28B	-3.48328	3.8741	0.0100724		OR5T1	2.71833	3.4879	0.0121864
UGDH	-1.25696	6.60479	0.0102117		SLC35G4	2.71833	3.4879	0.0121864
PDZRN3	-2.32151	4.90094	0.0103308		PARP15	1.75657	5.80947	0.0123085
COL6A3	-1.92389	8.74913	0.01036		CNR1	1.69008	5.42319	0.0125664
SLC30A7	-1.18827	6.08069	0.0104331		DUXB	2.75732	3.53474	0.0127107
TPD52L1	-1.3956	6.27219	0.0104371		IFITM10	2.75732	3.53474	0.0127107
GMCL1	-1.22649	5.93112	0.0106466		TEX26	2.75732	3.53474	0.0127107
RTCA	-1.30092	5.9274	0.0107394		LRRTM3	2.68336	3.48556	0.0127664
ATF3	-1.72834	5.63586	0.0107542		DPF1	2.77674	3.73999	0.012789
GADL1	-3.93333	4.02045	0.010899		ADIG	2.66306	3.48421	0.0131104
ZNF583	-2.5668	4.64686	0.0109649		CDH9	2.66306	3.48421	0.0131104
EXT1	-1.59515	5.23363	0.011037		DLL3	2.66306	3.48421	0.0131104
CSRNP3	-3.11387	4.17745	0.0110763		RHOXF2	2.66306	3.48421	0.0131104
MAP3K14	-3.5413	3.88937	0.0110901		HIST1H2AG	2.66302	3.48407	0.0131442
STRA6	-2.52359	4.66464	0.0112151		APOL2	1.28591	5.48448	0.0131577
RBM4	-1.126	6.90395	0.0112231		CRISP1	3.20724	3.67709	0.0131829
ZEB1	-1.59284	5.67468	0.0113269		TBRG4	1.04211	6.06809	0.0131926
SH3PXD2A	-1.0488	6.9715	0.0113467		MIXL1	2.65545	3.48322	0.013356
ACTN1	-1.12846	6.98504	0.0113798		COL9A2	1.83656	4.60097	0.0137258
LRRC17	-2.3246	5.0059	0.0114512		SNX21	1.57887	4.72993	0.0137581
ANTXR1	-1.8731	6.91842	0.0116538		ENKUR	3.15654	3.7005	0.0138026
VTA1	-1.25963	5.79581	0.011694		HSFX3	2.6222	3.48137	0.0138549
MMP19	-2.08909	4.98423	0.0117157		ARMS2	2.64652	3.52139	0.0141586
HEG1	-1.66222	5.63753	0.0117236		NR1H4	2.64652	3.52139	0.0141586
INHBB	-3.95987	4.06315	0.0117745		PAAF1	1.44741	5.26699	0.0141618
PARD6A	-3.09499	3.74954	0.0118592		COX4I2	2.53367	3.47938	0.0141855
RCN1	-1.29178	6.03454	0.0118981		C12orf60	2.82624	3.6592	0.0142331
C2orf88	-3.2289	4.20505	0.0120289		SLC25A14	1.17076	5.46804	0.0142487
RBMS3	-1.48721	5.58109	0.0121549		TEX45	2.59974	3.47976	0.0142909
CC2D1B	-1.44236	5.43126	0.0121833		KLHL20	1.44089	5.0619	0.0142946
WLS	-1.43603	6.23542	0.0122022		GALT	1.49226	5.09459	0.0143264
TRNT1	-1.66726	5.28836	0.0122026		CD3G	1.47004	5.20325	0.0143869
ID4	-1.61208	5.9259	0.0123252		LURAP1	2.58494	4.12159	0.0144056
MEDAG	-2.42108	5.0495	0.0123297		AGK	1.40373	5.19902	0.0144141
SPDL1	-2.32661	4.37969	0.012504		NPC1L1	2.49816	3.47813	0.0145136
SERPINE1	-1.8973	6.8907	0.0125262		FAM217B	1.19824	6.22555	0.0149024
DGKQ	-1.53635	5.46919	0.0125944		ZNF813	2.50686	4.39868	0.0150068
SLC4A1AP	-1.3599	5.21114	0.0126683		TMCO3	1.27126	5.36775	0.0150326
NAA50	-1.11557	6.15497	0.0127036		NPIPA1	1.18375	5.58146	0.0152157
CMKLR1	-2.12493	4.36277	0.012876		CCDC175	2.53963	3.4757	0.0154406
ARMCX6	-3.10971	3.75418	0.0129311		ECT2L	2.53963	3.4757	0.0154406
FXYD3	-3.40881	3.82557	0.0129673		PPME1	1.12937	6.01783	0.0154447
COL6A2	-1.82232	7.41142	0.0130452		NOXRED1	2.4568	3.47416	0.0155573
GABARAPL1	-1.34457	5.54883	0.0130675		OR7G1	2.4568	3.47416	0.0155573
RNF139	-1.25327	6.30256	0.0130913		HECW1	2.5594	4.15487	0.0156586
EARS2	-1.58024	5.27877	0.0131122		POU3F3	3.26873	3.74842	0.0157068
CCDC80	-1.99482	7.76458	0.0131379		CTXND2	2.59297	3.50971	0.0157218
PCDH7	-2.04069	5.56017	0.0131501		TBC1D25	1.30028	5.29769	0.0158075
RHOB	-1.09034	6.73441	0.0131882		PROM1	2.79629	4.22846	0.0160118
COL8A2	-1.7557	6.58477	0.0131921		USP2	2.62477	4.26893	0.0160394
UBR3	-1.06055	6.07619	0.0131988		FNDC11	2.90308	3.70231	0.0160736
VCAN	-1.17065	8.20681	0.0132307		HENMT1	1.70442	4.67198	0.0162793
IBSP	-4.10359	4.14416	0.0133727		VPS33A	1.14285	5.73301	0.0163904
TIAM2	-3.53251	3.88426	0.013381		C2orf92	1.85331	4.87568	0.0166581
TUBB6	-1.73023	5.46689	0.0134101		PIDD1	1.40801	5.29465	0.0169014
B3GALNT2	-1.02305	6.40457	0.0136704		NECAB1	1.04057	6.208	0.0169647
CLASP2	-1.47044	5.6827	0.0137201		METTL18	1.88676	4.72948	0.0169771
SERPINB8	-2.01038	4.94697	0.0138727		HEXD	1.39644	5.34199	0.0172096
LDAH	-2.0454	4.78606	0.0138925		FAM237B	3.1785	3.68146	0.017411
C17orf100	-3.7276	3.86657	0.0139835		KRT26	2.48762	3.49811	0.017438
MEIS3	-2.76621	4.40795	0.0140324		NRG3	2.48762	3.49811	0.017438
KIF3C	-2.80906	4.03606	0.01421		ATAD2B	1.15456	5.29382	0.0175172
TPGS2	-1.16674	6.28106	0.0142803		MYOM2	2.47339	3.46845	0.0177329
DACT1	-2.78249	4.46321	0.0142894		SUMF2	1.42069	5.03047	0.0178583
MYO5A	-1.28247	5.67322	0.014318		COL4A6	2.52451	4.29069	0.0180523
MSRB3	-1.5665	5.45796	0.0143824		MARS	1.21683	5.39437	0.0180909
FKBP15	-1.25944	5.93222	0.014518		RWDD2B	1.40941	4.74272	0.0182086
BUB1B	-2.74733	4.78931	0.0145491		FLT1	1.56728	5.06055	0.018283
MMP2	-2.18222	7.99253	0.0145938		DZANK1	1.8674	5.77863	0.0183742
RNF180	-1.84731	5.04271	0.0146154		ZNF417	1.53915	5.03327	0.0188975
ARMCX1	-2.0581	4.83867	0.0146452		ARL14	2.41715	3.4646	0.0190709
WDR6	-3.52452	3.90113	0.0146724		SENP5	1.17178	5.66346	0.0192309
ZEB2	-1.38966	6.05834	0.0147934		RPS6KA5	1.23465	5.75928	0.0193195
SYNM	-3.70088	3.91472	0.01484		TMIGD1	2.80183	3.59854	0.019432
MXRA8	-1.94291	6.67172	0.0149249		ICAM5	2.18221	4.24294	0.0194463
P4HB	-1.13931	6.43121	0.0152058		ERICH1	1.19736	5.28446	0.0194992
SLFN12L	-2.90317	4.2745	0.015212		FXYD2	2.77031	3.61547	0.0195339
PIWIL4	-2.70954	4.49797	0.0152489		CCDC171	2.07956	4.50686	0.0198926
SUPT7L	-1.08028	6.53005	0.015258		BBS1	3.0458	3.63442	0.020112
PHACTR2	-1.20147	6.51794	0.0152945		OPN3	2.40473	3.48417	0.0201922
S1PR3	-2.3821	5.00139	0.0153553		RHOXF2B	2.40473	3.48417	0.0201922
VNN1	-3.61551	3.94603	0.0153803		ZNF2	1.72036	4.68531	0.0202848
TDO2	-2.61554	4.58997	0.0155655		MOV10L1	2.22295	3.45808	0.020305
ETF1	-1.00588	7.35252	0.0156388		OR6C6	2.22295	3.45808	0.020305
NCF2	-1.47741	6.01159	0.0156832		S100Z	2.22295	3.45808	0.020305
EEF1AKMT1	-3.53825	3.9092	0.015746		SEC14L2	1.93412	4.07167	0.0204032
MRVI1	-1.78752	4.93258	0.0157585		NELFA	1.04133	5.845	0.0205023
SLC13A2	-1.29707	6.31825	0.0157705		ZNF814	1.27883	5.93168	0.020539
ANTXR2	-1.61608	4.97161	0.0159195		GPR35	2.67846	4.04892	0.0206462
CDON	-3.26327	3.78629	0.0160198		FBXO6	1.48123	4.51035	0.0206859
GRIA1	-3.97049	3.97364	0.0161601		PDE1C	1.90652	5.1831	0.0207145
SLC47A1	-1.54612	5.08224	0.0162813		PIP5KL1	1.80268	4.22628	0.0211022
PODN	-3.33408	3.82338	0.0163973		A1BG	2.90902	3.72088	0.021361
SEC22C	-1.2213	5.88931	0.0164248		SLC25A12	1.31281	5.38345	0.0216014
IL1R2	-3.18329	3.78294	0.0164578		BCAS1	1.65852	4.6007	0.0216905
LAMP5	-1.72977	5.15764	0.0166201		MT1A	2.17762	3.45409	0.0217068
SLC28A2	-3.06868	3.73499	0.0166985		DCUN1D5	1.31849	5.49449	0.0219955
ACP5	-1.78444	5.89666	0.0169268		AQP2	2.30585	3.47435	0.0222781
FNDC1	-1.75251	5.59615	0.0169579		BEST2	2.30585	3.47435	0.0222781
FBXO31	-1.72194	4.92538	0.0170057		CASQ1	2.30585	3.47435	0.0222781
MLST8	-2.51089	4.34991	0.0170678		CPO	2.30585	3.47435	0.0222781
ANAPC10	-1.79242	4.89432	0.0170887		INSL4	2.30585	3.47435	0.0222781
IDH3A	-4.04268	4.04752	0.0172081		KLF18	2.30585	3.47435	0.0222781
PALLD	-1.68259	7.58178	0.0172348		C18orf32	2.46738	4.01309	0.0225732
GVQW2	-3.22408	3.79965	0.0172696		TMEM52	2.64642	3.63515	0.0227203
FAM89A	-1.72594	4.82479	0.0174765		GAS2L2	1.81918	4.4146	0.0227372
CMAS	-1.04557	6.34845	0.0175235		THAP8	1.89748	4.46119	0.0227509
SEMA6D	-3.52775	3.90129	0.0175915		PLK4	2.46548	4.13324	0.0228487
PHLDB2	-1.508	5.67737	0.0176362		FLVCR2	1.62004	4.60919	0.0229356
SEMA3E	-2.393	4.65888	0.0178186		ZRSR2	1.27612	5.08265	0.0230126
TNC	-1.46424	6.7252	0.017837		SEC14L5	3.20462	3.841	0.0231098
BTD	-1.72915	4.83081	0.0178498		OAS1	1.13592	5.93881	0.023118
FN1	-1.27581	10.2941	0.0179375		ASB14	2.13126	3.45011	0.0232043
RBM45	-1.83937	4.61957	0.0180194		CYP3A7	2.13126	3.45011	0.0232043
ACKR1	-3.59644	3.87525	0.0182787		DMRT2	2.13126	3.45011	0.0232043
PALM	-2.70527	4.00327	0.0182986		FAM133A	2.13126	3.45011	0.0232043
ISLR	-1.82162	6.17293	0.0183077		GZMM	2.13126	3.45011	0.0232043
BDKRB1	-4.07583	4.01879	0.018343		ODF4	2.13126	3.45011	0.0232043
MSANTD1	-3.09707	3.74511	0.0183917		PROX2	2.13126	3.45011	0.0232043
ADH6	-3.16393	3.77864	0.0183931		RTEL1-TNFRSF6B	2.13126	3.45011	0.0232043
ZFP30	-2.29398	4.35781	0.0185462		S100G	2.13126	3.45011	0.0232043
CIP2A	-2.87319	3.69234	0.0186467		SCGB1A1	2.13126	3.45011	0.0232043
ANKRD33	-3.32045	3.8044	0.0186925		SPDYE16	2.13126	3.45011	0.0232043
CXCR6	-2.16169	4.22574	0.0187147		TBPL2	2.13126	3.45011	0.0232043
AGPAT4	-3.25119	3.80795	0.0187219		AGAP2	2.42409	4.07183	0.0232229
UNC5B	-1.51077	5.70032	0.0187874		TMEM99	1.50361	5.28859	0.023242
CSMD2	-2.98936	4.17822	0.0188466		PADI2	1.38232	4.71453	0.0232488
ADAMTS2	-1.94492	5.11668	0.0188538		CHRM3	2.1041	4.46229	0.023278
PLP2	-3.24465	3.80316	0.0188566		GIMAP6	1.34342	5.30497	0.0233727
GNE	-1.80038	4.96449	0.0189856		C12orf40	3.46747	3.62851	0.0234034
CTSK	-1.78304	8.70757	0.01905		AGBL3	2.43376	4.54784	0.0234884
NSMCE2	-1.43265	5.07603	0.019252		RERGL	2.50203	3.63176	0.023521
CAMSAP2	-1.15206	6.32492	0.0193478		NLRC5	1.06844	6.46849	0.0236697
ALG5	-1.22343	5.59423	0.019376		AC118553.2	2.49671	3.55639	0.0237368
MRPS7	-1.29861	5.26955	0.019391		AGMO	2.4802	3.58726	0.0237608
MMP13	-2.33651	5.40325	0.0194567		CHRNB4	2.71307	3.8489	0.0239574
LRRC31	-3.65429	3.87847	0.0194621		IGSF5	3.06283	3.69293	0.0240144
OGN	-1.88668	5.19205	0.0194637		ZFP62	1.17129	5.54633	0.0241225
GRASP	-1.80319	4.88995	0.0194923		P2RX5	1.80668	5.1123	0.0242014
TOGARAM1	-1.30077	5.62776	0.0194945		TCF7	1.16293	5.63624	0.0243373
ACSL4	-1.19387	6.49171	0.0195628		ARHGEF33	2.89498	4.03868	0.024623
UHRF1BP1L	-1.75038	4.44135	0.0196179		KCNJ14	1.97585	4.33668	0.0246987
KIAA1147	-1.2471	5.55205	0.0198034		AL365214.3	2.21958	3.45035	0.0247392
DCN	-2.24827	9.16683	0.0198926		OR2T4	2.21958	3.45035	0.0247392
OLFML2B	-2.33093	4.28919	0.0199031		C12orf74	2.63363	3.66636	0.0247682
UHRF1BP1	-1.59049	5.27912	0.0199731		CHRNA7	2.76167	3.85404	0.0247962
GEM	-1.51379	5.67299	0.0201069		GAS2	2.07333	4.41909	0.02486
FOS	-2.12311	9.78071	0.0201208		CDRT4	2.47425	3.45571	0.025018
CYP27B1	-3.25126	3.81698	0.020141		KRT20	2.47425	3.45571	0.025018
DAB2	-1.33696	6.97536	0.0203009		SLC39A2	2.47425	3.45571	0.025018
NOG	-2.54672	4.19052	0.0203617		NATD1	1.42974	4.67483	0.0250247
FBXO48	-2.582	4.41822	0.0204266		TTC21B	1.35075	5.33266	0.0250315
PRRX1	-1.43356	6.40647	0.0204745		ANKRD49	1.19861	5.92242	0.0250593
TPSAB1	-2.37126	4.95245	0.0205492		GABRG3	2.22773	3.44963	0.0252567
GLI1	-2.89654	4.07516	0.0205542		KSR1	2.39078	3.66026	0.0254314
ROBO2	-3.06516	3.75303	0.0207278		NBPF3	2.19292	3.44821	0.025753
LRRC75A	-3.04242	3.72835	0.0207283		VTI1A	1.47684	4.5065	0.0257848
SFT2D1	-1.05234	6.02652	0.0207531		PUM3	1.43963	5.50774	0.0258007
BAG2	-1.75368	4.7799	0.0207641		TRIM45	1.37154	5.18083	0.025882
HAS1	-3.09736	3.76548	0.0207914		WFDC1	2.25798	4.12265	0.026081
EBPL	-1.00486	6.38954	0.0208714		FOXN2	1.47357	4.54867	0.0260923
RNF2	-1.46126	5.304	0.021265		ADAMTS13	1.54588	4.59167	0.0260951
NKD1	-1.97045	4.73524	0.0213093		CYP2E1	2.72787	3.87656	0.0262438
KCTD12	-1.01264	7.30651	0.0213597		MYH3	2.747	3.9949	0.026337
TENM3	-2.33139	4.40041	0.0214015		GNG4	2.67995	3.80731	0.0263805
RHOBTB1	-1.77552	4.9352	0.0214032		HNF4A	2.3217	4.1997	0.0264585
MAP1A	-2.3471	4.53001	0.0214452		PTCD1	1.34751	4.8581	0.0265525
SYNDIG1	-3.45723	3.85668	0.0214453		ANKRD36C	1.45614	4.87818	0.0265987
COLEC12	-1.41363	5.39644	0.0215775		UBXN7	1.26687	5.2616	0.026606
PRADC1	-2.49865	4.15932	0.0215785		CCL3L1	2.3322	4.37127	0.0266433
PTGFRN	-1.19598	6.46576	0.021811		PNMA8C	2.16991	3.44632	0.0267019
AGXT2	-3.86447	3.91969	0.0218603		TNNC2	2.1679	3.4462	0.0267549
IGFBP7	-1.31503	9.40501	0.0219003		AP002512.3	2.40758	3.45242	0.0267563
KCNMB4	-2.64014	4.11974	0.0220035		GABBR2	2.48451	3.58485	0.0268702
SLC26A1	-3.28489	3.8016	0.0220487		FAM118A	1.13043	5.81521	0.0272073
ADIPOR2	-1.25193	5.427	0.0221303		TFEC	1.59022	4.57641	0.0273138
CASZ1	-1.4094	5.16284	0.0221561		LRTOMT	1.59442	4.68808	0.0275776
COL7A1	-3.08774	4.13223	0.0222813		CARD10	1.48676	5.6724	0.0278191
FAM227B	-3.30633	3.80948	0.0223306		ZNF329	2.3227	4.11565	0.0281234
AKAP6	-1.80045	4.70025	0.0223375		VIPR1	1.61006	5.02179	0.0283608
SGO1	-2.9406	4.17012	0.0224432		C17orf78	2.34148	3.44915	0.0285494
AFF2	-2.79578	4.01513	0.0224608		OR51G2	2.34148	3.44915	0.0285494
TDRD6	-2.84552	4.24375	0.0225643		PCDHGA5	2.34148	3.44915	0.0285494
CILP	-2.33312	7.1805	0.0225837		S100A3	2.34148	3.44915	0.0285494
GJA1	-1.11819	7.26385	0.0225989		AC003665.1	1.29552	5.04207	0.0285756
PPP1R12B	-1.02208	6.31427	0.0227631		DWORF	2.34413	3.44906	0.0286248
FBXL6	-2.48057	3.93156	0.0227639		NIM1K	2.34193	3.44894	0.0286938
CCDC3	-3.54281	4.28292	0.0227891		MAGEB18	2.72463	3.7019	0.0289629
AL139011.2	-3.65437	3.89498	0.0230515		NPPC	2.56466	3.58235	0.028998
ZNF415	-3.57557	3.89485	0.0231172		PNLIPRP1	2.62008	3.55762	0.0290754
ACTA2	-1.79838	5.48892	0.0231345		VSIG1	2.67757	4.18563	0.0291083
SMIM10	-3.46934	3.81003	0.0231478		ENSG00000163635	2.31964	3.44771	0.0294088
FAM234B	-1.46943	5.39455	0.0232437		KBTBD4	2.31964	3.44771	0.0294088
CHSY3	-2.25048	4.2588	0.0233292		MTTP	2.31964	3.44771	0.0294088
PCOLCE	-1.27864	6.739	0.0234084		KBTBD11	2.73933	3.74798	0.0296845
TNS4	-1.21713	5.73341	0.0236101		TTC21A	1.89192	4.60609	0.0299573
MFAP2	-3.11785	4.14347	0.0236127		DCP1B	1.38569	4.62217	0.029972
PLCXD3	-3.43842	3.82038	0.0236903		EPHX3	1.49049	4.94457	0.0301381
A2M	-1.6705	6.36449	0.0239631		SNTG1	2.85061	3.93733	0.0303437
MEGF11	-1.17084	5.7082	0.0242266		TNFRSF17	2.67589	3.74135	0.0304376
SH3TC1	-1.74608	4.79797	0.0242645		ANTXRL	2.2784	3.44579	0.0304771
EDIL3	-1.80863	6.16693	0.0243068		HAVCR1	2.2784	3.44579	0.0304771
B4GALNT1	-3.33884	3.85936	0.0243564		LYZL4	2.27621	3.44567	0.0305482
SALL1	-3.63792	3.92433	0.0243903		OR1L8	2.27621	3.44567	0.0305482
TMEM167B	-1.04901	5.86324	0.0246049		ZGLP1	1.57534	4.82759	0.0308145
MRPL1	-1.37463	4.98651	0.024644		RMND1	1.37775	4.71607	0.0308461
NAXE	-1.05325	6.28538	0.0247201		ATG14	1.08137	5.59829	0.0308809
TRAF4	-2.58265	4.45284	0.0249877		MUC17	2.26973	3.44484	0.0311277
CPVL	-1.22696	7.56153	0.0250045		RAB41	2.26973	3.44484	0.0311277
NUDCD1	-1.34901	5.11482	0.025029		PABPC4L	2.5772	3.59976	0.0313313
RPS6KC1	-1.48336	5.4137	0.0250613		TRERF1	1.54739	5.34665	0.0313676
KLHL24	-1.09441	5.81994	0.0252032		SLC14A1	2.41149	4.08183	0.0314201
TDRP	-1.55871	4.94202	0.0252166		TMEM145	2.55152	3.59883	0.0315517
SPON1	-1.80068	6.22462	0.0253111		SLC26A5	2.43206	4.36275	0.0316925
AP1AR	-1.24132	5.34731	0.0254048		TG	2.15849	3.76886	0.0317387
CENPQ	-2.63346	4.07618	0.0258277		CDYL2	1.65967	5.69646	0.0318231
CNTN3	-3.2588	3.8371	0.025836		C12orf42	2.46938	3.78913	0.031861
CALD1	-1.38245	7.87149	0.0258702		SYT14	2.76442	3.97614	0.0320618
ZBED4	-1.53692	4.72519	0.0258772		GOLGA1	1.20959	5.41158	0.0322502
SETD1A	-1.20469	5.15801	0.0260688		MSL3	1.00853	6.1834	0.0322677
COA6	-1.05935	5.97872	0.0261067		ENO4	2.21553	3.44244	0.0324687
OTUD6B	-1.82607	4.40615	0.0261774		CNTNAP3B	2.94615	3.64355	0.0324741
ZSCAN18	-1.49587	5.12263	0.026203		ZNF585A	1.49798	4.91725	0.0325291
KLF4	-1.83541	5.6236	0.0262215		POLR2J2	2.21334	3.44232	0.0325422
H3F3C	-3.19381	3.75878	0.026249		ACTN3	2.21115	3.4422	0.0326158
EOGT	-1.29532	5.35345	0.0263143		CATSPER4	2.21115	3.4422	0.0326158
TMEM128	-1.0949	6.03086	0.0263876		CHRNA4	2.21115	3.4422	0.0326158
WASF1	-2.58559	3.97508	0.0264219		CRP	2.21115	3.4422	0.0326158
UBE2QL1	-3.32058	3.86219	0.0265487		DRC7	2.21115	3.4422	0.0326158
HSPBP1	-1.35871	5.26956	0.0265927		EFCAB1	2.21115	3.4422	0.0326158
SLC43A1	-2.88234	3.69984	0.0265997		ELAVL2	2.21115	3.4422	0.0326158
BGN	-1.80273	8.27104	0.0266152		FABP2	2.21115	3.4422	0.0326158
RUNX2	-1.52843	5.30732	0.0267156		GFY	2.21115	3.4422	0.0326158
VASH1	-1.27422	5.63946	0.0267575		KCNJ3	2.21115	3.4422	0.0326158
FSTL1	-1.14993	8.41093	0.0267724		OR2L5	2.21115	3.4422	0.0326158
TBX4	-3.20566	3.78071	0.0267739		PCDHAC1	2.21115	3.4422	0.0326158
THBS2	-1.95261	8.09836	0.0276683		POTEE	2.21115	3.4422	0.0326158
SYNPO	-1.11574	6.93196	0.0277452		SLC30A2	2.21115	3.4422	0.0326158
FBXL16	-2.6731	3.98888	0.027747		NAPB	1.29605	5.0703	0.0327206
RNF11	-1.01618	6.42145	0.0278015		CHRNA1	2.82477	3.71414	0.0327677
NSMAF	-1.07029	6.23072	0.0278135		ZNF232	1.84319	4.55567	0.0327761
ASB2	-2.75264	3.66334	0.0279535		MPP3	2.09872	4.13939	0.0328745
FHDC1	-1.21106	5.90661	0.027987		ANKRD30A	2.20424	3.44158	0.0330595
ST3GAL4	-1.97589	4.28339	0.0279919		SLC9B1	2.23921	3.69901	0.0331324
ALDH1A1	-1.0348	7.25965	0.0280322		AL590560.1	2.19118	3.44109	0.0333045
ANGPTL2	-1.22778	5.71703	0.0280933		SYNPO2L	2.19118	3.44109	0.0333045
TDGF1	-2.55223	3.61863	0.0281836		GOLGA6L6	2.189	3.44097	0.033379
KLHDC8A	-3.17158	3.80728	0.0284811		PCDH15	1.92082	4.40688	0.0334898
RCBTB1	-1.28335	6.11508	0.028632		PRDM16	1.18039	5.92435	0.0338017
PRRG1	-2.74384	4.01987	0.0286963		TTI2	2.42863	4.07223	0.0338104
CLYBL	-2.80666	3.67721	0.0287468		G6PC	2.09875	4.03913	0.0339608
CYGB	-1.49143	4.97423	0.0287518		NRAP	2.18105	3.55502	0.0340546
ERI2	-2.69386	4.09347	0.028753		AC087632.1	1.94085	3.43142	0.0341478
FCGR2A	-1.33711	6.10911	0.0287544		TSKS	1.94085	3.43142	0.0341478
CDKN2C	-2.40315	4.53699	0.0287881		FAM86C1	2.45014	3.67933	0.0341512
ATXN1L	-1.00416	6.10157	0.0287976		ACOT12	2.16684	3.43974	0.0341516
PI15	-3.3946	3.831	0.0289771		ADGRA1	2.16684	3.43974	0.0341516
OR2G6	-3.27609	3.77946	0.0289995		CCDC27	2.16684	3.43974	0.0341516
RGS16	-1.20658	6.97997	0.0291686		CHRNA10	2.16684	3.43974	0.0341516
SLAIN1	-1.34231	5.1234	0.0292263		MYL3	2.16684	3.43974	0.0341516
LAMA4	-1.35501	5.59779	0.0292664		OCM	2.16684	3.43974	0.0341516
PPM1D	-1.51042	5.09986	0.0293165		OPRK1	2.16684	3.43974	0.0341516
GJA4	-3.52866	3.84186	0.0293318		SERPINB2	2.16684	3.43974	0.0341516
RYBP	-1.1084	6.254	0.0294207		AKTIP	1.2319	5.59674	0.0343421
TXNDC9	-1.1015	5.98615	0.0294662		AC010197.2	2.7812	3.60345	0.0344554
SOX7	-3.09926	3.7528	0.0294839		GPATCH11	1.47191	4.62128	0.0346743
SPAG16	-1.27445	5.2237	0.0294843		PEAR1	2.59948	4.1761	0.0348472
SUSD5	-2.63385	3.63654	0.029588		MYBL2	2.48685	4.04222	0.0349704
KIAA1755	-2.58583	3.94215	0.0298086		LIPT2	2.1026	4.63052	0.035037
LHFPL3	-3.4439	3.74995	0.0298346		GOLGA6B	2.14143	3.43823	0.0351371
AFF3	-1.79524	5.24593	0.029929		PCDHGA7	2.13924	3.43811	0.0352138
COL14A1	-1.83722	7.15081	0.0299948		SERF1A	2.13924	3.43811	0.0352138
CHCHD4	-1.90924	4.39931	0.0300321		VPS37D	2.13924	3.43811	0.0352138
ING3	-1.68199	4.83181	0.0300467		ZNF107	1.46916	5.14462	0.0352147
GEMIN2	-1.14931	5.5482	0.0300575		ENSG00000015479	1.50104	4.83638	0.0353429
TSTD2	-3.83057	4.00259	0.0301139		MASTL	1.23039	4.97913	0.0354425
CRY1	-1.16294	5.66946	0.0303085		TRPM3	1.94074	4.20898	0.0356871
POP1	-2.16998	4.15917	0.030312		APOBEC3G	1.04463	5.61646	0.0356908
NECTIN3	-1.18175	5.69248	0.030346		AMH	2.76782	3.55117	0.0358674
ACTG2	-2.7508	5.06455	0.0303729		NXNL2	2.52249	3.56534	0.0361329
TEAD2	-2.68334	3.97848	0.0304843		APOBR	1.42841	5.03791	0.0361588
ZNF507	-1.23712	5.47483	0.0305785		GPR55	2.35937	3.72959	0.0361786
KCTD15	-2.0943	4.44817	0.0307392		KPTN	1.66457	4.33647	0.0365051
GEMIN4	-1.78528	4.74507	0.0307588		FBXO47	2.59335	3.72582	0.0365225
PPBP	-2.94598	4.73484	0.0308268		AICDA	2.17011	4.20306	0.0365675
SLC44A3	-1.53776	4.59941	0.0309074		KIAA0319	2.78044	3.7652	0.0366956
DUSP1	-1.65507	8.96907	0.0309481		AL353588.1	1.88623	3.42737	0.0367096
TP53INP2	-1.52807	4.76934	0.0310509		MOGAT2	1.88623	3.42737	0.0367096
TUBA4A	-1.40247	5.38466	0.0311078		CARD9	1.41947	4.6494	0.0367148
TPM2	-1.38282	5.71865	0.0311691		ZBTB8B	2.26936	3.74378	0.0372483
GPAM	-1.38623	5.30972	0.0315118		MTUS2	2.71501	3.56077	0.0372555
GATA6	-1.09355	6.76691	0.0315314		SOX14	2.23391	3.76486	0.037469
DHX35	-1.60658	4.56964	0.0318295		APLF	2.16934	4.10388	0.0378208
PHF10	-1.12044	5.92835	0.031843		DNAJB7	2.06717	3.43403	0.0379213
STEAP1	-1.51515	5.86002	0.0320074		EMX2	2.06717	3.43403	0.0379213
CPPED1	-1.54956	4.7966	0.0320656		ERICH3	2.06717	3.43403	0.0379213
SH3YL1	-1.00782	6.40422	0.0321019		GYPE	2.06717	3.43403	0.0379213
ZNF630	-2.61579	4.2796	0.0321071		KRTAP5-4	2.06717	3.43403	0.0379213
IL1R1	-1.06322	7.96054	0.032232		SOAT2	2.06717	3.43403	0.0379213
PMPCB	-1.0621	5.69786	0.0323663		SLC8A3	2.38892	3.63724	0.0379952
PRR16	-3.19614	3.78637	0.032505		C4orf50	1.85841	3.42535	0.0380548
OCSTAMP	-3.61523	3.97256	0.0325167		DALRD3	1.85841	3.42535	0.0380548
SPSB1	-1.18995	5.69725	0.0325886		HIST3H2A	1.85841	3.42535	0.0380548
CCN4	-1.78884	5.55615	0.0327367		IL24	1.85841	3.42535	0.0380548
TTPA	-2.91621	3.72389	0.0328002		MS4A18	1.85841	3.42535	0.0380548
SPDEF	-2.08598	4.40222	0.0328012		NUDT3	1.85841	3.42535	0.0380548
NPNT	-1.8335	4.95233	0.0329442		TCP10	1.85841	3.42535	0.0380548
HAS2	-1.94731	4.55796	0.0329473		TMC3	1.85841	3.42535	0.0380548
PDE5A	-1.83587	4.57676	0.0331185		PDE1B	2.08535	4.20364	0.038145
SMIM6	-1.96826	4.32998	0.0331634		CCNF	1.31673	4.65717	0.0381499
GAREM1	-1.40492	5.03895	0.0332213		L3HYPDH	1.16389	5.05714	0.0384929
OR8D1	-2.92329	4.1906	0.0332876		IL1RAPL1	2.79092	4.14743	0.038673
TMTC4	-1.05249	6.175	0.0334593		CA10	1.85453	4.58156	0.0386786
PPIL6	-2.73525	3.65969	0.0336261		TCTE3	1.94779	4.27688	0.0389081
KLHL13	-2.94406	3.71595	0.0336425		FCGR3B	2.31688	4.71199	0.0391834
FAM83D	-2.25145	4.77865	0.0336504		ATF5	1.17865	4.73448	0.0392671
LRTM1	-3.48774	3.78359	0.0337594		SACS	1.55778	4.66364	0.0393039
KIF15	-2.77334	3.66604	0.0338407		SDCBP2	2.25723	3.76956	0.040044
POSTN	-1.83151	8.64742	0.0340827		PHGDH	1.31473	5.43994	0.04049
RSPO3	-2.94574	4.31252	0.0341607		DIPK2A	1.15378	4.99526	0.0408283
NPHP3	-1.33685	5.58351	0.0342313		ENSG00000284770	2.26611	4.20121	0.0412522
TLR4	-2.01996	4.83041	0.034243		SLC35C1	1.16334	5.23611	0.0413223
AHDC1	-1.25897	4.8373	0.03428		KCND2	2.14246	4.10824	0.041607
SRRM4	-2.87817	3.68366	0.0343728		RBM34	2.26493	3.83623	0.0420378
KIAA1549L	-3.3042	3.79646	0.0343825		TRPV4	1.89056	3.8607	0.0420466
CPA3	-2.01041	5.6401	0.0345104		SLC25A22	1.05746	5.08787	0.0422794
ALKBH4	-2.98436	3.7014	0.0345209		CDH16	2.59781	3.6008	0.0423115
LRFN4	-2.68512	3.64906	0.0345213		ZC3H12C	1.44596	4.67108	0.0426709
EPOP	-3.04391	3.72003	0.0345542		PXK	1.01144	5.4927	0.0427126
MAP1B	-1.45325	5.47999	0.0346494		C6orf226	1.48504	4.51625	0.0429365
FNDC5	-1.53309	5.70094	0.0348497		ZNF432	1.32984	5.33122	0.0429718
TMCC1	-1.204	5.6009	0.0348844		CA8	1.82709	4.33306	0.0430431
TRAPPC13	-1.20831	5.12846	0.0349502		STYXL1	1.1561	4.9871	0.0430496
44449	-1.14944	5.62153	0.0351349		ZNF607	1.90842	4.01055	0.0433325
SUPV3L1	-1.69694	4.46546	0.0351863		LRP4	2.69516	4.14742	0.0434418
PHYHD1	-1.16354	5.24118	0.035389		APOL3	1.02925	6.27217	0.0435417
ESCO1	-1.1407	5.8588	0.0354061		HMGCS2	1.81563	5.19966	0.0437434
RNF151	-3.40907	3.76924	0.0355233		E2F7	2.27194	3.74943	0.0439801
MSANTD4	-1.36043	5.24454	0.0356285		RELCH	1.13109	5.49847	0.0439951
KCNH6	-3.06509	3.71334	0.0357913		ST8SIA5	2.7725	3.63194	0.0440386
PIBF1	-1.61639	4.67184	0.0358034		KLRG2	2.4392	3.57716	0.0444303
LOXL1	-1.34551	5.59993	0.0359209		BATF3	1.68535	4.31299	0.0445471
JAZF1	-1.76131	4.78476	0.036122		KIZ	1.23779	5.17405	0.0446263
MMP3	-2.93237	4.31842	0.0361247		SPACA3	2.62329	3.73472	0.0446549
CFAP44	-2.84149	4.42053	0.0362395		CDKL5	1.00633	5.52161	0.0448393
TTLL6	-2.78805	3.6625	0.0365624		DNAJC14	2.40092	3.60384	0.0451358
DNAJC6	-3.04748	3.74541	0.0366269		AURKC	2.32746	3.73004	0.0452514
USP35	-2.80766	4.1467	0.0366735		LRRC14	1.03349	5.25622	0.0454659
ZNF140	-2.775	3.67467	0.0370296		SHC2	1.19547	5.50374	0.0456023
NEK3	-2.74766	4.03385	0.0370808		GAMT	1.55547	4.35883	0.0456088
SNED1	-1.32085	5.14453	0.0371227		GDPD4	3.15758	3.64583	0.0456149
NAB2	-1.17382	5.24688	0.0371345		EPN2	1.02123	5.5026	0.0459462
PCDHB2	-3.16437	3.78838	0.037184		MFNG	1.02114	5.01226	0.0460737
C16orf86	-2.58135	3.62634	0.0372092		MMP24	3.00138	3.69855	0.0461143
FAM171B	-2.71836	3.65059	0.037292		CARF	1.44263	5.34001	0.0461532
TANGO6	-1.55258	4.89634	0.0373925		SPATA12	2.97786	3.65235	0.0464597
DHCR24	-1.04774	7.83599	0.0374168		CACNA1H	1.93632	3.42458	0.0465191
TBC1D32	-2.20399	4.45029	0.0375531		CHST9	1.93632	3.42458	0.0465191
AC011529.1	-1.41986	4.86642	0.0375894		SLC35F1	1.93632	3.42458	0.0465191
GSTM4	-2.29893	3.95383	0.0376227		EPM2A	1.78009	4.15635	0.0465769
MAGEL2	-3.08529	3.77714	0.0377224		DYRK4	1.13785	5.58123	0.0467778
FHL1	-1.46527	5.75753	0.0377968		NUMA1	1.18923	5.50515	0.046831
NMBR	-3.30125	3.84473	0.0379191		TECRL	2.6564	3.6195	0.0470018
DCLRE1B	-2.11715	4.47246	0.0380356		KRT5	1.90084	3.42317	0.0470792
SEC16B	-3.21694	3.75067	0.0380708		PCBD2	1.1616	5.53755	0.0471962
CA12	-1.9211	4.20499	0.0381571		CR2	1.59608	5.65763	0.0472062
DES	-3.20342	3.7829	0.0382401		MCPH1	1.48287	4.62263	0.047268
NPR1	-2.68516	4.00672	0.03833		USP6	2.22513	3.62214	0.047332
DPY19L4	-1.12714	5.3493	0.0383978		CCDC60	1.87805	3.42195	0.0480231
TMEM246	-2.86211	3.68628	0.0384821		OR2I1P	2.56746	4.09096	0.048293
LRGUK	-2.73943	3.66595	0.0386061		ID1	1.21646	6.15886	0.0484728
MTRNR2L10	-2.66843	3.64041	0.0388552		CD48	1.00381	5.62621	0.0485177
TTC30B	-2.60371	3.95927	0.0389159		GLIPR1	1.05214	5.77102	0.0486754
SEMA3C	-1.29664	6.74108	0.038987		ZBTB32	2.42695	3.53104	0.0489831
TIMM8A	-2.78801	4.01539	0.0389871		OVOL1	1.87187	3.42125	0.0490513
CNGB3	-3.33312	3.78208	0.0390141		RAB3C	1.86961	3.42113	0.0491448
GLIPR1L2	-2.83427	3.67359	0.0391546		RGPD4	1.86961	3.42113	0.0491448
RANBP6	-1.25074	5.65414	0.0391551		ZP3	1.86961	3.42113	0.0491448
PLAU	-1.33128	7.02995	0.0392097		CD6	1.26085	5.82753	0.0492388
LILRA6	-2.91429	4.09302	0.039219		REC8	1.63065	4.48616	0.0493064
OAT	-1.25723	8.0337	0.0392255		GP2	2.10139	3.5515	0.0495348
TMEM119	-1.2653	5.93712	0.0392477		CIART	1.50752	4.11664	0.049767
LANCL1	-1.04143	6.43471	0.0395854
FRG1	-1.57969	4.71757	0.0396574
JOSD1	-1.04163	5.72865	0.0397258
SFRP2	-1.98614	8.68618	0.0397476
LDLRAD4	-1.21947	5.14772	0.0399948
AZIN2	-1.45309	4.58794	0.0399985
ORC1	-2.78117	3.66896	0.0400464
ZBTB14	-1.51781	4.86109	0.0401776
INVS	-1.97212	4.55966	0.0404022
SULF2	-1.70064	5.25678	0.040435
HSF2	-1.36012	4.7961	0.0406854
OCRL	-1.02157	5.69092	0.0408044
44258	-1.66487	4.75247	0.0408511
INAFM2	-1.26607	5.12964	0.0409904
PFN2	-1.61212	5.24724	0.0410512
CDADC1	-1.99966	4.57484	0.0410873
SLC17A3	-2.92008	3.72428	0.0411551
SPATA6L	-2.6775	3.97183	0.0411629
PHLDA2	-1.16966	5.60152	0.0412576
SYNJ1	-1.0311	5.98476	0.0412736
CHRD	-2.63463	3.96176	0.0414178
ACAN	-2.38281	3.89535	0.0414745
HNRNPAB	-1.24858	5.39601	0.0415188
EAF1	-1.42611	4.97463	0.0417676
VPS72	-1.14068	5.17746	0.0421274
ZNF667	-2.81106	3.66879	0.042196
METTL1	-1.33127	5.11707	0.0422082
ATP7B	-2.80748	4.01922	0.0422284
CPE	-1.40322	6.1671	0.0422325
CXCL12	-1.42464	6.11578	0.0424534
CCAR2	-1.69839	4.63448	0.0425454
TRIP13	-2.65413	3.99285	0.0427339
XKR4	-2.71235	3.65334	0.0427524
TOE1	-2.4155	3.98513	0.0428414
HIST1H2BG	-2.92908	3.71178	0.0428607
ZFP69	-3.38172	3.80559	0.0429396
CA13	-1.07338	5.76907	0.0429619
GPR1	-2.93983	3.72646	0.0430941
SCRN3	-1.21618	5.19606	0.0431275
PRKCI	-1.04497	5.56156	0.0432445
ZNF365	-2.80163	3.68579	0.0432463
ANGPT2	-2.30728	4.2732	0.0432807
CDHR4	-2.86851	3.71619	0.0434585
ZNF710	-2.46821	3.60309	0.0434822
SIAH2	-1.49741	5.03421	0.0438407
VWA8	-1.71282	4.5232	0.04385
MCM4	-1.20027	5.96479	0.0439769
PRR5	-1.31664	4.80063	0.043994
SOCS3	-1.34271	7.38394	0.0440761
BTBD19	-1.93655	4.59619	0.0442024
LMOD1	-2.23435	4.34859	0.0442526
OLFM2	-2.49866	3.91787	0.0442803
TRAM1L1	-2.64829	3.64889	0.0444227
ECM1	-1.36634	7.80194	0.0444774
ANGEL1	-1.65676	4.71585	0.0444894
HS6ST1	-1.67042	4.38135	0.0446554
KCNK1	-1.29212	6.00827	0.0446662
PAIP1	-1.2862	5.40906	0.044762
CLEC3A	-3.2299	3.81302	0.0449095
PDGFRB	-1.45803	6.0671	0.044959
ARHGEF15	-2.72536	3.65441	0.0449886
CWC27	-1.23957	5.50631	0.045037
MSC	-2.27722	4.04898	0.0450557
NRG4	-2.71091	3.66698	0.0450934
TMEM269	-2.81379	3.65602	0.045309
RAB40B	-1.21725	5.18732	0.0456942
TMEM176B	-1.07531	6.69425	0.045738
SLC12A8	-1.29061	5.36645	0.0460544
BTBD1	-1.12295	5.36145	0.0460652
GALNT1	-1.07853	6.31857	0.0461402
FANCI	-1.49765	4.81771	0.0461898
CACFD1	-1.2156	5.08692	0.0462645
SPINK1	-2.24732	4.799	0.0463358
RAPGEF4	-2.31581	4.48945	0.0465528
ASB1	-1.13294	5.28543	0.0466248
PPIL4	-1.06727	5.58648	0.0467123
SHISA2	-1.10261	6.79671	0.046848
TECR	-1.28838	4.92342	0.047067
C19orf71	-2.4055	3.59067	0.0474391
ALX4	-2.55185	3.9282	0.0475739
FER1L5	-2.74385	3.64349	0.0476828
SCAMP5	-2.00423	4.42296	0.047695
TUBAL3	-2.71722	3.67154	0.0477205
RAB1B	-2.84647	3.69455	0.047848
KIF23	-1.86106	4.78041	0.0478953
IL1RL1	-2.01123	4.59338	0.0479613
MXRA5	-1.381	7.28055	0.0482892
MEP1A	-2.54676	3.62062	0.0485447
HIC1	-1.54261	4.95574	0.0487261
H3F3A	-1.04208	5.79896	0.0487993
TMEM161B	-1.09465	5.32733	0.0489159
ABR	-1.16503	5.33407	0.0489493
COLCA2	-2.42033	4.03861	0.0492226
KCNH2	-2.09252	4.37186	0.0492548
HIST1H2BK	-2.59698	3.64798	0.0494061
CSDC2	-2.82813	3.67658	0.0496812
ETFB	-1.52516	4.53573	0.0496954
IL22RA1	-2.73325	3.63816	0.0498693
AP4E1	-1.5891	4.92873	0.0499648
PLGRKT	-1.31996	4.96132	0.0499722
